# Supplementary material for: Predicting DNA structure using a deep learning method
Source: Nat Commun. 2024 Feb 9;15:1243. doi: 10.1038/s41467-024-45191-5 (PMC10858265; doi:10.1038/s41467-024-45191-5)
Supplement: Supplementary file 4 — Source data [file 41467_2024_45191_MOESM4_ESM.zip]

Archive with 2 entries (2 files):
- NCOMMS-23-17023B.xlsx
- NCOMMS-23-17023B_SI.xlsx
