# Supplementary material for: Predicting DNA structure using a deep learning method
Source: Nat Commun. 2024 Feb 9;15:1243. doi: 10.1038/s41467-024-45191-5 (PMC10858265; doi:10.1038/s41467-024-45191-5)
Supplement: Supplementary file 4 — Source data [file 41467_2024_45191_MOESM4_ESM.zip › NCOMMS-23-17023B.xlsx]

## Sheet: Figure 2a
AAA	2.2433		2.99		3.625			3.39	2.98				3.23					3.61	3.02	3.59	4.2833						3.8417	3.96	3.5383									4.27					3.35	4.04	2.97			4.7
CAA		3.47		3.26	3.3733			4.45	3.47		3.72	4.01	3.93		4.3867		3.41													4.41			3.77						4.3467						4.2533			5.13	3.39
GAA				3.21			3.5417	3.84							4.1333		3.08	3.95	3.5	3.9017	4.115						4.3367	4.42	4.04		4.24				3.92				4.56	4.36				4.23		5.02	4.83	5.08	3.58
TAA		3.1867		3.53		4.46		4.35				4.2		2.805	4.14		3.56			3.8967				4.31	4.1517	4.3133		4.44									4.27	4.36	4.595		4.01				4.595	4.7767		4.315
ACA				4.27				4.4767		4.505		4.65					3.81				4.305						4.8567			4.93		4.9	4															5.335	3.65
CCA			4.62	4.65						4.75	4.6367									4.64					4.78	4.925		5.02									4.8117		5.06									5.47	4.075
GCA	3.52	4.57	4.38	4.325	4.69	5.01	4.84	4.6033	4.42	4.55	4.44	4.87	4.76	4.77	4.91	5.07	4.52						4.82						4.66		4.97	4.95			4.685				5.0067			4.855	4.7		5		5.22		3.7633
TCA	3.7933	4.7467	3.915	4.205					5.03		4.47	4.89				5.57	4.31		4.68	4.725							5.05				4.97				4.36				4.995			4.87
AGA		4.1233						4.235									4.065		4.13	4.55													4.2083						4.66
CGA			3.655					4.4917							4.8167				4.1733	4.3				4.7633	4.6517			4.8717	4.1883		4.6533			4.3	4.2933	4.53		4.6733	4.74	4.7767	4.1233	4.575		4.68	4.7683	4.77	5.2167
GGA	3.3033	3.7167				4.57	4.3	4.3733	3.66	4.375		4.25	4	4.57	4.66			4.51	4.34	4.46	4.4567	4.77	4.65				4.7733	4.85		4.555					4.23	4.2067			4.625			4.63	4.5			4.74	4.99		3.79
TGA	3.4033	4.2267						4.6917				4.53								4.45				4.645	4.64	4.7933		4.975					4.2333					4.9467	4.8133		4.2867					4.8033	4.9	5
ATA		3.6083		4.38	4.145	4.5867		4.6083		4.5183		4.39				5.0167									4.5617						4.8967						4.57			4.5867		4.4567							4.195
CTA				4.31	5.11	5.2133		5.2417		4.86					4.945					4.785				4.92		4.8767		4.925	4.6267				4.245						4.92				4.755		4.97				4.28
GTA	3.8333	4.14		4.4333			4.9117	4.6533		4.54	4.66	4.8				5.19	4.1033	4.8333	4.555	4.45	4.605	5.055		4.92	4.985	5.1317	5.065				5.105	5.07	4.55	5.025	4.5517		5.1483	5.2017	5.165	5.2517	4.78	5.0467		5.0917		5.3567
TTA	3.68	4.5083		4.54	4.775	5.15	4.7367	5.055	3.7783	4.8		4.99	5.57		5.3767		3.85									5.0167						5.21	4.71	4.96		4.5433	5.0667	5.2483	5.06	5.2867			4.8233		5.4633		4.9
AAC				4.575								4.385												5.4	5.035	5.3267	5.12	5.49		4.73		5.3233							5.3167			5.1867						5.48
CAC	4.0267			4.93							5.13	4.7317								4.8383						5.51		5.3433											5.61			5.3							4.82
GAC	3.37			4.105	4.86		4.9533	5.065		4.9833	5.12	4.8667	5.27			5.12							5.1733								5.47				5.31				5.45			5.31						5.7267
TAC		4.84			4.8583	5.2967	5.35			5.09	4.6133	5.15						5.63		5.13	5.385				5.3883								5.195		4.97			5.6183			5.2683			5.3133		5.7167
ACC			4.72		5.18						5.39				5.665	5.9967	5.04			5.365	5.2733				5.395	5.4567		5.52					5.13						5.59						5.63				5.17
CCC				5.2567							5.4967	5.57				5.77																				5.485						5.54		5.42
GCC	4.4067			5.1			5.31	5.41			5.28	5.38				5.94			5.33	5.41			5.48	5.35		5.6833	5.54	5.7							5.3217							5.57	5.57
TCC		5.24		5.07					5.3			5.59																	5.425			5.785							5.7			5.65	5.46					5.9017
AGC											5.07			5.53			5.38		5.575	5.51										5.8033			5.095						5.47			5.3533							4.91
CGC					5.46	5.5083		5.54							5.78		5.16	5.4433			5.4533							5.73	5.67	5.67			5.13	5.52				5.79	5.77	5.88	5.555	5.5		5.68	5.845	5.9267	6.08		4.9133
GGC				5.07	5.18		5.565	5.6367				5.24					5		5.645	5.53		5.4767					5.7033									5.5017			5.6967			5.605	5.56	5.4733			6.05		5.0267
TGC	4.12	5.43	4.6667	5.18	5.405	5.535				5.545		5.52			5.815					5.495	5.6					5.6567		5.655		5.505			5.1267		5.4917			5.7967	5.72		5.48			5.58	5.9	5.785			5.28
ATC	4.05	4.87	4.59	4.8	5.0983	5.42	5.46		4.8467	5.02	5.07	5.335	5.285	5.36	5.45	5.715						5.46		5.53		5.6567			5.51	5.34			4.93	5.61	5.34	4.85	5.43			5.61		5.5	5.39		5.655				4.9933
CTC	4.67			4.96								5.365														5.625				5.5867			4.7			5.385			5.74
GTC	4.68			5.2067	5.2767		5.5167				5.3633	5.47				5.93			5.46				5.4767			5.77	5.72	5.5317					5.06				5.72								6.1183
TTC		5.3233								5.53		5.84			5.85											5.83		5.9367											5.7867						5.8				5.2
AAG				3.375				4.1667				3.95			4.6133					4.6633		5.21										4.5533			4.375				4.63			4.48			4.6067
CAG						5.0633			4.28	4.77								5.0067					4.9217			5.0867			4.99								4.775		4.9933
GAG	3.11	4.85	3.2033					4.7267	4.23	4.32		4.33			4.7267						4.6783	5.05						5.03			5.05	4.8767			4.5933				4.78			4.69	4.8833	4.53			5.1633	5.1	4.14
TAG	2.6	4.6067							4.085			4.72			5.12						4.795	5.105							4.94		5.4483			4.705					5.015			4.9033			4.9733
ACG		4.3683		4.46	4.6567			5.015	4.2		4.8333	4.555													4.8567		4.92	5.0433					4.4667		4.8233	4.9133			4.99		4.7	4.96	4.83	4.8967	5.015
CCG				4.4633						5.48			4.9733		5.4183								5.33		5.1183														5.26			5.11			5.2967				4.5667
GCG		4.4417		4.33			5.11	4.96			4.8617	4.9733			5.28	5.4	4.74	5.035	4.8983	5.03	5.0133	5.2067	5.1733	5.105	5.12	5.2767	5.13	5.22	5.03		5.3167	5.0667	4.745	5.0867	4.9233		5.0367	5.2817	5.2167	5.2867	4.9	5.12	4.89	5.1917	5.0367	5.265	5.4		4.3667
TCG		4.6883	4.395	4.71	4.7167				4.7067	5.07	4.995	5.21			5.2767	5.74				5.1617						5.3467		5.295											5.2333			5.2217			5.285
AGG										4.55					4.9683	5.11	4.0933		4.74										4.5867				4.18						4.9383				4.58		4.8917
CGG										4.7					4.8867		4.45				4.77	5.05	4.9767	5.05		4.97					4.82								5.0067						5.145		5.26
GGG		4.205			4.5		4.745	4.8217		4.87		4.5867	4.68		5.0483	4.9033		4.9617	4.82	4.7083	4.7533	4.9017					5.09	5.1		5.0483			4.46		4.615				5.0117				4.64		4.905
TGG	3.7933	4.2517		4.4867	4.8667	5.1617		4.85		4.9183		5.13	5.08	3.955		5.095			4.86	4.76	4.775	5.03						4.99				4.9217							5.0633			4.8667						5.44	4.4333
ATG	4.1717	4.6733	4.33	4.74	4.705	5.2917	4.98	5.3567	4.47	5.0467	4.715	4.8033	5.6267	5.2067	5.3167	5.38	4.58	5.0633	4.8217		5.165	5.2733		5.32	5.125	5.3383		5.4067	4.8			5.295	4.55	5.1067	4.9567	5.1133	5.1317	5.3817	5.265	5.17	4.835	5.07	4.9433	4.9933	5.14	5.25	5.3817	5.6167	4.7833
CTG	4.41			5.0467				5.055		4.97						5.4633									5.055	5.38		5.3367							4.8				5.3167			5.34			5.2267
GTG	4.3567	4.8567		4.8117		5.4433		5.13		5		5.24	5.03		5.6683	5.18			5.19				5.3867			5.4433		5.48			5.4933						5.3983		5.5						5.3167			5.9067
TTG	4.3633	5.11	4.3467	4.91		5.5333	5.02	5.4117		5.2883		5.19	5.1167		5.5267			5.2233								5.5567		5.9017						5.5833		5.3817			5.54	5.4033					5.6267				5.0033
AAT											4.97		5.7			5.665									5.29				5.52										5.545			5.12			5.7
CAT								5.29				5.32								5.45																						5.71				5.7583
GAT	4.3133				5.3567			5.4		5.3417	5.16	5.2033	6.1067			5.65			5.465		5.525				5.445				5.9						5.1467				5.7233			5.6033			5.7233				5.2667
TAT		5.5167	4.67	5.82								6.14	5.77	5.4733	5.8567	5.81			5.6517				5.3667	5.7133					5.5433		5.72	5.87		5.4733									5.3467		5.88	5.775		6.0517	5.2933
ACT	3.1583						5.4733				4.91				5.99			5.3883										5.4767					5.2233		5.66		5.635		5.69					5.54				6.05	5.1717
CCT													5.35	6	5.915								5.7967			5.69													5.8						5.695
GCT			5.05														4.92						5.48			5.7083				5.8							5.69		5.835		5.67	5.56	5.55				5.84	6.235
TCT		5.34						5.6				5.93		5.95	5.82													5.8433		5.6583	5.915								5.8517				5.47
AGT										5.51						6	5.19	5.635	5.66	5.81													5.4417	5.5567					5.7967							5.82		6.1867	5.15
CGT	4.8733	5.32	5.5	5.555		6.07	5.9983	6.0683	5.4833	5.825	5.705	5.76		5.9783	6.1183	6.2433		5.83		5.8267	5.7633	5.9283	5.81	5.8517	5.79	6.1067	5.8767	5.9517		5.9383	5.9733	5.98	5.47	5.79	5.9	5.9	5.8	6.06	6.0383	6	5.72	5.92	5.84	5.85	6.03	6.255	6.3667	6.3867
GGT			5.13				5.9833	5.7633		5.81	5.6	5.805		5.8367		5.6833	5.22	6.0567	5.53	5.6433	5.57	5.7533			5.8833		5.7733		4.29							5.87			5.85			5.82							5.26
TGT		5.53		5.43			5.8533					5.93	5.8017		6.21									5.7233				6.2033					5.49						5.885						6.14	6.0833		6.5533	5.6167
ATT					4.9867			5.6333			5.385	5.3867	5.6617		5.38	6.13	5.3533		5.8	5.6433							5.5633	5.5767	5.7333				5.1967		5.4367	5.415	5.44				5.35	5.4467	5.5133	5.575	5.65		6	6.72	5.4533
CTT												5.61			6.135	5.99				5.765						5.665		5.83								5.715			5.8733			5.8533		5.64	5.94	6.17
GTT					5.4667			5.7367		5.905	5.8317											5.8517					5.8433			6.2683	6.12				5.77	5.57			5.8067			5.875
TTT		5.615		5.6033		6.2333		6.1233			5.77	6.02	6.0517		6.24	6.47	5.49			5.83				6.0767		5.9233		6.145						6.12		5.95			5.98	6.13					6.0933				5.2167
[truncated: 13 more columns]

## Sheet: Figure 2b
AAA	2.8363	2.9843	2.9151	3.0576	3.5261	3.5445	3.471	3.5286	3.31	3.4722	3.4	3.5424	3.7008	3.8259	3.8757	3.931	3.1593	3.5197	3.3385	3.5478	3.8659	4.0377	4.0053	4.0024	3.852	4.0137	3.9752	4.0818	3.6892	3.8402	3.86	3.7898	3.5529	3.8873	3.7368	3.8278	4.0893	4.2416	4.2053	4.2312	3.8177	4.0552	3.9486	4.0173	4.2473	4.5375	4.6037	4.7769	3.2975
CAA	2.8847	3.298	3.1185	3.4349	4.0508	4.3526	4.115	4.1621	3.5433	3.9179	3.7252	4.1322	4.1511	4.3035	4.3347	4.3508	3.4938	4.057	3.7888	4.0339	4.2048	4.4131	4.3658	4.3609	4.1815	4.3857	4.365	4.4644	4.1763	4.354	4.4043	4.2935	3.7517	4.1712	3.9767	4.1359	4.2875	4.473	4.4203	4.4493	4.0402	4.3741	4.2402	4.3586	4.4119	4.806	4.8788	5.0393	3.6667
GAA	2.8994	3.2469	3.0773	3.365	3.8445	4.06	3.8448	3.9226	3.5018	3.7871	3.645	3.9632	4.0104	4.1289	4.1711	4.2215	3.4419	3.9163	3.7329	3.9023	4.1387	4.3574	4.3082	4.3118	4.0932	4.3253	4.2814	4.4631	4.0627	4.2223	4.2648	4.1768	3.7679	4.1681	4.0143	4.1083	4.328	4.5099	4.4701	4.4829	4.1173	4.4096	4.2837	4.3563	4.4786	4.8198	4.8969	5.0534	3.5622
TAA	2.9498	3.5161	3.2934	3.6523	4.3039	4.5526	4.3257	4.3889	3.7307	4.1087	3.9464	4.2604	4.2501	4.3728	4.4003	4.4228	3.5667	4.1705	3.8936	4.0843	4.2827	4.4833	4.4162	4.4198	4.2435	4.4285	4.3938	4.4973	4.2879	4.4136	4.446	4.3768	3.7835	4.1697	3.9942	4.1185	4.4138	4.5931	4.5235	4.5759	4.0647	4.3774	4.2287	4.3669	4.5337	4.8428	4.9048	5.0787	3.7944
ACA	3.6626	4.2841	4.0334	4.3357	4.5983	4.9178	4.6931	4.7042	4.356	4.5618	4.4965	4.7308	4.7202	4.7873	4.9139	5.0756	4.4143	4.7878	4.6232	4.7423	4.7112	4.9164	4.8703	4.8395	4.8063	4.9654	4.9311	5.0244	4.7593	4.9295	5.0144	4.9149	4.2816	4.7761	4.5518	4.7141	4.8295	4.9768	4.915	4.9742	4.5435	4.8771	4.7036	4.8215	4.8934	5.0429	5.1823	5.2376	4.0631
CCA	3.767	4.5063	4.2568	4.5499	4.75	5.0985	4.8756	4.888	4.4638	4.7561	4.6581	4.9364	4.9004	4.9626	5.0812	5.2056	4.4272	4.8025	4.6446	4.7698	4.7523	4.9599	4.9061	4.8851	4.8541	5.0504	4.9905	5.1097	4.8302	5	5.0693	4.9927	4.325	4.8833	4.6123	4.8011	5.0086	5.1775	5.1314	5.1679	4.6163	4.9662	4.7933	4.9025	5.076	5.2382	5.3577	5.3981	4.1554
GCA	3.6922	4.3628	4.1328	4.396	4.6206	4.9861	4.7429	4.7461	4.3856	4.6309	4.5552	4.7998	4.7566	4.8271	4.9558	5.106	4.4144	4.8045	4.6296	4.7583	4.7666	4.9659	4.9142	4.8871	4.8534	5.036	4.988	5.0794	4.8216	4.9962	5.0698	4.9847	4.303	4.8233	4.5748	4.7718	4.9338	5.0925	5.0478	5.0842	4.6152	4.9511	4.7888	4.897	5.0165	5.1849	5.3274	5.3808	4.1312
TCA	3.7328	4.4398	4.1633	4.4418	4.7468	5.0791	4.8592	4.8652	4.4891	4.7493	4.6619	4.91	4.9102	4.9689	5.0802	5.2164	4.4443	4.7994	4.6541	4.7658	4.7848	4.9763	4.9303	4.9038	4.8893	5.0775	5.0223	5.1258	4.8411	5.0339	5.0929	5.0136	4.3382	4.8269	4.6278	4.7812	4.9509	5.0945	5.0387	5.0887	4.6343	4.9534	4.7975	4.8981	5.0276	5.1842	5.3218	5.3633	4.1525
AGA	3.2651	3.7425	3.566	3.8504	4.301	4.506	4.3227	4.3581	4.0024	4.2605	4.1565	4.4138	4.4825	4.5937	4.6877	4.7615	4.172	4.5153	4.3673	4.4647	4.6327	4.8162	4.7536	4.758	4.7217	4.8211	4.8201	4.9142	4.5295	4.6524	4.7247	4.662	4.0894	4.4507	4.3002	4.3781	4.6577	4.7822	4.7259	4.7735	4.3949	4.6662	4.5356	4.6374	4.7449	4.8878	4.9719	5.0512	4.01
CGA	3.3363	4.0059	3.7533	4.1092	4.5542	4.8143	4.5967	4.6278	4.1466	4.4598	4.349	4.6154	4.6195	4.7378	4.838	4.8657	4.2411	4.6095	4.4212	4.533	4.6635	4.8277	4.7884	4.7863	4.7558	4.8542	4.8484	4.9242	4.6184	4.7572	4.8261	4.7542	4.133	4.5032	4.3557	4.4281	4.7104	4.8749	4.7957	4.8519	4.4623	4.7096	4.5931	4.7065	4.8049	4.9586	5.0519	5.1352	4.1856
GGA	3.2697	3.8092	3.6182	3.9332	4.3811	4.6172	4.4098	4.4503	4.0424	4.3138	4.2159	4.4595	4.5008	4.6315	4.7316	4.7798	4.203	4.5434	4.3777	4.4901	4.6212	4.7869	4.7303	4.7394	4.6974	4.7883	4.7829	4.8759	4.56	4.673	4.7445	4.688	4.1019	4.452	4.3056	4.3851	4.6605	4.8134	4.7436	4.7927	4.4114	4.6677	4.5422	4.6511	4.7429	4.9087	5.0015	5.0899	4.0251
TGA	3.4218	4.1537	3.8912	4.2361	4.6803	4.9032	4.7362	4.7654	4.2163	4.5651	4.4265	4.706	4.6585	4.7872	4.8875	4.9107	4.2962	4.6081	4.4611	4.5487	4.7003	4.8797	4.8132	4.8243	4.8045	4.9158	4.911	4.9818	4.6449	4.7992	4.8596	4.7905	4.2106	4.5476	4.4016	4.4657	4.775	4.9433	4.8637	4.9209	4.4717	4.7105	4.5906	4.7074	4.8995	5.0304	5.13	5.1936	4.2645
ATA	3.7424	4.2373	4.0673	4.3183	4.4596	4.7727	4.5783	4.5934	4.3339	4.5652	4.4889	4.6851	4.7988	4.8218	4.9176	5.074	4.328	4.7328	4.5742	4.6637	4.7988	5.0038	4.9195	4.9326	4.7715	4.9413	4.8944	4.9995	4.7745	4.9063	4.9832	4.8984	4.3493	4.7107	4.564	4.6469	4.8699	5.0056	4.9249	5.0094	4.6857	4.8693	4.7858	4.8294	4.9825	5.0984	5.2152	5.3156	4.4654
CTA	3.8702	4.4406	4.2362	4.5164	4.6917	5.0449	4.8388	4.8473	4.4589	4.743	4.6175	4.8633	4.9274	4.9659	5.0756	5.2008	4.3627	4.8179	4.6467	4.7485	4.8383	5.038	4.9665	4.9825	4.8054	4.9994	4.9503	5.0536	4.7956	4.9486	5.0183	4.9301	4.4204	4.8457	4.6673	4.7498	4.9353	5.0714	4.9877	5.0746	4.7764	4.993	4.885	4.9429	5.0472	5.1808	5.2711	5.3896	4.4957
GTA	3.8374	4.3866	4.1886	4.4865	4.6262	4.9855	4.7803	4.7786	4.4041	4.688	4.5991	4.8183	4.9135	4.9607	5.071	5.2099	4.3777	4.8533	4.6932	4.7773	4.8798	5.1129	5.0452	5.0458	4.8841	5.0898	5.0435	5.1564	4.8724	5.0566	5.1306	5.0508	4.4815	4.9141	4.7368	4.8355	5.0737	5.2315	5.1403	5.2281	4.8495	5.0847	4.979	5.0318	5.1805	5.3466	5.4312	5.5444	4.5662
TTA	3.9111	4.54	4.3117	4.6025	4.854	5.2076	5.0027	5.0119	4.5816	4.8731	4.7854	5.0288	5.111	5.1571	5.2661	5.3896	4.444	4.8949	4.758	4.839	4.9701	5.189	5.1209	5.1306	4.9407	5.152	5.111	5.2134	4.9622	5.1445	5.2078	5.1368	4.5118	4.9876	4.787	4.9055	5.1965	5.3502	5.2641	5.355	4.9001	5.1537	5.032	5.0861	5.3056	5.4439	5.5154	5.6283	4.5973
AAC	3.8851	4.5568	4.3683	4.5288	4.6764	4.9728	4.8961	4.8921	4.3934	4.6612	4.6718	4.6845	4.9298	4.9225	5.0568	5.1394	4.6715	5.0009	4.9794	5.0212	5.2029	5.2531	5.2221	5.2691	5.1533	5.3328	5.2711	5.3413	5.2572	5.2746	5.3749	5.3472	4.973	5.2095	5.1124	5.1938	5.1955	5.3961	5.356	5.4523	5.0763	5.2806	5.2187	5.2229	5.3166	5.4584	5.6068	5.6887	4.6214
CAC	4.0899	4.9034	4.6541	4.8099	4.9552	5.2426	5.1955	5.1815	4.7757	5.055	5.0138	5.0511	5.2357	5.2354	5.3303	5.4221	4.7972	5.1068	5.0915	5.1018	5.3818	5.4504	5.4024	5.4452	5.3761	5.4763	5.4648	5.4623	5.4219	5.4177	5.4928	5.5031	5.0862	5.3657	5.2747	5.3475	5.4142	5.5351	5.4994	5.564	5.2977	5.4356	5.4061	5.3943	5.5744	5.6087	5.7398	5.8272	4.8647
GAC	4.0236	4.8648	4.6211	4.7722	4.9117	5.2071	5.1305	5.1294	4.7381	5.0161	5.0172	4.9886	5.1891	5.1729	5.2943	5.3836	4.7526	5.1291	5.0979	5.1286	5.3384	5.4148	5.3767	5.4209	5.3436	5.4717	5.4543	5.4546	5.3988	5.4038	5.4774	5.4828	5.074	5.3793	5.2848	5.3581	5.4183	5.5454	5.5234	5.5849	5.2589	5.4368	5.385	5.3923	5.5977	5.6388	5.7709	5.8549	4.8312
TAC	4.1404	4.9501	4.7221	4.8619	5.0396	5.3052	5.2656	5.2659	4.8229	5.1353	5.0957	5.1502	5.2866	5.2908	5.3884	5.4758	4.8753	5.1843	5.1784	5.1813	5.4277	5.4855	5.454	5.4737	5.4144	5.511	5.4945	5.5028	5.4457	5.4899	5.5572	5.5539	5.0962	5.3578	5.2861	5.336	5.4253	5.501	5.4828	5.5375	5.307	5.4355	5.4111	5.3804	5.5964	5.6496	5.7606	5.8218	4.9773
ACC	4.5317	5.0253	4.8714	5.0446	5.2241	5.6405	5.5197	5.5201	5.1349	5.4432	5.4014	5.4707	5.5454	5.5976	5.7085	5.8406	5.133	5.3963	5.379	5.4217	5.3352	5.4371	5.4186	5.4313	5.4713	5.5887	5.565	5.5834	5.4658	5.4757	5.5505	5.5407	5.1228	5.448	5.3557	5.4331	5.5581	5.6905	5.6528	5.6846	5.3585	5.5717	5.5071	5.5174	5.6782	5.6511	5.8047	5.8866	5.1462
CCC	4.6631	5.1484	4.9917	5.1614	5.347	5.7203	5.5997	5.6172	5.2457	5.5561	5.5169	5.5913	5.644	5.6724	5.7916	5.9058	5.2307	5.4438	5.4449	5.4567	5.4442	5.507	5.4825	5.5024	5.5644	5.6511	5.6311	5.6506	5.5577	5.5436	5.6287	5.613	5.219	5.5154	5.4431	5.5012	5.6626	5.7851	5.7417	5.7908	5.4614	5.6385	5.6066	5.586	5.7512	5.763	5.9051	5.9672	5.2711
GCC	4.6017	5.0751	4.925	5.0937	5.2695	5.6437	5.4984	5.5174	5.1575	5.4311	5.417	5.464	5.5289	5.5767	5.7069	5.8436	5.1852	5.4134	5.4166	5.4304	5.3979	5.462	5.4384	5.4552	5.5182	5.6269	5.6101	5.6168	5.5108	5.5145	5.5912	5.577	5.1788	5.4577	5.3844	5.441	5.6121	5.7271	5.7073	5.7515	5.4082	5.5946	5.5787	5.5419	5.7089	5.719	5.8816	5.9474	5.2154
TCC	4.6775	5.1515	5.0024	5.1659	5.4036	5.7207	5.594	5.6246	5.2983	5.5788	5.5445	5.6203	5.6679	5.6616	5.7849	5.9065	5.2319	5.4451	5.4457	5.4623	5.4351	5.4911	5.4691	5.4863	5.5461	5.6302	5.6133	5.6283	5.5349	5.5219	5.6076	5.5973	5.2235	5.5013	5.4297	5.4825	5.6473	5.7546	5.7211	5.7588	5.4646	5.6381	5.6023	5.5851	5.7394	5.7241	5.8786	5.9409	5.2366
AGC	4.2855	4.8912	4.6345	4.8423	5.1739	5.497	5.4067	5.3814	4.9841	5.2413	5.2216	5.2538	5.5813	5.5934	5.6914	5.8239	5.3848	5.5974	5.6256	5.6235	5.5211	5.5834	5.5546	5.5805	5.6215	5.6821	5.6884	5.6931	5.6326	5.654	5.732	5.7219	5.1248	5.4279	5.3333	5.4178	5.5376	5.6588	5.6293	5.6778	5.3738	5.5732	5.52	5.5218	5.7065	5.7865	5.9274	6.0044	4.9835
CGC	4.4549	5.1276	4.8493	5.0776	5.3855	5.617	5.56	5.5327	5.1563	5.4179	5.4154	5.4454	5.6695	5.6798	5.7946	5.8865	5.3423	5.5111	5.5693	5.5327	5.6135	5.6576	5.6209	5.6603	5.6645	5.7092	5.7149	5.7087	5.6518	5.6561	5.7363	5.7253	5.2819	5.5375	5.4711	5.5376	5.7085	5.7956	5.7767	5.8108	5.5787	5.7062	5.6805	5.6555	5.8631	5.9203	6.0624	6.1167	5.2227
GGC	4.3651	5.0536	4.7677	4.9883	5.2737	5.5995	5.5648	5.5182	5.0666	5.336	5.3115	5.348	5.6636	5.6727	5.7967	5.8958	5.2988	5.5223	5.5689	5.5425	5.5682	5.627	5.6062	5.6345	5.6325	5.672	5.6757	5.6899	5.6315	5.6556	5.7484	5.7342	5.2093	5.5331	5.4506	5.5225	5.6704	5.7892	5.7611	5.8194	5.4857	5.6756	5.6288	5.6227	5.8275	5.8959	6.0235	6.0877	5.1036
TGC	4.5084	5.1849	4.91	5.1565	5.4536	5.6861	5.6149	5.6088	5.2553	5.5058	5.483	5.5515	5.7393	5.7488	5.8625	5.9427	5.3283	5.5241	5.5755	5.5383	5.6357	5.6784	5.6413	5.6757	5.6788	5.7219	5.7253	5.722	5.6668	5.6679	5.7389	5.7274	5.3062	5.575	5.503	5.574	5.7556	5.8311	5.813	5.8382	5.607	5.7382	5.7077	5.6888	5.8945	5.9258	6.0645	6.1207	5.2678
ATC	4.2054	4.9183	4.6778	4.9111	5.1166	5.4912	5.3718	5.3601	4.924	5.2321	5.1783	5.2968	5.4018	5.4608	5.5947	5.752	5.0739	5.3887	5.4054	5.3962	5.4433	5.544	5.5134	5.5422	5.5416	5.6546	5.6353	5.6278	5.5153	5.504	5.5688	5.5643	5.0287	5.4815	5.3793	5.4284	5.5593	5.712	5.6735	5.7164	5.3289	5.5366	5.47	5.4964	5.7333	5.715	5.8693	5.9377	5.1083
CTC	4.5218	5.1559	4.9513	5.1008	5.2494	5.5994	5.4767	5.4907	5.1128	5.3837	5.3577	5.4389	5.526	5.5818	5.7226	5.8572	5.1366	5.415	5.4482	5.4192	5.4709	5.5627	5.5241	5.5443	5.5821	5.6419	5.6238	5.6235	5.5522	5.5546	5.6052	5.607	5.1194	5.522	5.4366	5.4759	5.623	5.7653	5.7352	5.7672	5.3961	5.5885	5.5399	5.5465	5.7907	5.7966	5.9427	6.017	5.1921
GTC	4.53	5.2089	4.9856	5.1747	5.3296	5.6686	5.5515	5.5712	5.1918	5.4435	5.418	5.4993	5.6499	5.7198	5.8206	5.9341	5.2078	5.4696	5.5096	5.4638	5.5866	5.6444	5.6064	5.6308	5.7094	5.7517	5.7377	5.733	5.6845	5.6881	5.7414	5.7382	5.2073	5.57	5.4967	5.5232	5.7201	5.8497	5.8192	5.8628	5.4902	5.6457	5.6155	5.6032	5.8935	5.9269	6.0509	6.1153	5.3361
TTC	4.6139	5.2161	5.0115	5.1827	5.3621	5.6844	5.5722	5.5886	5.246	5.4817	5.4594	5.5245	5.6811	5.7269	5.826	5.9374	5.258	5.5	5.5334	5.4879	5.6061	5.6667	5.6312	5.6566	5.7173	5.7484	5.7372	5.73	5.7159	5.7136	5.7588	5.7573	5.2542	5.6076	5.5315	5.5615	5.7339	5.8694	5.8359	5.8878	5.5216	5.6735	5.6355	5.6368	5.9018	5.931	6.0494	6.1141	5.3645
AAG	3.3814	3.9014	3.6276	3.907	4.2782	4.5604	4.4499	4.4166	3.8959	4.1962	4.0949	4.1378	4.5418	4.5976	4.703	4.7444	4.4715	4.8363	4.7748	4.7922	4.8451	4.999	4.9657	5.0017	4.7689	4.9923	4.8979	5.0047	4.8156	4.8796	4.9375	4.876	4.1816	4.6265	4.4395	4.5382	4.5792	4.8218	4.7854	4.8174	4.4077	4.6464	4.5747	4.563	4.7375	4.8808	5.0354	5.0438	4.3188
CAG	3.5748	4.521	4.0357	4.4366	4.7723	5.0725	4.9458	4.9396	4.2368	4.7407	4.5733	4.7293	4.8832	5.044	5.1476	5.1384	4.6066	4.9755	4.8761	4.9302	4.9881	5.1351	5.1101	5.1199	5.005	5.2058	5.1153	5.2023	5.0192	5.0751	5.1524	5.0776	4.3869	4.9596	4.8014	4.8644	4.8933	5.1233	5.0826	5.1118	4.6303	5.0037	4.8548	4.8988	5.0765	5.2155	5.3233	5.3584	4.5309
GAG	3.532	4.3702	3.9357	4.3249	4.6414	4.9833	4.8381	4.8157	4.1377	4.528	4.3841	4.499	4.7805	4.9131	5.0368	5.0472	4.5754	4.9174	4.8319	4.8693	4.9376	5.0773	5.0467	5.062	4.9251	5.1286	5.0358	5.1263	4.9543	5.0026	5.0865	5.0146	4.3285	4.7974	4.6583	4.7001	4.7536	5.0046	4.955	5.0001	4.5679	4.833	4.7332	4.7522	4.9593	5.103	5.2167	5.2671	4.4148
TAG	3.6108	4.587	4.1247	4.4983	4.8355	5.1125	4.9948	4.9844	4.2916	4.7823	4.624	4.7711	4.9146	5.0969	5.1846	5.18	4.6089	4.9762	4.8859	4.94	5.0153	5.1511	5.1171	5.1323	5.0331	5.2327	5.1528	5.2339	5.0387	5.0843	5.1668	5.0984	4.3872	4.9122	4.7917	4.8224	4.8961	5.1182	5.0747	5.1062	4.6484	4.9819	4.861	4.8876	5.0658	5.2015	5.3242	5.3503	4.5347
ACG	4.0409	4.4561	4.273	4.4486	4.6642	5.1139	4.937	4.9237	4.4483	4.7744	4.6834	4.7768	4.9597	5.0625	5.2278	5.3028	4.6861	4.9945	4.9231	4.9487	5.0014	5.1583	5.1174	5.1418	5.0322	5.205	5.1354	5.2139	5.041	5.082	5.172	5.0949	4.6297	5.0297	4.9334	4.9942	5.03	5.2344	5.1805	5.2185	4.8344	5.0764	4.9651	5.0316	5.1476	5.273	5.4049	5.444	4.6449
CCG	4.1515	4.7345	4.4736	4.7122	4.9178	5.316	5.2053	5.1802	4.6719	5.0799	4.9672	5.0931	5.1493	5.2949	5.418	5.4807	4.8241	5.1103	5.0455	5.0924	5.1651	5.2836	5.245	5.2622	5.2073	5.3578	5.292	5.3613	5.1958	5.2432	5.3236	5.2578	4.7578	5.1652	5.089	5.1432	5.2136	5.3805	5.3438	5.372	4.9617	5.2067	5.1022	5.1877	5.3296	5.44	5.542	5.5877	4.797
GCG	4.1447	4.6867	4.4405	4.6545	4.8679	5.261	5.1317	5.1161	4.6352	5.031	4.9343	5.0386	5.1035	5.2251	5.3544	5.427	4.7992	5.0837	5.0108	5.0632	5.1375	5.2574	5.2209	5.2401	5.1677	5.3104	5.2535	5.3132	5.1606	5.2101	5.2927	5.2231	4.7437	5.1285	5.0583	5.1017	5.1479	5.3428	5.293	5.3274	4.9255	5.1747	5.0689	5.156	5.2727	5.3879	5.4841	5.5352	4.7779
TCG	4.1919	4.7873	4.514	4.7603	4.9631	5.3388	5.2259	5.204	4.7157	5.0911	4.997	5.1057	5.1678	5.3225	5.4409	5.507	4.8536	5.1359	5.0798	5.1191	5.1911	5.2986	5.2673	5.2826	5.2381	5.3865	5.3247	5.3909	5.2226	5.2692	5.3446	5.2876	4.799	5.1968	5.1342	5.1678	5.236	5.4063	5.3671	5.3965	4.986	5.2266	5.1335	5.2116	5.3553	5.4734	5.5615	5.6147	4.8177
AGG	3.7112	4.2132	4.0208	4.2292	4.6452	4.9595	4.8046	4.8051	4.2591	4.6201	4.5164	4.6085	4.8425	4.9603	5.0749	5.1436	4.5328	4.8663	4.8515	4.8276	4.8368	5.032	4.9955	5.0108	4.9026	5.0957	5.0132	5.1027	4.8999	4.974	5.0582	4.9867	4.3158	4.7544	4.6433	4.6963	4.8889	5.0582	5.0197	5.0395	4.6075	4.8258	4.7506	4.7557	4.9961	5.1372	5.252	5.2957	4.572
CGG	3.8504	4.5037	4.2484	4.4855	4.7932	5.1032	4.9506	4.9312	4.4415	4.8082	4.7428	4.8075	4.9884	5.0864	5.188	5.2356	4.6047	4.924	4.8971	4.8653	4.9244	5.0923	5.064	5.087	4.9706	5.13	5.0594	5.1236	4.9557	5.0138	5.091	5.0384	4.4263	4.8734	4.7863	4.8435	4.9988	5.1645	5.1186	5.1375	4.7219	4.9469	4.8607	4.9009	5.1099	5.2351	5.3272	5.375	4.6451
GGG	3.7683	4.3977	4.1365	4.3951	4.7235	5.0205	4.8845	4.8745	4.3601	4.7349	4.635	4.7247	4.8975	5.0206	5.1051	5.1715	4.5972	4.9223	4.8961	4.8697	4.9228	5.0921	5.0636	5.0839	4.9552	5.1349	5.0578	5.1294	4.9628	5.023	5.1131	5.052	4.389	4.8161	4.7181	4.7857	4.9424	5.1124	5.072	5.0894	4.6736	4.8939	4.8051	4.8333	5.053	5.1954	5.2945	5.3394	4.6035
TGG	3.8617	4.5894	4.3205	4.556	4.8141	5.1175	4.9761	4.9553	4.4578	4.8585	4.7748	4.8505	4.9675	5.0816	5.1786	5.2326	4.5955	4.9046	4.8741	4.8459	4.8958	5.0732	5.0451	5.0645	4.9466	5.1076	5.0411	5.1007	4.9371	4.9986	5.074	5.0197	4.4292	4.8844	4.7863	4.8622	5.0114	5.1671	5.1271	5.1415	4.7297	4.9591	4.8608	4.9203	5.1074	5.242	5.3365	5.3864	4.6165
ATG	4.2308	4.7645	4.571	4.7961	4.8051	5.311	5.1082	5.0721	4.6403	5.042	4.9085	5.0355	5.0969	5.1887	5.3291	5.4276	4.823	5.1219	5.0659	5.1122	5.2312	5.3319	5.2855	5.3092	5.2649	5.4204	5.3605	5.4235	5.2184	5.2499	5.3389	5.2818	4.6749	5.1692	5.0448	5.1069	5.1701	5.3837	5.3205	5.3647	4.9173	5.2039	5.0882	5.1429	5.2482	5.4057	5.5222	5.591	4.9101
CTG	4.4078	4.9713	4.7966	4.9334	4.9116	5.3758	5.2355	5.1924	4.7768	5.1462	5.0469	5.1351	5.1789	5.3106	5.4032	5.4883	4.8757	5.1677	5.1201	5.1657	5.2484	5.3645	5.3178	5.3346	5.3037	5.4593	5.4025	5.4617	5.2519	5.2896	5.3704	5.3105	4.8046	5.2422	5.1362	5.1889	5.2771	5.459	5.3962	5.4326	5.0086	5.2853	5.1718	5.2397	5.3739	5.4959	5.6209	5.6709	5.0109
GTG	4.4691	5.0105	4.8211	4.9642	5.0781	5.4645	5.3193	5.3059	4.8996	5.2067	5.1378	5.2043	5.2981	5.4204	5.4957	5.5759	4.9438	5.258	5.2228	5.2386	5.3618	5.459	5.4222	5.4381	5.4136	5.5472	5.5048	5.546	5.3679	5.3942	5.4647	5.4157	4.8961	5.3367	5.2418	5.2859	5.4135	5.5368	5.4878	5.5215	5.1214	5.3741	5.2812	5.3275	5.5136	5.6055	5.716	5.7702	5.1009
TTG	4.52	5.0702	4.876	5.0252	5.1934	5.5468	5.4417	5.4377	4.9604	5.236	5.1878	5.2255	5.4241	5.5487	5.6138	5.6845	5.0084	5.3088	5.2693	5.29	5.4219	5.504	5.4733	5.4927	5.4805	5.6013	5.5543	5.5982	5.4151	5.4314	5.5056	5.4655	4.9744	5.3974	5.3037	5.3494	5.5073	5.6168	5.569	5.604	5.2045	5.4382	5.3544	5.4036	5.6322	5.716	5.8153	5.8555	5.1706
AAT	4.3189	4.8804	4.6641	4.9134	5.0941	5.3454	5.3078	5.3171	4.8935	5.1907	5.0353	5.2197	5.6066	5.5463	5.6089	5.6389	4.6102	5.2096	5.0984	5.2601	5.2436	5.4742	5.4324	5.484	5.422	5.4669	5.4517	5.4985	5.5183	5.5298	5.5861	5.5909	4.926	5.2281	5.1838	5.2596	5.432	5.573	5.5487	5.5725	5.033	5.2817	5.2197	5.2474	5.6131	5.7054	5.838	5.9518	5.0377
CAT	4.5829	5.2405	5.0527	5.258	5.3968	5.5702	5.5341	5.5343	5.1895	5.423	5.3256	5.4712	5.796	5.6908	5.7471	5.7816	4.9662	5.4049	5.338	5.4317	5.5373	5.6638	5.6036	5.616	5.5115	5.6216	5.6111	5.6557	5.7111	5.7178	5.7804	5.7995	5.2169	5.3941	5.3395	5.4065	5.67	5.7451	5.735	5.7519	5.3827	5.5333	5.4818	5.4743	5.7954	5.8589	5.9774	6.0798	5.275
GAT	4.6045	5.1893	5.0127	5.2137	5.3717	5.563	5.5338	5.534	5.1139	5.3829	5.2571	5.4054	5.7868	5.6997	5.7384	5.7643	4.9337	5.4193	5.334	5.4662	5.5339	5.6545	5.6154	5.626	5.5125	5.6057	5.5989	5.64	5.7167	5.7157	5.7751	5.796	5.1893	5.3895	5.332	5.4091	5.648	5.7432	5.7219	5.7484	5.3679	5.5323	5.4758	5.4742	5.8046	5.8779	5.9907	6.0774	5.2483
TAT	4.8295	5.3569	5.215	5.3834	5.6008	5.7581	5.7229	5.7201	5.4432	5.61	5.5502	5.6683	5.8982	5.838	5.9178	5.9304	5.1709	5.543	5.4985	5.5813	5.6781	5.7584	5.6935	5.7161	5.6403	5.6925	5.6759	5.7286	5.7795	5.7881	5.8411	5.8607	5.2905	5.4616	5.4184	5.4801	5.7492	5.8225	5.7925	5.8317	5.4793	5.6088	5.5542	5.5586	5.9027	5.9881	6.0868	6.1635	5.3984
ACT	4.3415	5.0201	4.8774	5.0561	5.2306	5.5335	5.4403	5.4933	5.0981	5.3884	5.2943	5.3915	5.6363	5.6679	5.7121	5.7389	5.0585	5.5263	5.4925	5.5648	5.4816	5.6824	5.6306	5.6479	5.5334	5.6761	5.6638	5.7125	5.7235	5.743	5.787	5.8065	5.2765	5.5658	5.5147	5.5684	5.671	5.8035	5.7691	5.8103	5.4176	5.6247	5.5775	5.6074	5.8024	5.8989	5.9984	6.1013	5.3742
CCT	4.6451	5.3799	5.2244	5.3729	5.5615	5.7761	5.7246	5.7389	5.4225	5.7102	5.6314	5.7534	5.8281	5.8015	5.8636	5.8886	5.2948	5.6524	5.6287	5.6633	5.6493	5.7774	5.7357	5.7278	5.6065	5.7615	5.7321	5.8059	5.7938	5.8266	5.9011	5.9188	5.3761	5.6091	5.5656	5.6157	5.7481	5.8671	5.8359	5.8735	5.5255	5.691	5.6629	5.6561	5.8639	5.9954	6.0822	6.1962	5.4975
GCT	4.6045	5.2905	5.1922	5.3206	5.415	5.6743	5.6108	5.6254	5.3019	5.5981	5.495	5.6254	5.7814	5.7331	5.782	5.814	5.1632	5.5642	5.5554	5.5927	5.5534	5.7128	5.6786	5.6694	5.5805	5.7111	5.6886	5.7498	5.7368	5.7747	5.8409	5.8621	5.3219	5.5716	5.5252	5.577	5.6996	5.8112	5.7809	5.8025	5.4532	5.637	5.6037	5.6048	5.8346	5.9525	6.0419	6.1533	5.412
TCT	4.6757	5.3997	5.2361	5.3943	5.5963	5.838	5.7712	5.7801	5.4667	5.7201	5.6677	5.7436	5.8426	5.8145	5.8927	5.9267	5.283	5.6528	5.6421	5.6664	5.6649	5.7907	5.7468	5.7409	5.6305	5.7752	5.751	5.814	5.8182	5.8585	5.9033	5.9221	5.3838	5.6264	5.5813	5.6321	5.7445	5.8847	5.8371	5.8945	5.5498	5.7113	5.6703	5.6806	5.9457	6.0584	6.1432	6.2372	5.4893
AGT	4.7637	5.3479	5.216	5.374	5.67	5.9316	5.8978	5.8723	5.3957	5.7273	5.6496	5.7622	5.8903	5.8641	5.9927	6.0377	5.3142	5.6771	5.652	5.7334	5.6321	5.7863	5.7279	5.7504	5.7738	5.8306	5.8356	5.8428	5.8116	5.8269	5.8735	5.9015	5.2938	5.7212	5.6489	5.7263	5.788	5.9179	5.8688	5.9082	5.4799	5.8288	5.7656	5.7632	5.9645	6.0289	6.1641	6.2151	5.2992
CGT	5.0145	5.527	5.4664	5.5548	5.8067	6.0609	5.9971	5.9967	5.6361	5.8796	5.8376	5.9212	6.0197	5.9932	6.1132	6.1771	5.527	5.8097	5.8002	5.831	5.8012	5.9082	5.855	5.8478	5.8554	5.9198	5.9099	5.9574	5.9182	5.9335	5.9716	5.9946	5.5328	5.8475	5.7822	5.8655	5.9429	6.0418	5.9938	6.0352	5.6888	5.9543	5.889	5.8995	6.1184	6.1954	6.3013	6.3542	5.5173
GGT	4.8179	5.4008	5.2743	5.4445	5.7021	5.9646	5.9551	5.9032	5.4674	5.7737	5.7063	5.8153	5.9633	5.9158	6.0501	6.075	5.3328	5.6318	5.5958	5.6641	5.6224	5.767	5.7395	5.7274	5.7088	5.8206	5.7859	5.8308	5.7571	5.7955	5.8592	5.8774	5.3977	5.7246	5.665	5.7348	5.8476	5.9338	5.8985	5.9275	5.5314	5.8461	5.7561	5.7872	5.9722	6.0509	6.1726	6.2455	5.2531
TGT	5.0779	5.538	5.4885	5.5667	5.8674	6.0693	6.029	5.9965	5.6879	5.8956	5.8361	5.9443	6.0174	5.9824	6.1156	6.1617	5.559	5.8529	5.8083	5.8531	5.7719	5.8951	5.824	5.8305	5.8648	5.9346	5.9164	5.976	5.8807	5.9253	5.9556	5.982	5.5531	5.8354	5.8011	5.851	5.9333	6.0013	5.9636	5.9893	5.7326	5.9475	5.9128	5.8866	6.1019	6.1948	6.2991	6.368	5.5101
ATT	4.6854	5.3151	5.1451	5.3304	5.2965	5.7976	5.5706	5.6703	5.1698	5.5544	5.4426	5.6193	5.6914	5.7111	5.8293	5.9481	5.4046	5.7102	5.8108	5.7568	5.6365	5.8524	5.7593	5.8152	5.6716	5.7701	5.7688	5.8235	5.8336	5.8695	5.9124	5.9391	5.2173	5.6113	5.5201	5.5786	5.566	5.774	5.6943	5.7938	5.374	5.6028	5.5709	5.534	5.7285	5.85	6.0145	6.1404	5.4703
CTT	4.8317	5.4482	5.3376	5.4781	5.5857	5.9745	5.8634	5.8637	5.4005	5.7558	5.6749	5.7956	5.8744	5.8032	5.9596	6.0455	5.4715	5.7143	5.8053	5.772	5.7159	5.8747	5.7548	5.8232	5.6742	5.7975	5.7931	5.8473	5.8507	5.8587	5.9332	5.9635	5.3367	5.6784	5.6005	5.6586	5.7608	5.9396	5.891	5.9428	5.5616	5.763	5.7223	5.694	5.9949	6.0529	6.1897	6.2764	5.5087
GTT	4.9793	5.5885	5.5036	5.6078	5.7584	6.0928	6.0173	5.9772	5.6025	5.8926	5.8237	5.9569	6.04	5.974	6.1093	6.1901	5.6062	5.8509	5.8998	5.8778	5.8815	6.0248	5.931	5.9603	5.8406	5.937	5.9324	5.9903	5.9938	6.0128	6.0766	6.0959	5.4906	5.79	5.7366	5.771	5.9305	6.0287	5.987	6.014	5.6642	5.838	5.8338	5.7646	6.0878	6.1808	6.2986	6.3798	5.6458
TTT	5.0865	5.6932	5.6095	5.6958	5.9582	6.2237	6.1617	6.1251	5.7712	6.0248	5.9584	6.058	6.1511	6.1051	6.2301	6.2761	5.6454	5.901	5.9392	5.9003	5.9354	6.077	5.9923	6.027	5.8698	5.9925	5.9736	6.0314	6.0461	6.073	6.1336	6.1455	5.5509	5.8612	5.8039	5.8493	6.0408	6.1464	6.0948	6.1465	5.7294	5.9084	5.8956	5.849	6.2046	6.2851	6.3907	6.4456	5.6775
[truncated: 15 more columns]

## Sheet: Figure 2c
AAA	2.51										3.58									4.04	4.2033					4.7		4.57	4.01				3.3817		3.4583									3.5667	4.19			4.055	3.9
CAA	3.04			3.265						4.145		4.14					4.1767																						4.35			3.88
GAA	2.635	3.9167					4.0967				3.96	3.86		4.0367		4.65							4.815			4.7233					4.8867				3.7667				4.45	4.31		4.2867		4.11			4.48	4.73
TAA		3.4883	3.7533	3.1867		4.6367	4.6167			4.08	3.94				4.315	4.5967	4.0833	4.4883		4.5067	4.6133	4.815			4.72				4.6667		5.0283	4.745		3.9433			4.36		4.3367	4.3917	4.07					4.4133			4.6467
ACA	3.8083								4.4	4.76											4.805					5.28									4.2083				4.77						4.59
CCA				4.59						4.88		4.8		4.8383	5.27																							5.215	5.01			4.84			4.79
GCA	3.9267		4.395				4.99								5.2233								5.17			5.32	5.31				5.28				4.4583				4.9017					4.6	4.7667		5.035
TCA	3.5		4.3		5.3067						4.9	4.84			5.0733		4.645		4.96												5.39								4.82				4.76	4.79					5.0133
AGA										4.4533	4.35								4.4767																				4.55			4.5267			4.35
CGA	3.35	4.1733	4.04	4.1717		5.0083		4.8383		4.55	4.6433	4.6933	4.9083					4.77		4.6917	5.0033	5.0867		5.1933	5.02		5.13	5.1267				5.18	3.9433	4.32	4.28	4.2967	4.725	4.9417	4.745	4.72		4.5767	4.47		4.64	4.8883	4.93
GGA	3.9167	4.2817		3.92						4.365		4.485									5.045						5.15				5.11								4.7267	4.69			4.42	4.33					4.47
TGA	2.9167	4.1917	4.06	4.2117		4.8917	5.2267	4.985			4.6267	4.39			4.9267	5.15		4.7933	4.5767	4.8567	5.14	5.085			5.11				4.945	5.0533	5.1267	5.115	4.11	4.25	4.2333		4.67		4.8	4.835	4.3467		4.4667	4.4867		4.6867	4.85	5.07
ATA					4.7617	4.8767				4.6733																													4.8333					4.6433					5.04
CTA	3.9		4.3367				5.1767		5.0967								4.76		4.92																	4.795			4.83			4.69		4.78			5.08
GTA	4.095	4.455	4.385	4.5533	4.87	5.23	5.2			5.1					5.24	5.3933	4.685		4.93				5.3533			5.45	5.4917		5.3283				4.345	4.86			5	5.0967	5.02			4.92	5.005	4.455	5.065	5.14	5.15	5.225
TTA	3.89		4.17				5.48		4.855		4.7133		4.95		5.34		4.62												5.41	5.3167	5.62		4.34		4.41		4.885		5.15		4.635		4.77	4.6583	5.06		5.2033	4.89
AAC				3.785	4.2867					4.0867		4.3317					4.35									5.0783			4.8833							4.245			4.4667						4.34
CAC									4.1733	4.44	4.3867										5.31																		4.86					4.67	4.45			4.87
GAC	3.6967		4.1983	3.8033			4.5933		4.2		4.4667		4.5483		4.6467				4.885		5.02										5.145	5.0633	4.155		4.3				4.735				4.04	4.5383	4.58	4.82	4.8283		4.73
TAC	3.57	3.84	3.945			4.85					4.535				4.98		4.54	4.76	4.9983			5.2083	5.1333		5.005			5.165					4.28	4.475	4.2617	4.365	4.695	4.805	4.7	4.86	4.65		4.6317	4.5067	4.79		4.6017	5.0733
ACC			4.42				4.765				4.5633				4.71	5.055	4.735				5.045					5.3333			5.07				4.51											4.7283		4.7617		4.85	5.0383
CCC				4.665						4.83		4.875			5.1533											5.35													5.08						5.0433
GCC								4.9433		4.8					5.02				4.97				5.18				5.25				5.27				4.63				4.91						4.975
TCC									4.76	4.86	4.88															5.3367										4.7183						4.8667		4.9167
AGC										4.66					4.94														5.2										4.9167						4.8567				4.955
CGC		4.47			4.79	4.99		4.9		4.92		4.89		4.9			4.82	5.08		5.15		5.3133	5.39	5.37	5.37			5.28			5.34						4.9	4.95	5.005	5.02	4.76	4.85			4.87		4.975	5.3
GGC									4.73	5.1817	4.74		4.87		5.02											5.5433	5.37			5.62				4.71	4.67				4.98						4.86				5.145
TGC		4.455	4.545			5.085								5.075			5.1	5.045			5.2417	5.4383			5.365			5.465								4.785	4.905	5.07	4.9633	4.97	4.83	4.8		4.8483			5.1983		5.12
ATC	3.975					4.6433				4.6			4.6													5.24						5.26			4.555						4.59					4.85		5.17	5.1533
CTC				4.33						4.7833		4.9767														5.32									4.86												4.95
GTC			4.52					5.0633			4.86		5.06		5.02				5.07				5.3567								5.4				4.685				4.92				4.8733	4.82	4.9267
TTC				4.37	4.97											5.225										5.5033									4.6167				4.9467								5.0167		5.07
AAG	3.645	4.2767		4.0717						4.505		4.6517			4.755		4.4183				4.8883								4.975							4.2283			4.7			4.3567		4.3917	4.4433
CAG						4.865							4.7317		4.9983										5.155		5.39												4.8333	4.99				4.605	4.8383
GAG			4.37							4.665		4.58	4.71		5.0133				4.9867				5.2667		5.145						5.31				4.34									4.81	4.69
TAG				4.21	4.68	4.995				4.76		4.5383			4.9733																					4.32			4.8883			4.74		4.8333	4.8917	4.8
ACG				4.415						4.97		4.96																									4.8567		5			4.8133			4.78
CCG				4.765						5.1733		5.115		5.1																					4.695			5.11	5.13
GCG	4.28	4.785	4.67	4.56	5.065	5.175	5	5.22	4.79	5.09	4.9967	5.035		5.1933	5.32	5.2467	5.07	5.23		5.34	5.475	5.52	5.53	5.45			5.55	5.57	5.3633	5.51	5.31		4.64	4.78	4.855	4.85	5.0317	5.155	5.11	5.06		4.98	4.94	4.96	5.05	5.21	5.195	5.14
TCG				4.8						5		5.135																											5.1567
AGG	3.89	4.555								4.64						4.61							5.1383			5.3367								4.6467					4.9283	5.11					4.735
CGG				4.545	4.87	4.9533	5.05	5.12							5.045			5.1767	5.085	5.17		5.2867	5.3567				5.3833				5.34				4.73	4.7			5.0117		4.68	4.85				4.855	5.05	5.19
GGG	4.23	4.71			4.865										5.01	5.07			4.91						5.51	5.4667													4.96					4.79	4.88
TGG	3.79		4.4967	4.63	4.715	4.9717				4.72	4.7767				5.1				5.0033													5.395			4.6367				4.86				4.81		4.9067	4.905
ATG	4.23	4.725	4.735	4.635	5.18	5.215	4.995			4.975					5.14	5.305	5.0817				5.3433							5.9917	5.4333				4.63	4.89		4.8	4.95	5.15	5.145			5.02	5.015	4.985	5.03	5.1217	5.15	5.23	5.5867
CTG	4.395		4.7467									5.0233		5.21														5.5733											5.15								5.355
GTG			4.9933				5.2567	5.06		5.105		5.07				5.35			5.33				5.62			5.7967					5.8733								5.2267		4.91	5.05	5.04		5.2
TTG	4.3417		4.74					5.68	4.875		5.04	5.57			5.5933																		4.78		4.81				5.2833				5.0967	5.085	5.1317		5.2333		5.2
AAT				3.8083					4.495		3.71		4.88		2.4767		4.28			4.9			5.1533			4.99		5.085	5.0167			5.3933													4.8033	4.5533			4.65
CAT	3.79		3.935														4.84		5.14	5									5.34															4.7967	5.1083	4.93	5.09	5.06	5.02
GAT						4.8883	4.94	5.095		4.63		4.39	4.98				4.54			5.04	5.3367								5.375						4.47				4.84	4.93					5.0133				4.895
TAT	3.595	4.3167								4.76						5.17					5.25	5.385			5.27				5.43	5.2817			4.365	4.59		4.51			4.92		4.695		4.7617		5.22		5.0533		4.94
ACT	4.46		4.385				5.3																			5.4333			5.24				4.2367		4.7633				4.8667					4.64					4.63
CCT		4.99					5.0767	5.23						5.1583	5.29								5.6717																5.0667						5.1083
GCT							5.1	5.0833											5.005	5.12											5.515								4.92				4.815			4.97		5.57	4.99
TCT					4.8033						4.95			5.2667		5.78														5.4233				4.83					5.03		4.96								5.08
AGT				4.575						4.92				5.125			4.945		5.26	5.285																4.615						4.805	4.85	4.955			5.035		5.185
CGT	4.25	4.7833		4.63	5.16							5.04				5.565	5.08	5.29			5.39	5.59		5.6267	5.55			5.69		5.5467	5.6717	5.76	4.72		4.8533	4.88	4.97	5.1267	5.005	5.16	4.88	4.9133	4.9133					5.37
GGT		4.8967	4.52						4.89	5.2	4.86		5.11		5.27		4.995	5.4633	5.2	5.375			5.4367				5.62							4.8933		4.7733											5.21		5.26
TGT	4.4	4.795							5.155	5.12				5.43		5.525			5.2667	5.38	5.475	5.6067			5.54	5.4633				5.6333			4.785			4.795			5.11		4.915		4.9867				5.3233		5.39
ATT										4.54	4.615						4.8				5.22						5.485		5.39										5.01						4.88	5		5.42	5.4933
CTT				4.7567		5.3533			4.41	4.7233		5.04
GTT									4.84				5.26		5.35				5.41					5.4833							5.8967				4.71				5.15			4.9267
TTT		4.72		5.0233	4.91																						5.5						4.42	4.9633		4.71					4.6867			4.6333		5.1217
[truncated: 13 more columns]

## Sheet: Figure 2d
AAA	2.8971	3.2677	3.1297	3.1826	3.928	3.9801	3.9473	4.0481	3.6036	3.6281	3.6445	3.6402	3.8727	3.9446	4.0282	4.0567	4.0227	4.1419	4.0638	4.166	4.3977	4.479	4.4722	4.4802	4.4593	4.5398	4.513	4.575	4.3095	4.4583	4.5396	4.5159	3.3295	3.5913	3.5089	3.5969	4.1288	4.2027	4.2051	4.2069	3.6083	3.7989	3.7598	3.7757	4.0526	4.1172	4.1818	4.2605	4.1157
CAA	3.0497	3.7957	3.5936	3.6759	4.4353	4.7034	4.5836	4.696	4.1479	4.261	4.2143	4.2801	4.3247	4.4531	4.4973	4.6591	4.221	4.4617	4.3242	4.5186	4.7081	4.8129	4.786	4.7956	4.7055	4.7733	4.7772	4.8209	4.6624	4.835	4.9167	4.8894	3.5861	4.0091	3.8396	4.0338	4.422	4.5655	4.5307	4.5582	4.0343	4.2182	4.1736	4.1974	4.43	4.5018	4.5386	4.6581	4.3711
GAA	3.0184	3.7759	3.5451	3.6791	4.2752	4.531	4.4181	4.4894	4.0295	4.0993	4.0964	4.1436	4.2033	4.3123	4.419	4.5714	4.2862	4.5009	4.365	4.5517	4.732	4.8406	4.8207	4.8373	4.7243	4.8028	4.813	4.852	4.647	4.8268	4.9092	4.8843	3.5745	4.0212	3.8682	4.0424	4.4121	4.5791	4.5525	4.563	4.0288	4.2917	4.2441	4.2749	4.3979	4.5154	4.5517	4.6738	4.3121
TAA	3.0699	3.7788	3.5565	3.6303	4.3943	4.6594	4.5573	4.668	4.1557	4.2713	4.209	4.3072	4.296	4.4021	4.4586	4.6456	4.2373	4.4889	4.3404	4.535	4.7208	4.8319	4.8003	4.8163	4.7213	4.7992	4.7948	4.8468	4.7346	4.8784	4.9226	4.9244	3.6124	4.0426	3.8459	4.0508	4.463	4.6072	4.5677	4.5974	4.0501	4.2312	4.1859	4.2115	4.4462	4.5259	4.5644	4.6615	4.4229
ACA	3.8215	4.5024	4.3389	4.5261	4.8538	5.1011	5.089	5.0012	4.6539	4.7693	4.7383	4.7969	4.8055	4.8542	5.0425	5.1516	4.5884	4.8244	4.7384	4.879	4.9912	5.0664	5.0805	5.0659	5.1425	5.227	5.1664	5.2679	4.9842	5.0275	5.2656	5.2016	4.1947	4.5381	4.3725	4.5338	4.7197	4.8702	4.8332	4.858	4.5463	4.6821	4.6566	4.6698	4.6708	4.7572	4.8825	4.9357	4.7271
CCA	3.8901	4.6274	4.4761	4.6373	5.0164	5.2016	5.2012	5.1377	4.8319	4.9211	4.8958	4.9685	5.0191	5.0653	5.2131	5.2889	4.7444	5.0707	4.9574	5.1031	5.282	5.3017	5.3333	5.308	5.3733	5.4071	5.3833	5.4373	5.2877	5.2878	5.5044	5.4354	4.3261	4.7495	4.5334	4.7059	4.9279	5.0737	5.0362	5.061	4.7322	4.8915	4.8586	4.8748	4.9084	5.0106	5.0638	5.1475	5.0559
GCA	3.8902	4.6758	4.5074	4.6787	4.9427	5.1594	5.1493	5.0844	4.7904	4.8955	4.8535	4.926	4.9272	4.981	5.1354	5.2204	4.7315	5.023	4.9209	5.0666	5.2166	5.242	5.2774	5.2517	5.3129	5.3397	5.3208	5.3722	5.1674	5.1865	5.4086	5.3404	4.3019	4.7024	4.5122	4.6709	4.8798	5.0225	4.9819	5.0082	4.6786	4.8455	4.8207	4.8282	4.8579	4.9572	5.0349	5.1012	4.9811
TCA	3.8705	4.63	4.4772	4.6707	4.9827	5.1722	5.1806	5.0936	4.8024	4.8951	4.8671	4.9362	4.9328	4.9935	5.1618	5.2414	4.781	5.0575	4.9953	5.0911	5.2182	5.2612	5.2943	5.2699	5.3093	5.3661	5.3476	5.3979	5.2106	5.2293	5.4453	5.3853	4.3289	4.731	4.5587	4.6982	4.8358	4.9994	4.956	4.9841	4.6729	4.8279	4.802	4.818	4.8435	4.9438	5.0684	5.1258	5.0586
AGA	3.3014	4.1096	3.8378	3.995	4.6654	4.8609	4.855	4.806	4.4778	4.5572	4.5453	4.5681	4.6535	4.7204	4.8295	4.9554	4.499	4.6573	4.5874	4.7032	4.8933	4.9642	4.9842	4.9666	4.9725	5.0559	5.0305	5.1174	4.8309	4.915	5.0738	5.0368	3.918	4.2573	4.1318	4.2467	4.6039	4.73	4.6858	4.7043	4.3232	4.4748	4.4263	4.4673	4.5854	4.6371	4.7161	4.7959	4.5778
CGA	3.4171	4.2981	4.0972	4.2059	4.8208	5.0267	5.0165	4.9694	4.5891	4.661	4.6491	4.7086	4.8451	4.9456	5.028	5.1347	4.6068	4.7946	4.7246	4.8363	5.101	5.1731	5.1918	5.1776	5.1366	5.1988	5.1851	5.2326	5.0297	5.1154	5.2705	5.241	4.0791	4.4133	4.2545	4.376	4.72	4.8679	4.8262	4.8336	4.4698	4.5896	4.5632	4.5812	4.7287	4.8239	4.8947	4.9888	4.7554
GGA	3.3656	4.2259	3.9933	4.0932	4.7467	4.9638	4.9544	4.9017	4.5146	4.5963	4.5903	4.6317	4.7805	4.8641	4.9543	5.0781	4.6076	4.793	4.7247	4.8371	5.0768	5.1487	5.1724	5.1519	5.1247	5.1939	5.1704	5.2295	5.0078	5.0913	5.2561	5.224	4.0281	4.3588	4.2071	4.3129	4.6696	4.8088	4.7641	4.7771	4.4099	4.5422	4.5085	4.536	4.664	4.7525	4.8297	4.9252	4.7067
TGA	3.3913	4.3264	4.1233	4.2736	4.8708	5.0814	5.0783	5.0248	4.6222	4.6959	4.6897	4.7514	4.8633	4.9732	5.0523	5.1714	4.5899	4.7883	4.7264	4.8268	5.1121	5.1823	5.2033	5.186	5.1564	5.202	5.2105	5.2408	5.0496	5.1417	5.2839	5.2566	4.0796	4.422	4.2867	4.3922	4.7335	4.8923	4.8353	4.8548	4.4862	4.624	4.5925	4.6145	4.765	4.852	4.936	5.0174	4.7895
ATA	3.9149	4.5173	4.394	4.476	4.8658	5.122	5.1465	5.0255	4.7271	4.7828	4.7316	4.8243	4.87	4.9508	5.1226	5.221	4.7545	4.9601	4.8878	5.0284	5.2647	5.293	5.3292	5.3087	5.3246	5.3631	5.3401	5.4173	5.1771	5.1698	5.4417	5.3653	4.3155	4.5973	4.4398	4.5524	4.8343	4.9909	4.9505	4.9855	4.6309	4.7527	4.732	4.7418	4.8727	4.943	5.0568	5.1041	5.0522
CTA	3.9841	4.6091	4.4598	4.5884	4.9921	5.2234	5.236	5.1339	4.8321	4.9157	4.8635	4.9366	4.9586	5.0515	5.2255	5.3166	4.8154	5.0129	4.945	5.07	5.2739	5.2967	5.3436	5.3129	5.3161	5.3571	5.3382	5.4126	5.1948	5.206	5.4301	5.3633	4.3366	4.6841	4.4851	4.6389	4.8792	5.0343	4.9928	5.0278	4.6768	4.8075	4.776	4.7968	4.9484	5.0193	5.1379	5.1881	5.1279
GTA	3.9784	4.5801	4.4827	4.5747	5.0059	5.2255	5.2177	5.1672	4.8587	4.9399	4.8853	4.9593	4.9681	5.0979	5.2244	5.3179	4.8954	5.0861	5.0438	5.1435	5.4033	5.4026	5.4499	5.4198	5.443	5.4642	5.4514	5.5079	5.3407	5.3435	5.5674	5.4802	4.3649	4.7258	4.5135	4.6956	4.9805	5.1251	5.0794	5.111	4.7427	4.8974	4.8685	4.8849	5.0902	5.1372	5.1932	5.2783	5.2936
TTA	3.9532	4.5344	4.4292	4.5375	5.136	5.3687	5.3633	5.2892	4.8566	4.9191	4.8823	4.9555	5.0927	5.2047	5.3424	5.4489	4.9359	5.1277	5.0877	5.1732	5.4772	5.4784	5.5061	5.4826	5.5093	5.5296	5.5212	5.5779	5.4955	5.4953	5.6746	5.599	4.3889	4.7157	4.5134	4.6536	5.0092	5.1716	5.1272	5.1618	4.7415	4.8852	4.8594	4.8751	5.0861	5.1526	5.2449	5.3191	5.3661
AAC	3.5607	3.852	3.8216	3.8268	4.5416	4.5173	4.5412	4.6043	4.2913	4.3693	4.3115	4.4067	4.5328	4.5594	4.6076	4.6947	4.5576	4.7851	4.7504	4.8635	4.9585	5.0356	5.0405	5.0317	4.9992	5.0696	5.0199	5.1077	4.9821	5.02	5.086	5.0945	4.0471	4.1865	4.1247	4.1574	4.6348	4.674	4.6755	4.6807	4.4178	4.447	4.4581	4.4473	4.5712	4.5752	4.5992	4.6716	4.6536
CAC	3.743	4.1912	4.1717	4.135	4.8061	4.8473	4.8362	4.8736	4.5429	4.6309	4.5769	4.68	4.7761	4.8079	4.8695	4.9486	4.8473	5.0028	4.9824	5.0568	5.1547	5.2099	5.2122	5.2002	5.2087	5.2379	5.2067	5.2601	5.1564	5.1687	5.2116	5.2116	4.3767	4.5094	4.4698	4.4937	4.8441	4.8532	4.8501	4.8805	4.7136	4.725	4.7321	4.7178	4.8161	4.8085	4.8334	4.9233	4.9242
GAC	3.6767	4.0857	4.0586	4.0497	4.6995	4.7177	4.7195	4.7842	4.505	4.5844	4.5377	4.6152	4.6789	4.6969	4.7609	4.8581	4.8043	4.9875	4.9455	5.0438	5.1205	5.1934	5.1936	5.1847	5.173	5.2216	5.1869	5.2439	5.1312	5.162	5.2042	5.2054	4.2572	4.4327	4.3729	4.4063	4.8051	4.8124	4.8132	4.8316	4.6627	4.6876	4.6991	4.6844	4.7566	4.7511	4.7759	4.869	4.8398
TAC	3.7627	4.1844	4.1613	4.1163	4.7914	4.8418	4.8297	4.8699	4.5332	4.6358	4.5655	4.6686	4.7837	4.8099	4.8706	4.9487	4.8491	5.0063	4.9943	5.0602	5.162	5.2111	5.2127	5.2019	5.2087	5.239	5.2073	5.2614	5.1612	5.175	5.2191	5.2209	4.3626	4.4657	4.4354	4.443	4.8298	4.8389	4.8309	4.8608	4.6927	4.7018	4.7097	4.6954	4.7997	4.7899	4.8151	4.9087	4.98
ACC	4.1707	4.5209	4.5218	4.511	4.844	4.9103	4.9416	4.9364	4.7418	4.8233	4.7776	4.8711	4.8546	4.8338	4.9317	5.0189	4.9024	5.0223	5.0005	5.0807	5.1563	5.2508	5.2585	5.2515	5.2812	5.3512	5.2859	5.3853	5.1829	5.2225	5.2978	5.2887	4.6215	4.7091	4.6654	4.7081	4.8436	4.9268	4.9141	4.9207	4.7765	4.8423	4.8294	4.8337	4.8965	4.8539	4.883	4.9614	5.0692
CCC	4.3473	4.6781	4.675	4.6554	4.983	5.0667	5.0672	5.0402	4.8909	4.9562	4.899	4.9802	5.0267	4.9974	5.0899	5.1586	4.9853	5.1139	5.0805	5.1771	5.2746	5.3608	5.3658	5.3537	5.3755	5.435	5.3838	5.4601	5.2728	5.3053	5.3853	5.3778	4.7185	4.7889	4.7482	4.7857	4.9617	5.0418	5.0319	5.0376	4.8956	4.9552	4.9463	4.95	5	4.9645	4.9965	5.078	5.1327
GCC	4.2697	4.6207	4.6271	4.6016	4.9312	5.0179	5.021	5.0045	4.843	4.9038	4.8693	4.9468	4.9629	4.9397	5.0447	5.1214	4.956	5.0754	5.0421	5.1409	5.2257	5.3056	5.3135	5.3022	5.3271	5.3902	5.3336	5.4149	5.2161	5.2517	5.331	5.3259	4.6819	4.761	4.7138	4.7494	4.9221	5.0066	4.993	5.003	4.8644	4.921	4.9106	4.9162	4.9644	4.924	4.9558	5.0474	5.0978
TCC	4.3045	4.6378	4.6449	4.6058	4.948	5.0357	5.0445	5.0219	4.8784	4.9477	4.893	4.9791	4.9912	4.9672	5.0643	5.1401	4.9748	5.1066	5.0756	5.1696	5.271	5.3532	5.3611	5.3501	5.3641	5.4319	5.3671	5.4565	5.2639	5.2984	5.3796	5.372	4.7014	4.7826	4.7378	4.777	4.9507	5.0269	5.0162	5.0196	4.8841	4.9441	4.9332	4.9412	4.9905	4.95	4.9714	5.0444	5.1258
AGC	4.1397	4.4418	4.4312	4.4234	4.8386	4.9198	4.9503	4.9643	4.7392	4.8391	4.772	4.9281	4.8443	4.8692	4.9575	5.0572	4.8998	5.1255	5.0854	5.179	5.2812	5.3575	5.3661	5.3705	5.3599	5.4266	5.3683	5.4605	5.2781	5.3312	5.4104	5.4308	4.5106	4.6663	4.5932	4.6311	4.8895	4.9755	4.9691	4.9832	4.8107	4.8553	4.8534	4.8589	4.9134	4.9083	4.9663	5.0659	5.0348
CGC	4.2776	4.6016	4.5852	4.5668	4.9517	5.064	5.0574	5.0756	4.8504	4.9489	4.8699	5.0059	4.9913	4.9997	5.0733	5.1598	4.9833	5.1775	5.1457	5.226	5.348	5.4088	5.4049	5.4123	5.3918	5.4411	5.4117	5.4735	5.3584	5.4031	5.4688	5.4814	4.6602	4.772	4.7106	4.7559	4.9535	5.0342	5.0257	5.0466	4.8782	4.9199	4.9142	4.9169	4.9991	4.9982	5.0594	5.1566	5.1544
GGC	4.2706	4.611	4.5755	4.5788	4.9462	5.0461	5.05	5.0653	4.8413	4.9496	4.8634	5.0164	4.9765	4.9914	5.07	5.1521	4.9908	5.189	5.1614	5.2333	5.3664	5.4331	5.4332	5.4422	5.4177	5.4764	5.4359	5.5083	5.3814	5.4222	5.4884	5.4987	4.6482	4.7521	4.7077	4.7365	4.9496	5.0243	5.0171	5.0316	4.8817	4.9146	4.9093	4.9129	4.9867	4.9842	5.0429	5.1379	5.1331
TGC	4.3675	4.6474	4.6325	4.631	5.0135	5.1335	5.1211	5.1378	4.9061	5.0098	4.9313	5.0704	5.0402	5.0513	5.1273	5.2074	5.0182	5.2018	5.1767	5.2498	5.3921	5.4464	5.442	5.4445	5.4237	5.461	5.4387	5.4925	5.3985	5.4315	5.4915	5.5038	4.7049	4.8248	4.7503	4.8086	4.9791	5.0626	5.0536	5.077	4.9036	4.9474	4.9423	4.943	5.027	5.0292	5.0795	5.172	5.2046
ATC	4.0736	4.4505	4.4358	4.463	4.8561	4.9064	4.9326	4.9447	4.7765	4.8583	4.8134	4.9444	4.8644	4.8678	4.9377	5.0345	4.8832	5.0483	5.0147	5.122	5.1977	5.2819	5.2869	5.2909	5.2747	5.3311	5.2944	5.3779	5.2232	5.2674	5.3402	5.3598	4.5639	4.7251	4.6736	4.6871	4.8345	4.9453	4.9181	4.9315	4.7769	4.8415	4.8351	4.8325	4.8954	4.8903	4.9494	5.0934	5.1352
CTC	4.1853	4.5699	4.558	4.5795	4.9738	5.0541	5.0555	5.066	4.8775	4.9583	4.9039	5.0374	4.9905	4.9856	5.0638	5.1535	4.9401	5.1229	5.0767	5.1913	5.2704	5.3672	5.3701	5.3689	5.3389	5.4043	5.3543	5.4458	5.2698	5.3176	5.3997	5.4137	4.6322	4.788	4.7427	4.7529	4.899	5.0073	4.9834	4.9946	4.8271	4.893	4.8911	4.8882	4.9703	4.9701	5.0227	5.1635	5.1437
GTC	4.1672	4.601	4.5931	4.5828	4.9887	5.0656	5.0658	5.0788	4.8925	4.979	4.9184	5.0465	5.0109	5.0126	5.0875	5.1794	4.9633	5.1353	5.0934	5.1987	5.3019	5.3877	5.394	5.3964	5.3642	5.4237	5.3848	5.4644	5.2932	5.3401	5.4238	5.4372	4.6596	4.8022	4.7568	4.7698	4.9089	5.0183	4.993	5.0063	4.8385	4.8987	4.8893	4.8938	4.9843	4.9761	5.0327	5.1786	5.1629
TTC	4.158	4.565	4.5455	4.563	4.9766	5.0404	5.0513	5.0599	4.8779	4.9703	4.9041	5.0307	4.9978	4.9912	5.0673	5.1615	4.9608	5.1301	5.0925	5.1938	5.3077	5.3986	5.405	5.4053	5.3764	5.4377	5.3978	5.4754	5.3063	5.353	5.4358	5.4487	4.5967	4.7575	4.7098	4.7233	4.8787	4.9843	4.9589	4.9712	4.8038	4.8683	4.8673	4.8625	4.9419	4.944	4.9953	5.1457	5.1833
AAG	3.7501	4.2433	4.0918	4.1489	4.6978	4.8384	4.8395	4.9004	4.5187	4.5432	4.5245	4.5744	4.6429	4.6814	4.8229	4.8042	4.6086	4.8849	4.849	4.9416	5.012	5.1055	5.113	5.1203	5.0609	5.1952	5.1317	5.2317	5.0067	5.0747	5.1702	5.1492	4.0912	4.2937	4.2407	4.291	4.6618	4.7538	4.7557	4.7876	4.4875	4.5729	4.5763	4.571	4.553	4.6096	4.7532	4.7349	4.6923
CAG	3.9177	4.468	4.4012	4.3518	4.9138	4.955	4.9348	4.9796	4.7069	4.7415	4.7027	4.7517	4.822	4.8469	4.97	4.9804	4.823	5.0662	5.0719	5.0937	5.2605	5.3278	5.3309	5.3343	5.2518	5.3472	5.3068	5.3749	5.2236	5.2778	5.354	5.3499	4.3775	4.5633	4.5404	4.5168	4.8545	4.9207	4.9192	4.9485	4.6961	4.7876	4.7963	4.7639	4.8376	4.8948	4.9777	4.9995	4.9852
GAG	3.8844	4.4573	4.3632	4.358	4.8465	5.0075	4.9656	4.9974	4.6742	4.7049	4.6817	4.734	4.7735	4.8362	4.9661	4.977	4.809	5.0699	5.0571	5.0976	5.2327	5.3139	5.3164	5.32	5.2374	5.3298	5.2958	5.3558	5.2198	5.2807	5.3566	5.3515	4.3065	4.5021	4.4435	4.4617	4.823	4.9379	4.9366	4.9645	4.6856	4.7612	4.7613	4.7453	4.7753	4.8462	4.96	4.9689	4.8861
TAG	3.8665	4.5052	4.4326	4.3618	4.9091	4.9691	4.9454	4.9991	4.7328	4.7753	4.7164	4.7929	4.8136	4.8701	4.9835	4.9905	4.8146	5.0701	5.0696	5.1018	5.2533	5.3195	5.3229	5.3263	5.2386	5.328	5.3046	5.354	5.2218	5.2726	5.3496	5.3458	4.4101	4.5749	4.5535	4.5202	4.8798	4.9512	4.9466	4.9761	4.7436	4.8088	4.8215	4.7877	4.8739	4.9118	5.0082	5.0333	5.0122
ACG	4.3531	4.7542	4.6645	4.6933	5.1394	5.2032	5.1716	5.1946	4.9524	5.0642	4.9864	5.1058	5.144	5.1815	5.2943	5.3173	5.0297	5.2742	5.2336	5.3173	5.3619	5.4584	5.4667	5.4563	5.4732	5.6016	5.5327	5.6501	5.3723	5.4634	5.6091	5.5764	4.6429	4.756	4.7118	4.7379	4.9367	5.0854	5.0904	5.1047	4.8307	4.9368	4.932	4.9088	5.0003	5.038	5.1325	5.1571	5.3134
CCG	4.3997	4.8191	4.7571	4.7789	5.1964	5.2569	5.2276	5.2487	5.0615	5.1588	5.0854	5.2004	5.229	5.2684	5.335	5.3633	5.1234	5.3584	5.3395	5.3892	5.4617	5.547	5.5522	5.5385	5.5496	5.68	5.6291	5.7205	5.4915	5.5596	5.6745	5.6577	4.6863	4.8124	4.7804	4.802	5.0426	5.1742	5.1765	5.1945	4.9148	5.02	5.0132	4.9929	5.0943	5.1348	5.1996	5.2294	5.424
GCG	4.4455	4.8118	4.7597	4.7781	5.1729	5.2342	5.2058	5.2313	5.0443	5.1369	5.0733	5.1838	5.2085	5.2398	5.322	5.3431	5.1649	5.3572	5.3474	5.3919	5.4798	5.5581	5.5643	5.5521	5.5554	5.6804	5.6287	5.7218	5.4987	5.568	5.6733	5.6609	4.7855	4.8521	4.8248	4.8314	5.0748	5.1884	5.1841	5.1998	4.9512	5.0456	5.04	5.02	5.1258	5.1664	5.2105	5.2318	5.4549
TCG	4.4014	4.8169	4.7534	4.7845	5.2104	5.2548	5.2356	5.255	5.0558	5.1539	5.0841	5.2008	5.2287	5.2669	5.341	5.3706	5.2038	5.3801	5.3705	5.4162	5.5072	5.5805	5.5901	5.5709	5.5988	5.7124	5.675	5.7437	5.557	5.6133	5.728	5.701	4.7743	4.8672	4.8344	4.847	5.0923	5.2022	5.1928	5.2117	4.9599	5.0543	5.0487	5.0276	5.1438	5.1769	5.2312	5.2555	5.4769
AGG	4.0736	4.707	4.5886	4.5871	4.9318	5.0467	5.0294	5.0341	4.761	4.8283	4.7799	4.9029	4.8795	4.8762	5.0023	5.0385	4.7239	5.0158	4.9843	5.0632	5.1165	5.2191	5.2328	5.2375	5.2613	5.4465	5.3721	5.5106	5.1786	5.2741	5.3933	5.3746	4.4601	4.7018	4.6483	4.6741	4.8785	4.9962	4.9848	5.0065	4.7605	4.8829	4.8768	4.8557	4.877	4.9175	4.9994	5.0612	4.9238
CGG	4.1735	4.707	4.6639	4.6291	5.0231	5.1151	5.0749	5.1076	4.8837	4.9512	4.8857	4.9916	5.0434	5.0457	5.147	5.1849	4.88	5.1464	5.1162	5.1745	5.2487	5.3467	5.361	5.3543	5.3918	5.5245	5.4679	5.5602	5.3122	5.3916	5.5053	5.4864	4.5779	4.7429	4.7121	4.7106	4.9724	5.0767	5.067	5.0865	4.8469	4.9328	4.9254	4.9114	4.9811	5.0234	5.0972	5.1709	5.095
GGG	4.1914	4.7043	4.675	4.6401	4.9958	5.1085	5.0646	5.0859	4.8536	4.9127	4.8572	4.9582	5.0051	5.0027	5.1109	5.1508	4.8393	5.1157	5.0818	5.1585	5.224	5.3259	5.3421	5.342	5.373	5.5191	5.4643	5.5583	5.2918	5.3879	5.5033	5.4787	4.5403	4.7292	4.6922	4.7031	4.9393	5.0614	5.0488	5.0708	4.8196	4.9142	4.9106	4.8908	4.9614	5.0031	5.0771	5.1484	5.0346
TGG	4.0561	4.6862	4.6283	4.5769	4.9902	5.0892	5.053	5.0886	4.8273	4.9029	4.8342	4.9574	4.9858	4.9811	5.0902	5.1422	4.812	5.0913	5.0575	5.1379	5.189	5.3015	5.3133	5.313	5.3298	5.4795	5.4169	5.5153	5.2304	5.3302	5.448	5.4295	4.5223	4.682	4.6601	4.6544	4.9162	5.0227	5.0119	5.0322	4.7878	4.8869	4.8812	4.8643	4.9386	4.9786	5.0534	5.1261	5.0294
ATG	4.4353	4.8196	4.7567	4.7874	5.193	5.265	5.2375	5.2641	4.997	5.106	5.0126	5.1698	5.1294	5.2001	5.3163	5.3549	5.1169	5.3565	5.3351	5.4159	5.4353	5.564	5.5711	5.5635	5.5151	5.7318	5.6366	5.7928	5.4656	5.5674	5.7432	5.7024	4.7764	4.8934	4.8574	4.8789	5.0492	5.2085	5.1987	5.2274	4.94	5.0493	5.0444	5.0183	5.0927	5.1379	5.2449	5.3325	5.4698
CTG	4.5026	4.8811	4.8241	4.8636	5.239	5.2966	5.2815	5.2961	5.0403	5.1489	5.0552	5.205	5.2095	5.2779	5.3738	5.4184	5.2159	5.4167	5.4137	5.4687	5.4861	5.5899	5.6044	5.5961	5.5782	5.7469	5.6855	5.7944	5.4985	5.602	5.7593	5.7261	4.8327	4.9173	4.8834	4.9073	5.095	5.2356	5.2264	5.2555	4.9661	5.069	5.0638	5.039	5.1445	5.19	5.2647	5.3485	5.4729
GTG	4.5519	4.9481	4.8914	4.9139	5.2905	5.3153	5.2967	5.314	5.0989	5.1898	5.1207	5.2498	5.2383	5.3108	5.3862	5.4222	5.2749	5.4683	5.4528	5.5203	5.5927	5.6724	5.6862	5.6844	5.6703	5.8189	5.7686	5.8596	5.6273	5.7026	5.843	5.8122	4.9075	4.9735	4.9311	4.9649	5.1901	5.3067	5.2874	5.3163	5.0457	5.1468	5.1391	5.1153	5.2109	5.256	5.3179	5.3944	5.6074
TTG	4.4153	4.8583	4.7702	4.82	5.3188	5.3835	5.3639	5.3877	5.084	5.1873	5.1018	5.2636	5.3125	5.3801	5.4665	5.5093	5.3122	5.5177	5.501	5.5675	5.6126	5.7159	5.7215	5.7272	5.7537	5.8909	5.8368	5.9254	5.7026	5.7772	5.901	5.8839	4.8352	4.9443	4.9036	4.9396	5.1988	5.3371	5.3215	5.3524	5.0398	5.1477	5.1411	5.1162	5.2205	5.2681	5.3111	5.4211	5.6541
AAT	3.7187	4.2213	4.0863	4.1605	4.7891	4.91	4.9127	4.9057	4.6661	4.7223	4.6822	4.7727	4.9226	4.884	4.9742	5.0788	4.6365	4.9613	4.8847	4.9851	5.0872	5.221	5.2173	5.2339	5.1115	5.236	5.216	5.2782	5.1752	5.2368	5.2922	5.3431	4.3483	4.5329	4.4868	4.5015	4.66	4.7837	4.7832	4.7847	4.5977	4.6781	4.6617	4.6588	4.8717	4.7388	4.8468	4.9455	4.7105
CAT	3.8659	4.4572	4.316	4.3969	5.0633	5.1175	5.1029	5.1538	4.8996	4.9688	4.9165	5.0074	5.1728	5.1673	5.2386	5.3039	4.8497	5.099	5.0871	5.1146	5.3134	5.4013	5.4006	5.3984	5.3313	5.4017	5.3859	5.415	5.4291	5.4442	5.4959	5.5118	4.4941	4.7456	4.7041	4.7024	4.9004	5.0461	5.0366	5.0544	4.7942	4.8904	4.8724	4.8665	5.1362	5.0192	5.1031	5.1549	5.0335
GAT	3.8297	4.4202	4.2808	4.3449	4.947	5.04	5.0131	5.0889	4.7956	4.8604	4.8284	4.9129	5.0791	5.0557	5.1383	5.2206	4.7903	5.067	5.0359	5.0813	5.3074	5.4033	5.3958	5.3965	5.3149	5.3852	5.3652	5.402	5.4313	5.4546	5.4973	5.5192	4.4639	4.7097	4.6567	4.6825	4.8387	4.9979	4.9871	5.0025	4.7475	4.8437	4.8221	4.8185	5.0857	4.9676	5.0678	5.1451	4.869
TAT	3.8152	4.4786	4.3807	4.4114	5.0548	5.1258	5.1035	5.156	4.884	4.944	4.9049	4.9929	5.163	5.1541	5.2272	5.2889	4.8118	5.0764	5.0515	5.0837	5.3509	5.432	5.4216	5.4258	5.3537	5.4169	5.4035	5.4311	5.4402	5.4552	5.5051	5.5288	4.5043	4.7443	4.7059	4.693	4.9246	5.0756	5.0617	5.083	4.8024	4.8976	4.8885	4.8753	5.1706	5.0668	5.1439	5.1796	5.0247
ACT	4.2923	4.7654	4.646	4.7226	5.0207	5.2305	5.2044	5.1581	4.9095	5.0224	4.9679	5.0793	5.1603	5.1504	5.2704	5.3935	4.85	5.0949	5.0294	5.1233	5.2421	5.3763	5.3734	5.3783	5.3224	5.4593	5.4347	5.4842	5.3981	5.4117	5.5166	5.5279	4.7151	4.8954	4.8243	4.8464	4.8829	5.0289	5.0185	5.033	4.8309	4.9218	4.8957	4.8915	5.0581	4.9579	5.0515	5.1561	5.0654
CCT	4.3563	4.8323	4.7266	4.7997	5.1229	5.3125	5.2788	5.2642	4.992	5.1053	5.0532	5.1565	5.2622	5.2539	5.3634	5.4605	4.9532	5.1821	5.1508	5.2133	5.3801	5.5106	5.5069	5.5013	5.4482	5.5438	5.5323	5.559	5.5198	5.5401	5.6268	5.6348	4.744	4.9373	4.841	4.8481	4.97	5.1141	5.1018	5.1175	4.9111	5.0011	4.9772	4.9666	5.1337	5.0461	5.1329	5.229	5.201
GCT	4.2875	4.7646	4.6767	4.7318	5.0973	5.2793	5.2472	5.2302	4.9592	5.0758	5.0218	5.1329	5.2277	5.231	5.3479	5.4543	4.9159	5.1498	5.1066	5.1798	5.3289	5.4713	5.4662	5.4593	5.4053	5.5197	5.5079	5.535	5.4637	5.4813	5.586	5.6052	4.7247	4.9226	4.8367	4.8425	4.9449	5.0908	5.0791	5.0968	4.8904	4.9813	4.9565	4.9486	5.1188	5.0291	5.1195	5.2126	5.163
TCT	4.3348	4.7884	4.6915	4.7572	5.1246	5.3144	5.2773	5.2569	4.996	5.1165	5.0586	5.1647	5.2601	5.2615	5.3725	5.4767	4.9557	5.1758	5.1517	5.2043	5.3926	5.5216	5.515	5.511	5.4532	5.5488	5.5374	5.5643	5.5221	5.541	5.6311	5.6405	4.7453	4.9417	4.8443	4.8589	4.97	5.1178	5.1061	5.1217	4.9148	5.007	4.9812	4.9767	5.1375	5.0501	5.1376	5.2274	5.1996
AGT	4.302	4.7584	4.6428	4.6864	5.1064	5.2765	5.2491	5.2168	4.9336	5.0428	4.9804	5.1007	5.1639	5.1594	5.2792	5.3864	4.9566	5.2961	5.2159	5.3424	5.3315	5.4726	5.4901	5.4933	5.409	5.5817	5.528	5.6314	5.4309	5.5159	5.6156	5.6373	4.7363	4.8789	4.835	4.8409	4.9227	5.0746	5.0505	5.077	4.8015	4.9156	4.8873	4.8915	5.1133	5.0271	5.1263	5.2486	5.242
CGT	4.4325	4.8676	4.7902	4.8248	5.2472	5.3927	5.3721	5.3683	5.0583	5.1788	5.1068	5.2391	5.3319	5.3579	5.4792	5.5501	5.1113	5.4077	5.3684	5.4376	5.5205	5.6497	5.6328	5.621	5.5642	5.668	5.634	5.6937	5.6249	5.651	5.7444	5.7487	4.8201	4.9619	4.9294	4.931	5.0685	5.223	5.2042	5.2283	4.9278	5.0297	5.0044	5.0041	5.265	5.1885	5.297	5.361	5.3893
GGT	4.3972	4.8555	4.732	4.7841	5.1634	5.3252	5.3032	5.2851	4.9878	5.0985	5.0328	5.1615	5.2657	5.2621	5.3861	5.4748	5.1047	5.4031	5.3337	5.4379	5.4913	5.6177	5.6291	5.6188	5.5477	5.687	5.6359	5.7082	5.5844	5.6419	5.7467	5.7583	4.7812	4.9322	4.8937	4.8909	5.0192	5.1723	5.1506	5.1734	4.8834	4.9752	4.9487	4.9528	5.2242	5.1234	5.2381	5.3372	5.3152
TGT	4.4521	4.8977	4.8318	4.8567	5.2807	5.4092	5.3903	5.3838	5.0984	5.2048	5.1468	5.2573	5.3432	5.3685	5.4847	5.5461	5.1143	5.4097	5.3693	5.4364	5.5158	5.6194	5.6129	5.602	5.5471	5.6358	5.6098	5.6672	5.5971	5.6256	5.7076	5.7124	4.8476	4.9899	4.9609	4.9426	5.1166	5.2593	5.232	5.2607	4.9756	5.0773	5.0525	5.047	5.2869	5.2165	5.3058	5.371	5.4305
ATT	4.1153	4.6713	4.5455	4.647	5.0501	5.198	5.1781	5.1558	4.8268	4.9198	4.8825	4.9884	5.1629	5.1377	5.2654	5.3806	5.0496	5.2843	5.239	5.3227	5.4074	5.5279	5.5402	5.5363	5.4771	5.6066	5.5433	5.6323	5.4728	5.5421	5.659	5.6672	4.664	4.8214	4.746	4.7652	4.8952	5.0525	5.027	5.0456	4.7719	4.8435	4.8339	4.8171	5.0865	4.9726	5.0644	5.1678	5.2953
CTT	4.2551	4.7892	4.6621	4.7991	5.1418	5.2943	5.2813	5.2482	4.9116	5.0085	4.9656	5.0743	5.2993	5.2624	5.3821	5.4681	5.0477	5.2842	5.2403	5.3205	5.4017	5.525	5.5369	5.522	5.4716	5.5954	5.5277	5.6325	5.4918	5.5416	5.6678	5.6689	4.6912	4.8632	4.7867	4.812	4.9217	5.0747	5.0493	5.0657	4.8242	4.9046	4.8943	4.8776	5.1151	4.9972	5.0914	5.1973	5.2787
GTT	4.2311	4.8172	4.6915	4.7986	5.1961	5.3284	5.3012	5.2931	4.9928	5.0958	5.054	5.1642	5.3359	5.3301	5.4435	5.5208	5.0998	5.3315	5.3	5.3692	5.484	5.6061	5.6123	5.5978	5.5372	5.6516	5.6027	5.6854	5.5804	5.6218	5.7478	5.7423	4.7017	4.9138	4.8426	4.8591	5.0134	5.1677	5.1453	5.1651	4.8832	4.9703	4.9561	4.9356	5.1832	5.0747	5.171	5.2479	5.339
TTT	4.2347	4.7997	4.6622	4.7875	5.1799	5.3317	5.3057	5.2876	4.9451	5.0465	5.0036	5.1158	5.3343	5.3161	5.4293	5.5119	5.0934	5.3268	5.296	5.3655	5.4834	5.5998	5.6105	5.5955	5.5372	5.6569	5.5976	5.6859	5.5612	5.6153	5.7332	5.732	4.701	4.8904	4.8101	4.8229	4.9829	5.1339	5.1123	5.1263	4.8373	4.9142	4.9046	4.8856	5.1713	5.0542	5.154	5.236	5.3191
[truncated: 15 more columns]

## Sheet: Figure 2e
position	x label	lower_whisker	lower_quartile	median	upper_quartile	upper_whisker
1	G	5.3647	5.3671750000000005	5.3803	5.39422	5.3991
2	C	5.4374	5.52947	5.5906	5.62978	5.6669
3	G	5.1068	5.36045	5.54105	5.71152	5.903
4	C	4.3593	5.14318	5.3392	5.69872	6.075
5	N	4.4335	5.16065	5.44605	5.65165	6.226
6	N	4.1914	4.9849	5.2441	5.54045	6.2235
7	N	3.9293	4.9031	5.20625	5.5525	6.4527
8	N	3.8768	4.8636	5.18655	5.52843	6.4882
9	N	3.9293	4.9031	5.20625	5.5525	6.4527
10	N	4.1914	4.9849	5.2441	5.54045	6.2235
11	N	4.4335	5.16065	5.44605	5.65165	6.226
12	G	4.3593	5.14318	5.3392	5.69872	6.075
13	C	5.1068	5.36045	5.54105	5.71152	5.903
14	G	5.4374	5.52947	5.5906	5.62978	5.6669
15	C	5.3647	5.3671750000000005	5.3803	5.39422	5.3991

## Sheet: Figure 2f
position	x label	lower_whisker	lower_quartile	median	upper_quartile	upper_whisker
1	A	5.4373	5.4436	5.45105	5.45822	5.4637
2	A	4.5356	4.58242	4.62375	4.71505	4.8286
3	A	3.4523	3.82923	4.04925	4.16155	4.5779
4	A	2.7794	3.52497	3.7686	4.07768	4.7285
5	N	2.6061	3.63872	3.9969	4.33282	5.2429
6	N	3.0235	4.24605	4.658	5.06245	5.9774
7	N	3.6964	4.70768	5.03275	5.38403	6.2387
8	N	3.8399	4.85137	5.1765	5.52653	6.4876
9	N	3.9241	4.93508	5.26605	5.61022	6.5225
10	N	4.2676	5.15525	5.45795	5.74923	6.5225
11	N	4.5215	5.327	5.6946	5.92042	6.5225
12	A	3.5871	4.8239	5.40385	5.70965	5.9509
13	A	3.6209	4.26832	4.7197	4.884	5.0433
14	A	3.6062	3.88042	4.0967	4.12855	4.1647
15	A	3.6352	3.67923	3.74325	3.80602	3.8463

## Sheet: Figure 3d (left panel)
0	1	2	3	4	5	6	7	8	9	10	11	12	13	14	15	16	17	18	19	20	21	22	23	24	25	26	27	28	29	30	31	32	33	34	35
		5.12	5.32	5.34	4.99	4.77	4.77	4.99	5.34	5.36	5.36	5.38	5.08	4.92	5.14	5.25	5	5.2	5.92	5.47	5.16	5.03	5.09	5.35	5.36	5.45	5.45	5.19	5.35	5.12	4.91	4.87	5.12
		4.44	4.98	4.74	4	4.57	6.01	5.88	4.82	4.85	5.33	5.24	4.85	4.52	5.14	5.25	5	5.2	5.81	5.5	4.38	4.34	5.21	5.62	5.62	4.88	3.92	4.55	4.76	5.46	5.32	5.73	6.02
		4.83	5.55	5.51	5.07	4.94	5.57	5.56	4.95	4.91	5.54	4.9	4.77	5.12	5.34	5.36	5.09	5.38	5.49	5.57	4.91	4.86	4.83	4.86	4.92	5.51	5.45	4.97	4.92	5.51	5.64	5.18	5.03
		5.69	5.89	5.49	4.29	3.42	3.74	3.92	5.1	5.15	4.91	4.77	4.63	4.89	5.27	5.8	5.2	5	5.25	5.28	5.17	5.05	5.14	5.3	5.7	5.45	5.05	4.75	4.74	4.61	4.4	4.68	4.75
		5.65	5.94	5.33	4.89	5.31	5.27	5.44	4.44	4.6	5.65	5.61	4.82	4.68	5.15	5.25	5	5.2	5.92	5.47	4.62	4.88	5.65	5.94	5.33	4.89	5.31	5.27	5.44	4.44	4.6	5.65	5.61
		5.56	5.61	4.52	4.83	5.37	5.83	5.77	4.84	4.02	4.08	4.43	4.86	5.28	5.72	5.81	4.98	4.98	5.79	5.47	5.16	5.37	5.72	5.26	5.15	5.38	5.24	4.94	4.71	4.96	5.54	5.31	4.38
		5.58	5.5	4.9	4.36	4.82	5.45	5.47	5.41	5.24	4.55	3.98	4.27	5.49	5.84	5.81	4.98	4.98	5.49	5.57	4.91	4.86	4.9	4.76	4.37	4.63	4.97	5.32	5.51	5.23	3.89	4.03	4.7
		5.15	3.89	4.23	4.27	4.71	4.8	4.75	4.68	4.8	5.45	5.73	4.94	4.94	5.5	5.81	5.2	5	5.25	4.91	4.95	5.44	5.72	5.28	4.92	4.61	5.03	4.83	4.52	5.14	5.1	4.96	5.53
		4.8	4.67	4.4	3.99	4.84	5.11	5.83	5.83	5.47	4.5	4.5	4.74	4.92	5.14	5.25	5	5.2	5.8	5.86	4.72	5.3	5.32	5.32	4.26	4.11	4.92	5.03	5.57	5.73	4.94	4.94	4.85
		5.14	4.9	5.21	5.55	5.74	5.91	5.18	5.15	5.4	5.59	5.22	4.99	4.97	5.54	5.46	4.98	4.98	5.81	5.72	5.28	4.44	3.72	4.34	4.11	3.42	4.88	5.62	5.62	4.88	3.98	5.48	5.66
		5.45	5.75	5.7	5.55	5.21	5.26	5.45	5.45	5.26	5.09	5.03	5	5.22	5.72	5.81	4.98	4.98	5.81	5.86	4.94	4.83	5.08	5.32	5.12	4.99	5.12	5.35	4.98	4.96	5.54	5.4	5.14
		5.73	5.61	5.04	4.69	3.89	5.21	5.62	5.53	5.25	5.48	5.67	4.85	4.38	5.5	5.81	5.2	5	5.25	5.14	4.52	4.83	5.03	4.74	4	3.85	3.42	3.42	4.29	4.71	4.75	5.05	5.38
		4.98	5.32	5.51	4.84	4.11	4.34	4.03	4.68	5.57	5.56	4.82	4.6	5.05	5.57	5.81	5.2	5	5.25	4.91	4.38	4.34	4.83	5.49	5.42	5.1	4.77	5.15	5.29	5.61	5.94	5.88	4.57
		5.13	5.03	4.78	3.81	4.59	4.99	4.9	4.86	4.75	4.71	5.05	5.57	5.81	5.9	5.46	4.98	4.98	5.79	5.47	5.3	5.55	5.51	5.07	4.87	4.71	4.91	5.34	5.32	5.12	4.87	4.71	5.05
		5.55	4.96	4.62	4.84	5.01	5.84	5.26	5.16	5.79	5.33	4.88	4.08	4.52	5.14	5.25	5	5.2	5.8	5.86	5.42	5.7	5.76	4.89	4.03	4.6	5.05	5.34	5.51	4.84	3.85	3.41	3.48
		4.91	4.87	4.77	4.77	4.76	4.8	5.38	5.34	5.09	5.17	5.28	5.54	5.31	5.27	5.81	4.98	4.98	5.81	5.86	4.72	4.6	4.75	5	4.99	5	5.12	5.52	5.16	5.1	5.45	5.47	5.3
		5.51	4.92	4.5	4.5	5.03	5.13	5.31	5.65	5.87	5.42	5.34	5.25	5.3	5.47	5.79	4.98	4.98	5.81	5.72	5.37	4.72	4.83	5.25	5.37	5.81	5.57	4.94	4.77	4.77	4.76	4.8	5.45
		5.32	5.12	4.94	5.57	5.56	4.82	4.76	5.34	5.32	5.12	4.87	4.71	5.05	5.57	5.49	4.98	4.98	5.81	5.84	5.49	4.29	3.85	3.99	4.5	4.92	5.66	5.45	4.95	5.31	5.58	5.15	4.37
		4.84	3.48	4.78	5.47	5.31	5.07	4.94	5.34	5.51	4.84	3.41	3.81	4.72	5.86	5.8	5.2	5	5.25	4.91	4.38	4.85	5.67	5.55	4.62	3.81	4.53	4.92	5.12	4.91	5.32	6.02	5.67
		5.1	4.77	5.15	5.57	5.73	4.94	4.25	4.44	5.28	5.83	5.49	4.96	4.51	5.27	5.8	5.2	5	5	4.39	4.67	5.23	5.11	5	4.62	4.02	3.85	3.42	4.29	5.49	5.89	5.45	4.8
		5.12	5.46	5.24	5.21	5.54	5.31	4.38	4.48	5.19	5.42	4.55	4.47	4.99	5.84	5.81	4.98	4.98	5.46	5.54	5.42	5.87	5.77	5.23	4.67	5.13	5.03	5.08	3.97	3.89	4.23	3.74	4.88
		4.71	4.68	4.73	4.83	4.61	4.92	4.98	5.18	5.58	5.31	4.94	4.77	5.14	5.35	5.36	5.09	5.38	5.49	5.57	4.68	4.52	4.69	5.23	5.58	5.24	5.05	4.87	4.77	5.08	5.35	5.35	5.08
		5.73	5.9	5.08	5.01	5.09	5.14	5.28	5.52	5.12	5	4.99	4.99	4.97	5.54	5.46	4.98	4.98	5.81	5.72	5.28	4.44	3.72	4.48	4.92	5.03	5.64	4.96	5.41	5.68	5.78	4.99	4.74
		4.75	4.86	4.7	4.84	4.78	5.65	4.6	4.57	5.48	5.9	5.08	5.01	5.42	5.86	5.8	5.2	5	5.25	5.14	5.14	5.45	5.4	4.83	4.29	4.11	4.67	5.08	5.38	5.05	4.75	4.78	4.84
		4.84	5.09	4.9	5	5.03	5.16	4.96	5.64	5.03	4.92	4.11	4.03	4.81	5.72	5.81	4.98	4.98	5.79	5.47	5.3	5.25	5.34	5.09	4.87	4.38	4.5	5.03	5.35	5.92	5.91	5.83	5.11
		4.76	5.12	5.12	4.99	4.71	4.83	5.03	4.86	4.75	4.71	4.68	4.73	5.28	5.72	5.81	4.98	4.98	5.49	5.57	4.94	4.71	4.83	5.03	4.86	5.12	5.34	5.36	5.45	5.45	5.45	5.45	5.12
		5.3	5.35	5.4	5.58	5.15	4.77	5.45	5.58	5.83	5.11	4.84	4.02	4.62	5.47	5.92	5.2	5	5	5.2	5.34	5.11	5.31	5.76	5.7	5.42	5.87	5.77	5.23	3.89	4.26	5.32	5.59
		4.83	4.98	5.35	5.11	4.83	4.77	4.87	4.98	5.59	5.59	4.6	4.25	4.94	5.86	5.81	4.98	4.98	5.79	5.66	5.35	5.4	5.41	4.8	4.76	4.77	5.08	5.38	5.32	5.19	5.35	5.11	4.52
		4.78	4.84	5.13	5.34	4.28	3.92	5.1	5.15	4.94	5.07	5.3	5.45	5.31	5.27	5.81	4.98	4.98	5.79	5.66	4.92	4.86	4.83	4.61	5.05	5.45	5.3	5.46	5.75	5.65	5.67	4.74	5.01
		4.91	4.99	4.77	4.77	4.99	5.34	5.32	5.12	4.87	5.05	5.24	5.54	5.3	5.47	5.79	4.98	4.98	5.79	5.66	5.24	5.35	5.12	4.99	4.71	4.83	5.03	5.18	5.29	5.08	4.84	4.78	4.93
		4.51	4.96	5.53	5.62	4.57	4	4.73	4.69	4.94	4.85	5.57	4.89	4.38	4.91	5.25	5	5.2	5.8	5.27	4.51	4.96	5.53	5.62	4.88	4.11	4.34	4.38	5.31	5.54	4.96	4.71	4.94
		4.63	4.63	5.05	5.45	5.89	5.19	4.11	3.48	4.78	5.59	5.83	5.37	5.16	5.47	5.79	4.98	4.98	5.81	5.84	5.01	4.77	4.74	4.98	4.73	4.36	4.82	5.44	5.27	5.31	5.45	5.58	5.83
		5.57	4.89	4.52	5.11	5.11	5.1	5.31	5.54	5.09	5.17	5.64	5.56	5.1	5.08	5.36	5.09	5.38	5.49	5.5	4.94	4.77	5.17	5.24	5.41	4.97	4.95	5.45	5.5	4.51	3.81	4.62	5.18
		5.14	5.19	5.65	4.82	3.97	4.77	5.54	5.28	5.17	5.05	5.14	5.04	5.14	5.14	5.25	5	5.2	5.92	5.47	5.16	5.22	5.52	5.14	4.99	5.12	5.45	5.45	5.36	5.38	5.19	5.32	5.38
		4.76	4.03	4.89	5.76	5.35	5.92	5.66	5.07	4.99	5.12	5.24	5.14	5.09	5.54	5.46	4.98	4.98	5.79	5.66	4.92	4.97	5.45	5.51	5.07	4.94	5.24	5.41	4.97	4.95	5.45	5.45	5.12
		3.85	4.02	4.25	4.25	4.84	5.01	5.85	5.59	4.5	4.38	4.61	5.03	5.16	5.47	5.92	5.2	5	5.25	4.91	4.94	4.94	5.41	4.55	4.47	4.63	4.98	5.32	5.36	4.98	4.08	4.52	5.61
		5.85	5.65	5.02	4.43	4.08	4.84	5.01	5.84	5.8	5.9	5.34	5.9	5.34	5.9	5.46	4.98	4.98	5.79	5.66	4.92	4.86	4.83	5.09	5.24	5.12	4.91	4.87	4.77	5.08	5.37	5.36	4.83
		5.87	4.94	4.25	3.81	3.99	4.57	5.88	5.94	5.61	5.04	5.09	4.53	5.17	5.64	5.81	5.2	5	5.25	4.91	4.94	4.77	5.17	5.24	5.38	4.69	4.53	6.04	5.79	4.26	4.84	5.65	5.85
		5.65	5.45	4.51	4.49	4.42	5.03	5.29	5.37	5.8	5.86	5.34	5.14	5.3	5.86	5.79	4.98	4.98	5.81	5.84	5.01	4.38	3.48	3.89	5.23	5.77	5.85	5.01	4.77	4.85	4.64	4.77	4.85
		5.35	5.81	5.61	4.52	4.96	5.69	5.73	4.72	5.3	5.79	6.04	4.85	4.38	4.91	5.25	5	5.2	5.92	5.47	5.16	5.03	4.61	4.92	4.98	4.74	4.77	4.64	5.03	5.57	5.89	4.99	4.47
		5.24	4.68	4.82	5.45	5.91	5.83	5.47	5.08	4.74	4.75	4.84	5.67	6.03	5.75	5.46	4.98	4.98	5.81	5.72	5.22	5	4.98	4.92	4.75	4.63	3.75	4.41	5.53	5.62	4.88	3.42	3.42
		6.01	4.88	3.92	4.55	5.42	5.49	4.29	3.42	3.42	3.42	4.11	4.34	4.38	5.5	5.81	5.2	5	5.25	5.15	4.91	4.77	4.12	4.23	4.28	5.77	5.85	5.49	4.83	4.51	4.23	4.99	5.78
		4.91	4.96	5.35	5.81	5.64	4.98	4.74	4.61	4.5	4.95	5.45	5.5	5.32	5.54	5.46	4.98	4.98	5.81	5.72	5.28	4.92	4.61	4.9	4.7	4.42	3.75	4.47	4.96	5.35	5.8	5.86	4.72
		5.7	4.9	4.36	4.52	4.77	5.14	5.35	5.32	5.12	4.87	4.91	5.34	5.56	5.86	5.79	4.98	4.98	5.79	5.66	5.35	5.4	5.54	4.83	4.72	5.22	5.52	5.37	5.19	5.45	5.45	5.12	4.99
		4.97	4.74	4.92	5.61	5.33	4.94	4.81	5.72	5.8	5.2	4.89	4.9	4.97	5.64	5.49	4.98	4.98	5.81	5.72	5.28	4.73	4.76	4.71	4.83	5.03	5.08	5.24	5.41	5.05	4.61	5.03	4.83
		5.5	4.92	4.92	5.4	5.58	5.15	4.77	4.89	5.33	5.94	5.39	4.96	4.51	5.27	5.8	5.2	5	5.25	5.14	4.92	4.74	4.86	5.28	5.72	5.8	5.9	5.31	4.44	3.81	4.89	5.65	5.19
		4.85	5.67	5.43	4.57	4.6	5.59	5.86	5.48	4.69	4.29	4.11	4.34	4.38	4.91	5.25	5	5.2	5.81	5.64	4.98	4.63	4.66	5.48	5.66	4.88	4.11	4.51	4.84	5.31	5.2	5.21	5.13
		4.36	4.82	5.56	5.57	5.05	4.75	4.86	4.9	4.76	4.77	4.89	5.01	5.42	5.86	5.8	5.2	5	5.25	5.14	4.92	4.74	4.5	4.89	5.33	5.68	5.41	5.13	4.91	4.47	4.42	4.85	5.08
		5.12	5.12	4.91	4.87	4.71	4.96	5.55	5.51	5.07	4.87	4.91	5.34	5.56	5.86	5.79	4.98	4.98	5.79	5.66	5.35	5.4	5.41	4.58	4.25	4.77	4.92	4.75	4.91	5.34	5.36	5.36	5.08
		4.43	5.02	5.7	6.01	4.88	3.98	4.58	4.58	3.98	4.88	5.88	5.43	5.26	5.5	5.81	5.2	5	5.25	5.14	4.92	4.77	4.76	4.73	4.83	5.08	5.64	5.81	5.35	5.34	4.84	3.42	3.74
		4.74	4.84	4.74	5.17	5.38	5.08	5.08	5.35	5.12	5.12	4.92	4.77	4.83	5.08	5.36	5.09	5.38	5.49	5.57	4.68	4.52	4.85	5.54	5.28	5.09	4.9	4.7	4.64	4.38	4.22	5.33	5.57
		5.51	5.07	4.76	4.73	4.83	4.61	4.92	5.28	5.59	5.4	4.69	4.11	5.19	5.84	5.81	4.98	4.98	5.49	5.57	4.94	5.07	5.66	5.45	4.44	3.81	4.5	5.36	5.32	4.98	4.78	4.84	5.11
		5.57	5.56	4.82	4.6	4.71	4.91	5.34	5.56	5.6	5.45	5.31	5.27	5.8	5.2	5	5	5.2	5.34	5.9	5.81	5.5	4.94	4.69	4.99	5.22	5.83	5.59	4.5	4.5	4.92	5.51	5.55
		5.08	4.74	4.99	4.76	3.89	4.49	4.42	4.85	4	4.57	5.62	5.67	5.23	5.11	5.46	4.98	4.98	5.81	5.84	5.49	4.83	4.67	5.08	5.29	5.23	4.97	5.34	5.25	4.83	4.83	5.25	5.37
		5.08	5.64	5.33	4.22	4.38	4.74	4.75	4.92	4.83	4.86	5.12	5.34	5.56	5.86	5.79	4.98	4.98	5.79	5.66	5.07	4.76	4.8	5.45	5.51	5.35	5.5	5.36	4.5	4.38	4.87	4.77	4.52
		5.34	5.9	5.34	5.9	5.34	5.9	5.34	5.35	5.03	4.98	4.62	5.47	5.92	5.9	5.46	4.98	4.98	5.81	5.84	5.19	4.84	5.11	5.34	5.9	5.34	5.9	5.34	5.9	5.34	5.37	5.29	5.23
		4.36	4.52	4.85	5.57	5.46	5.22	4.72	4.72	5.37	5.72	5.8	5.9	5.34	5.9	5.46	4.98	4.98	5.79	5.66	4.92	5.02	5.65	5.78	5.67	5.31	4.85	4.52	4.76	5.34	5.32	5.19	5.38
		4	4.73	4.59	4.6	4.81	5.59	5.4	5.14	4.78	5.63	5.3	4.53	5.17	5.64	5.49	4.98	4.98	5.81	5.84	4.99	4.66	4.58	5.32	4.85	3.97	5.08	5.59	5.45	4.51	4.96	5.18	6.01
		5.87	4.94	4.25	3.81	4.5	5.59	5.85	5.49	4.83	4.67	5.11	5.31	4.95	4.91	5.25	5	5.2	5.92	5.47	5.16	5.03	5	4.9	5.08	5.24	5.58	5.23	4.69	4.94	4.85	5.36	4.5
		5.32	4.58	5.25	5.18	6.02	6.02	5.66	4.88	3.42	4.11	4.34	4.03	4.68	5.57	5.81	5.2	5	5.25	5.14	4.92	4.92	5.4	5.41	4.97	4.43	4.96	5.69	5.89	4.99	4.47	4.55	5.42
		5.21	5.31	4.85	4.25	3.81	4.89	5.18	5.48	5.25	5.18	5.77	4.94	4.97	5.64	5.49	5.38	5.09	5.36	5.08	5.14	5.86	5.67	4.07	4.38	4.64	4.7	5.12	5.46	5.45	5.12	4.76	4.9
		5.79	5.16	5.33	5.64	4.98	4.74	4.61	3.81	4.44	5.31	5.11	4.84	5.19	5.84	5.81	4.98	4.98	5.81	5.27	4.51	4.96	4.96	5.35	5.8	5.84	5.01	4.84	4.74	5.17	5.38	5.24	5.3
		4.91	3.92	4.88	6.01	5.88	5.38	5.03	4.83	4.43	5.02	5.59	5.68	5.41	5.47	5.92	5.2	5	5.25	4.91	5.26	5.43	5.88	5.21	4.67	5.11	4.98	5.16	4.87	5.58	5.85	4.76	5.46
		4.58	5.45	5.74	5.83	5.11	4.28	4.23	3.89	4.82	5.79	5.85	5.75	5.34	5.2	5	5	5.2	5.92	5.91	5.91	5.92	5.37	5.04	5.14	5.19	5.67	4.53	4.26	5.63	4.78	4.07	4.38
		4.58	5.45	5.73	4.94	4.94	5.31	5.41	4.8	4.36	4.52	4.69	4.99	5.22	5.72	5.81	4.98	4.98	5.49	5.61	4.92	4.92	5.4	5.54	4.96	4.71	4.87	4.71	4.68	4.73	4.83	5.09	5.28
		4.75	4.92	4.83	5.09	5.35	5.56	5.8	5.47	4.98	4.74	4.9	5.14	5.34	5.86	5.81	4.98	4.98	5.79	5.91	5.74	5.45	4.8	4.36	4.03	4.89	5.8	5.31	4.92	4.97	5.38	5.37	5.81
		4.99	5	4.99	4.74	4	4.57	5.66	6.02	5.96	5.48	4.82	4.6	5.05	5.15	5.25	5	5.2	5.8	5.86	5.42	5.34	5.29	5.15	4.85	5.77	5.18	4.82	4.85	4.69	4.29	4.11	4.67
		4.67	5.13	5.34	4.84	3.42	4.11	4.34	4.03	4.36	4.9	5.65	5.61	5.26	5.5	5.81	5.2	5	5	4.39	4.67	4.11	3.42	4.29	5.49	5.89	5.57	5.23	4.97	5.54	5.34	5.37	5.04
		5.38	4.97	4.74	4.77	4.87	4.91	5.34	5.32	5.12	4.99	4.91	5.08	5.34	5.86	5.81	4.98	4.98	5.79	5.91	5.74	5.55	5.21	5.26	5.45	5.12	4.99	5.14	5.52	5.14	4.86	4.43	4.83
		5.13	5.9	5.85	5.42	4.99	4.49	4.12	4.63	4.38	4.89	5.65	5.43	5.26	4.91	5.25	5	5.2	5.81	5.5	5.26	5.61	5.79	5.32	4.59	5.3	5.32	5.86	4.82	3.89	4.96	5.49	5.87
		5	4.75	4.84	5.67	5.67	5.47	5.63	5.61	4.57	4.58	5.45	5.51	5.35	5.14	5.25	5	5.2	5.8	5.86	4.72	5.09	5.04	5.37	5.92	5.66	5.07	4.87	5.05	5.15	5.54	5.31	5.3
		5.8	5	4.62	4.98	5.36	4.85	4.95	5.45	5.66	4.92	4.97	5.45	5.74	5.91	5.79	4.98	4.98	5.46	5.54	5.32	5.5	5.45	5.12	4.94	5.24	5.38	5.15	5.33	5.5	4.95	5.56	5.57
		5.5	5.36	5.08	4.73	4.97	5.01	4.89	4.77	4.76	4.99	5	4.9	5.08	5.64	5.49	4.98	4.98	5.81	5.84	4.99	4.49	4.51	4.74	5.21	4.79	4.73	4.77	4.74	4.93	5.24	5.12	4.99
		5.14	5.37	4.96	5.41	5.68	6.01	4.88	3.85	4.02	4.74	5.17	5.38	5.24	5.66	5.79	4.98	4.98	5.49	5.64	5.08	4.83	4.44	4.44	5.45	5.66	5.07	4.87	4.71	4.68	4.9	5.59	5.68
		5.45	5.12	4.87	4.68	4.9	5.65	5.61	4.82	4.6	4.71	4.71	4.71	4.91	5.34	5.36	5.09	5.38	5.49	5.5	4.95	5.45	5.47	4.62	4.98	5.47	5	5.16	5.03	4.74	4.77	4.74	4.98
		4.7	4.42	4.66	5.26	5.73	5.99	5.76	4.89	4.38	4.85	5.57	4.89	4.38	4.91	5.25	5	5.2	5.92	5.47	4.62	4.98	5.03	5.13	4.84	4.78	4.98	5.24	5.54	5.3	4.96	5.55	4.96
		5.31	5.76	5.99	5.85	5.65	5.02	4.95	5.45	5.46	5.14	4.86	4.74	4.92	5.14	5.25	5	5.2	5.8	5.27	4.51	4.96	5.46	5.79	5.3	4.53	4.87	5.05	5.45	5.59	5.22	5	4.99
		4.87	5.05	5.15	5.1	4.47	4.63	4.98	5.24	5.41	5.05	4.87	4.77	4.94	4.91	5.25	5	5.2	5.8	5.86	5.42	5.54	4.98	5.15	5.38	5.4	4.52	4.96	5.54	5.24	4.68	4.03	4.85
		4.91	3.92	4.88	5.62	5.67	5.23	5.11	4.98	4.94	4.98	5.13	5.21	5.34	5.86	5.81	4.98	4.98	5.81	5.72	5.37	5.09	5.26	5.26	5.21	5.54	5.4	5.14	5.45	5.5	5.2	4.74	4.74
		4.5	5.03	5.13	4.84	4.78	4.93	5.24	5.24	5.09	5.03	5.09	5.26	5.75	5.86	5.92	5.2	5	5.25	5.14	5.35	5.3	4.91	3.92	4.27	5.49	5.85	5.59	4.5	3.81	4.25	4.94	5.87
		5.47	4.62	4.88	5.65	5.94	5.33	4.89	4.77	4.82	5.79	5.61	4.82	4.68	5.15	5.25	5	5.2	5.92	5.47	5.16	5.03	4.74	4.77	4.64	5.48	5.79	5.85	5.33	4.11	3.92	4.27	4.69
		4.96	4.84	4.08	4.52	5.4	5.41	4.8	4.36	4.82	5.45	5.66	5.07	4.94	5.57	5.49	4.98	4.98	5.79	5.66	5.07	4.76	4.4	4.5	5.47	5.8	5.56	5.34	4.99	4.71	4.83	5.37	5.72
		5.23	3.89	3.48	3.41	3.85	4.29	4.69	4.85	4.82	5.65	5.19	4.84	4.81	5.72	5.81	4.98	4.98	5.81	5.86	5.42	5.34	5.04	5.09	4.53	4.92	5.12	5.14	5.23	5.01	5.45	5.3	4.92
		5.5	4.52	4.96	5.69	5.59	5.37	4.83	4.52	5.5	5.36	4.78	3.81	4.72	5.86	5.8	5.2	5	5	4.39	4.84	4.78	4.75	4.92	5.28	5.83	5.77	4.28	3.98	4.55	4.87	5.47	5.19
		5.12	4.76	4.73	5.28	5.59	5.45	4.8	4.67	4.92	4.77	4.94	5.5	5.81	5.9	5.46	4.98	4.98	5.46	5.54	5.42	5.73	5.57	5.15	4.37	4.37	4.76	4.9	5.08	5.64	5.56	4.44	4.44
		4.99	4.77	4.74	4.86	4.83	4.86	4.67	4.73	5.14	5.52	5.28	5.14	5.09	5.54	5.46	4.98	4.98	5.79	5.66	5.07	4.76	4.73	5.14	5.13	4.84	5.06	6.04	5.68	4.85	4.43	4.5	4.5
		5.74	5.45	5.05	4.75	4.74	4.84	4.62	4.96	5.45	4.97	4.43	4.83	5.37	5.72	5.81	4.98	4.98	5.49	5.61	4.52	4.96	5.25	5.37	5.92	5.66	5.07	4.76	4.4	4.5	5.59	5.85	4.99
		5.03	5.16	4.96	5.55	4.83	4.83	5.69	5.3	4.51	4.23	3.74	4.29	5.49	5.84	5.81	4.98	4.98	5.49	5.57	4.94	5.12	5.32	5.38	5.08	4.74	4.86	4.98	5	4.9	4.61	4.38	3.99
		5.31	4.94	4.77	4.92	4.75	4.71	4.68	4.8	5.41	5.24	5.05	4.87	5.07	5.66	5.79	4.98	4.98	5.49	5.57	5.05	4.75	4.86	5.03	4.72	4.83	5.54	5.24	4.91	4.92	5.09	5.34	5.38
		5.1	5.42	5.01	4.61	4.4	4.68	4.6	4.82	5.56	5.57	4.94	4.77	4.92	5.61	5.81	5.2	5	5.25	4.91	4.94	4.94	5.41	4.55	4.96	5.46	5.79	5.3	4.59	4.73	4	3.85	3.42
		5.24	5.41	4.97	4.95	5.45	5.46	5.14	4.86	4.95	5.45	5.26	5.09	5.37	5.72	5.81	4.98	4.98	5.81	5.86	4.94	4.52	4.76	4.91	4.61	4.77	4.92	5.48	5.88	6.01	5.21	4.51	4.68
		5.12	5.35	5.08	4.77	4.87	4.71	4.71	4.71	5.05	5.24	5.54	4.96	4.52	5.61	5.49	4.98	4.98	5.81	5.84	5.19	4.48	4.03	4.6	5.05	5.57	5.81	5.35	5.34	4.84	3.41	4.22	5.18
		4.11	4.91	5.4	5.5	4.92	5.08	5.38	5.56	5.8	5.11	4.84	4.11	4.67	5.11	5.34	5.2	5	5.25	4.91	4.94	4.69	5.23	5.57	5.59	5.22	4.76	4.37	4.89	5.3	5.45	4.58	4.25
		5.79	5.47	4.74	5.43	5.77	5.18	4.88	4.08	4.98	5.35	5.35	5.08	4.92	5.61	5.49	4.98	4.98	5.81	5.84	5.01	4.77	4.73	4.69	4.25	3.81	4.5	5.59	5.83	5.28	4.92	4.87	5.09
		5.57	5.23	4.59	4.6	4.7	4.61	4.92	4.83	4.61	4.92	4.98	5	5.22	5.72	5.81	4.98	4.98	5.81	5.86	4.94	4.25	4.58	5.45	4.96	5.16	5.03	4.86	4.75	4.68	4.4	4.89	5.33
		4.91	4.87	4.71	4.83	5.03	4.61	4.38	3.99	4.4	4.69	5.03	5.64	5.74	5.91	5.79	4.98	4.98	5.79	5.66	5.07	4.87	4.91	5.12	5.12	4.99	4.77	4.74	4.86	4.98	5	4.9	4.86
		5.05	4.92	5.12	5.12	5.12	4.91	4.87	4.77	4.92	5.4	5.38	5.09	4.72	5.86	5.81	4.98	4.98	5.81	5.72	5.28	4.86	4.95	5.45	5.75	5.7	5.64	5.15	4.37	4.63	4.63	5.05	5.41
		4.86	4.91	5.15	5.1	3.92	4.88	5.66	5.48	5.25	5.53	5.67	4.85	4.38	5.5	5.81	5.2	5	5.25	5.14	4.52	4.96	5.69	5.59	5.22	4.76	4.77	5.1	4.76	4.51	4.49	4.99	5.85
		4.98	5.03	5.99	5.94	5.88	4.88	3.85	4.02	4.25	4.83	5.55	5.51	5.35	5.14	5.25	5	5.2	5.8	5.27	4.51	4.96	5.39	5.94	5.75	5.34	5.35	5.76	5.19	4.68	5.09	5.45	5.26
		5.81	5.5	4.95	5.45	5.47	5.3	5.69	5.89	5.01	4.38	3.48	4.11	5.19	5.84	5.81	4.98	4.98	5.49	5.61	4.52	4.83	5.37	5.59	5.57	5.03	4.42	3.75	4.41	5.46	5.79	4.26	4.53
		5.37	5.83	5.49	5.13	5.48	5.66	4.88	3.98	5.26	5.48	5.26	5.5	5.81	5.9	5.46	4.98	4.98	5.79	5.91	5.74	5.37	5.09	4.72	5.86	5.26	4.94	4.75	5.18	5.58	5.4	4.52	4.83
		5.31	5.58	5.03	4.64	4.61	4.5	4.74	4.92	5.4	5.41	4.58	4.25	4.94	5.86	5.81	4.98	4.98	5.81	5.72	5.37	5.16	5.13	5.76	5.58	5.67	5.38	5.03	4.83	4.71	4.94	5.34	5.51
		5.89	5.19	4.77	4.84	5.12	5.03	4.84	5.08	5.29	5.18	5.03	4.83	4.52	5.61	5.49	5.38	5.09	5.36	5.08	5.14	5.48	5.75	4.94	4.97	5.32	5.51	4.28	4.23	4.12	4.77	4.91	5.57
		5.32	5.17	4.53	5.09	5.04	5.34	5.42	5.41	5.37	5.37	5.42	5.19	4.84	4.39	5	5	5.2	5.92	5.47	5.16	5.03	5	5.22	5.72	5.8	5.35	5.03	4.5	4.5	4.74	4.74	4.86
		5.03	4.11	4.26	4.87	4.55	4.66	4.99	5.89	5.57	5.15	3.89	4.49	4.99	5.84	5.81	4.98	4.98	5.49	5.64	5.08	5.03	5.16	5	5.47	4.5	4.4	4.68	4.87	4.71	4.83	5.37	5.29
		4.98	5.64	5.33	5.15	5.38	5.31	4.95	5.45	5.47	5.3	5.55	5.51	5.35	5.14	5.25	5	5.2	5.92	5.47	5.16	5.03	4.61	4.92	4.98	5.38	5.79	5.85	5.61	5.25	4.96	4.52	5.61
		4.71	4.08	4.98	5.59	5.85	5.01	4.61	3.81	4.57	5.86	5.67	4.84	4.81	5.72	5.81	4.98	4.98	5.49	5.57	4.94	4.77	4.74	4.86	4.98	5	4.9	4.86	4.67	4.8	5.45	5.51	5.24
		5.01	4.84	4.08	4.71	4.76	4.73	5.14	5.52	5.37	5.08	5.08	5.38	5.56	5.86	5.79	4.98	4.98	5.81	5.86	4.94	4.83	4.68	4.61	5.19	5.8	5.31	5.35	5.4	5.54	4.96	4.43	4.97
		5.4	5.73	5.42	5.54	5.31	5.1	5.11	5.24	4.93	4.74	4.38	3.81	4.72	5.86	5.81	4.98	4.98	5.81	5.72	5.37	5.09	5.17	5.38	4.98	4.96	5.55	5.51	5.07	4.87	4.68	4.9	5.7
		4.86	4.67	4.4	3.99	4.57	5.66	6.02	5.84	5.5	4.9	4.36	4.52	4.94	5.86	5.8	5.2	5	5	5.2	5.8	5.27	5.31	5.54	5.15	5.05	4.75	4.86	4.83	4.92	4.61	4.83	4.92
		5.81	5.37	5.38	5.05	4.61	4.83	4.86	4.43	4.96	5.25	5.34	5.09	5.17	5.64	5.49	4.98	4.98	5.79	5.66	4.92	4.97	5.38	5.37	5.34	5.54	5.09	4.87	4.92	4.83	4.86	4.91	5.34
		4.84	5.76	5.35	5.8	5.86	5.42	5.34	5.29	5.18	4.99	4.99	4.69	4.94	4.91	5.25	5	5.2	5.81	5.61	4.92	4.77	4.94	5.15	5.83	6.01	5.66	4.88	4.11	3.89	3.48	4.62	5.55
		4.52	4.96	5.55	5.74	5.91	5.45	4.82	4.6	4.71	5.05	5.15	5.54	5.31	5.27	5.81	4.98	4.98	5.79	5.91	5.74	5.55	4.83	4.83	5.25	5.08	5.23	6.04	5.68	5.41	5	5.18	4.91
		5.83	5.83	5.8	5.31	5.08	5.29	5.23	4.59	3.81	4.38	5.01	5.84	5.8	5.2	5	5	5.2	5.8	5.86	4.72	3.81	3.41	4.57	5.62	5.67	4.53	4.26	5.63	4.78	4.84	4.81	5.59
		4.77	4.92	5.14	5.1	3.92	4.28	5.11	5.83	5.58	5.76	6.01	5.67	5.23	5.11	5.46	4.98	4.98	5.81	5.84	5.01	4.77	4.85	4.64	4.84	4.25	4.83	5.54	5.4	4.92	5.08	5.07	5.08
		3.97	4.85	5.75	5.73	5.61	5.29	5.03	4.69	4.29	3.42	3.42	4.11	4.67	4.39	5	5	5.2	5.92	5.47	5.41	5.68	5.86	5.48	4.69	4.29	4.11	4.34	4.38	5.31	5.58	5.18	4.99
		3.74	2.55	3.75	4.42	5.48	5.67	5.84	6.02	5.66	4.88	4.11	4.34	4.38	5.5	5.81	5.2	5	5.25	5.28	4.98	4.78	4.84	5.13	5.76	5.31	5.13	5.34	4.28	3.92	4.55	5.29	4.81
		4.82	4.36	4.8	5.45	4.96	5.3	5.69	5.59	5.28	4.92	4.87	4.77	4.94	5.5	5.49	4.98	4.98	5.81	5.84	5.01	4.84	4.08	4.71	4.99	5.12	5.11	5.1	5.44	5.86	4.94	4.83	5.08
		4.91	5.18	5.83	5.83	5.18	5.13	4.55	5.67	5.38	4.99	4.99	4.69	4.94	4.91	5.25	5	5.2	5.8	5.27	4.89	4.37	5.15	5.58	5.24	4.98	4.71	4.4	4.02	4.08	4.43	5.02	5.7
		4.95	4.97	5.41	5.24	4.91	4.86	4.9	5	4.75	4.94	4.98	5.54	5.42	5.86	5.81	4.98	4.98	5.46	5.9	5.81	5.57	5.05	4.75	4.8	4.63	4.47	4.55	5.41	5.42	5.54	5.34	5.35
		4.76	4.9	4.61	5.05	5.41	5.24	5.05	4.87	5.12	5.45	5.5	4.85	4.94	5.5	5.49	5.47	5.13	5.14	4.44	4.25	4.94	5.86	5.44	4.82	4.76	4.91	5.08	5.05	5.17	5.24	5.41	4.58
		5.34	5.29	5.18	5.03	5.16	5	5.47	4.5	4.38	4.61	4.83	4.86	4.92	5.66	5.79	4.98	4.98	5.46	5.54	5.09	4.87	4.38	4.61	4.74	4.75	4.92	4.83	4.61	4.92	4.83	5.08	5.28
		5.35	5.4	5.41	4.8	4.76	4.77	4.77	4.87	5.05	5.24	5.58	5.23	4.97	5.54	5.46	4.98	4.98	5.81	5.72	5.37	4.83	4.52	5.5	5.51	4.84	4.02	4.08	4.43	4.5	4.5	5.36	5.34
		5.81	5.64	4.97	4.12	4.23	4.88	5.88	5.94	5.99	5.34	4.84	4.11	4.67	4.39	5	5	5.2	5.92	5.47	4.62	4.84	4.64	4.7	4.99	5.18	5.57	5.89	4.99	3.75	3.75	4.63	4.8
		5.48	5.66	5.21	3.89	4.69	5.04	5.08	5.23	5.67	5.55	4.88	4.08	4.52	5.14	5.25	5	5.2	5.81	5.5	4.38	4.34	5.23	5.34	5.13	4.67	5.23	5.34	5.13	4.67	5.23	5.34	5.13
		4.82	4.6	4.68	4.8	5.45	4.96	4.62	4.84	5.01	5.84	5.26	4.94	4.81	5.72	5.81	4.98	4.98	5.79	5.86	5.56	5.08	4.52	4.48	4.92	5.03	5.58	5.24	4.98	4.78	4.48	4.03	4.76
		5.29	5.26	5.45	5.51	5.46	5.14	4.44	4.57	5.61	5.65	4.6	4.25	4.94	5.86	5.81	4.98	4.98	5.79	5.66	5.24	5.37	5.52	5.14	4.73	4.76	5.12	5.45	5.45	4.95	4.86	4.98	5.18
		5.53	5.67	4.85	3.72	3.81	4.5	5.36	5.32	4.98	4.71	4.83	4.34	4.38	5.5	5.49	5.38	5.09	5.36	5.38	5.08	4.92	5.61	5.33	4.94	4.75	4.74	4	4.4	4.83	5.36	5.14	5.12
		5.08	5.03	5.16	4.96	5.55	4.96	4.71	4.94	5.24	5.54	4.96	4.71	4.94	5.57	5.49	4.98	4.98	5.79	5.66	5.07	4.99	5.12	5.35	5.08	4.74	4.5	4.61	4.74	4.93	5.35	5.32	5.12
		5.45	5.26	5.29	5.68	5.61	4.82	4.36	4.9	5.7	5.33	4.82	4.73	4.97	5.54	5.46	4.98	4.98	5.79	5.66	5.24	5.35	5.12	4.99	4.77	5.08	5.38	5.36	5.36	5.35	4.93	4.78	4.48
		5.01	4.84	4.25	4.25	4.84	5.01	5.84	5.44	4.95	5.31	5.38	5.09	4.72	5.86	5.8	5.2	5	5.25	4.91	4.95	5.31	5.11	4.84	5.19	5.89	5.4	4.69	3.89	5.23	5.51	4.85	5.26
		4.83	5.03	4.61	4.92	4.83	5.09	5.35	5.36	5.45	5.45	5.19	5.38	5.56	5.86	5.79	4.98	4.98	5.81	5.72	5.37	5.09	5.26	5.45	5.45	5.45	5.12	4.99	5.34	5.32	5.14	5.5	5.57
		5.59	5.37	4.83	4.43	4.86	4.98	5.18	5.29	5.08	4.84	4.92	4.7	5.22	5.72	5.81	4.98	4.98	5.46	5.75	5.94	5.88	4.88	3.74	3.92	5.1	5.28	5.08	5.03	4.83	4.71	4.76	4.8
		5.91	5.74	5.64	5.23	4.79	5.08	4.91	4.76	4.82	5.61	5.65	5.02	4.92	5.66	5.79	4.98	4.98	5.46	5.75	5.85	5.79	5.32	4.79	4.74	4.99	6.02	5.88	4.88	3.85	3.41	4.22	4.98
		5.38	5.36	5.45	5.45	5.19	5.38	5.36	5.45	5.45	5.12	4.76	4.73	5.28	5.72	5.81	4.98	4.98	5.81	5.86	4.94	4.52	4.76	5.34	5.36	5.09	5.42	5.8	5.8	5.42	5.09	5.45	5.45
		4.4	5.49	5.89	5.4	5.09	4.72	5.73	5.4	5.14	5.19	5.65	4.88	4.62	5.47	5.92	5.2	5	5	4.39	4.67	5.21	5.66	5.77	4.85	3.97	4	4.4	4.71	4.8	4.91	5.15	5.1
		5.8	5.35	5.34	4.28	4.23	3.89	4.82	5.88	5.46	5.25	5.26	5.48	5.26	4.91	5.25	5	5.2	5.81	5.64	5.17	4.53	3.81	3.41	4.57	5.62	5.62	4.57	4	3.97	4.85	5.32	4.58
		5.36	5.85	5.42	4.99	4.47	4.91	5.3	4.92	4.97	5.45	5.73	4.94	4.94	4.91	5.25	5	5.2	5.92	5.91	5.74	5.55	5.21	4.9	5.42	6.02	5.67	5.23	5.08	5.29	5.03	4.69	4.29
		5.05	5.24	5.58	5.15	4.77	5.54	5.14	4.52	4.83	5.03	5.38	5.79	5.85	5.75	5.46	4.98	4.98	5.79	5.66	4.92	4.97	5.45	5.59	5.28	4.44	4.57	5.61	5.68	4.85	4.52	5.61	5.33
		4.91	5.24	5.41	4.97	4.74	4.77	4.87	4.71	4.68	4.8	5.45	5.51	5.35	5.61	5.49	4.98	4.98	5.81	5.84	5.19	4.77	4.68	5.04	5.12	4.87	4.71	4.71	4.91	5.34	5.56	5.7	5.55
		5.03	4.83	4.71	4.99	5.12	5.11	4.83	4.85	5.5	5.68	5.6	5.45	5.31	5.27	5.81	4.98	4.98	5.81	5.86	5.34	5.21	5.12	4.96	4.77	4.74	4.75	4.6	4.72	5.73	5.69	4.83	4.25
		5.45	5.19	5.35	5.12	4.99	5.12	5.32	5.38	5.19	5.32	5.08	4.83	4.94	5.86	5.81	4.98	4.98	5.81	5.72	5.37	5.09	5.17	5.34	5.12	4.86	5.03	5.09	5.26	5.75	5.7	5.55	5.3
		4.95	4.86	4.83	5.09	4.84	5.08	5.05	4.92	4.75	4.71	4.68	4.73	5.28	5.72	5.81	4.98	4.98	5.81	5.86	4.72	3.81	4.38	4.74	4.8	4.67	4.8	5.45	4.96	5.16	5.03	5.18	5.58
		4.25	4.58	5.45	5.51	5.07	4.76	4.4	4.61	4.74	4.8	4.75	4.71	5.05	5.57	5.49	5.38	5.09	5.36	5.08	4.83	4.77	4.92	5.12	5.34	5.32	5.12	4.94	5.24	5.54	4.96	4.52	5.4
		5.18	5.58	5.4	4.52	4.83	5.22	5.52	5.14	4.91	4.75	4.86	5.03	5.16	5.47	5.79	4.98	4.98	5.81	5.72	5.28	4.86	4.74	4.77	4.87	4.71	4.91	5.34	5.36	5.51	5.5	4.85	4.94
		4.75	4.49	4.12	4.97	5.64	5.56	4.95	4.85	5.36	5.08	4.74	5.03	5.16	5.47	5.92	5.2	5	5.25	4.91	4.38	4.48	4.92	5.03	5.29	5.08	5.31	5.65	5.87	4.94	4.94	4.91	5.54
		4.88	3.85	3.41	4.22	4.98	5.75	5.85	5.79	5.48	4.69	4.83	4.34	4.38	4.91	5.25	5	5.2	5.92	5.91	5.83	5.11	5.23	4.67	5.13	5.34	4.28	3.92	4.55	4.76	5.46	5.75	5.65
		4.94	5.24	5.41	4.8	4.76	4.71	4.83	5.03	5	4.9	4.61	4.92	5.28	5.72	5.81	4.98	4.98	5.81	5.86	4.94	4.94	5.31	5.54	4.96	4.98	5.38	5.36	5.36	5.38	5.19	5.32	5.08
		4.83	4.77	4.87	4.92	4.83	4.86	4.91	5.24	5.54	5.21	5.26	5.45	5.14	5.14	5.25	5	5.2	5.92	5.86	5.75	5.45	5.36	5.38	5.08	4.77	4.99	5.34	5.32	5.12	4.94	5.24	5.41
		5.16	5.03	4.61	4.92	4.83	5.09	4.84	5.32	5.65	5.9	5.76	5.3	5.35	5.14	5.25	5	5.2	5.92	5.91	5.83	5.8	4.84	3.48	4.62	5.18	6.01	5.76	5.13	5.41	5.24	5.58	5.08
		4.94	4.77	4.74	4.5	3.99	4.57	5.88	5.94	5.99	5.34	5.23	4.34	4.38	4.91	5.25	5	5.2	5.81	5.61	4.92	4.74	4.97	5.45	5.89	5.01	4.77	4.85	4.42	4.47	4.55	5.42	4.99
		4.99	4.79	5.14	4.9	4.74	4.88	5.55	5.55	4.88	4.74	5.24	5.5	5.32	5.54	5.46	4.98	4.98	5.79	5.66	4.92	4.97	5.41	5.4	4.52	4.08	4.84	4.64	5.03	5.64	5.74	5.74	5.55
		5.34	4.91	4.86	5.03	5.16	4.96	5.45	5.05	4.75	4.78	4.11	4.03	4.81	5.72	5.81	4.98	4.98	5.46	5.9	5.34	5.75	5.85	5.68	5.02	4.83	5.25	5.37	5.34	5.11	4.84	4.78	4.75
		4.72	3.81	4.78	5.03	5.7	4.97	5.23	5.57	5.59	5.28	4.44	4.25	4.94	5.86	5.8	5.2	5	5.25	4.91	4.95	5.44	5.72	4.81	4.94	5.26	5.86	5.42	5.34	5.29	5.15	4.37	4.89
		5.37	5.72	5.44	4.82	4.36	4.9	5.7	6.04	5.06	4.23	4.23	4.77	5.19	5.84	5.81	4.98	4.98	5.79	5.91	5.58	4.91	3.92	3.74	4.29	4.71	4.8	4.91	5.24	5.54	5.21	5.17	5.35
		4.66	4.55	5.24	5.02	4.83	5.55	5.51	4.92	4.86	5.28	5.72	5.44	4.95	4.91	5.25	5	5.2	5.92	5.47	4.62	4.98	5.59	5.85	4.99	3.75	2.55	4.28	5.34	5.7	5.42	5.87	5.77
		5.8	5.27	4.51	4.49	4.63	4.75	4.92	5.14	5.52	5.14	4.99	4.77	4.92	5.61	5.49	4.98	4.98	5.81	5.84	5.49	4.27	3.92	4.55	5.42	4.99	4.49	4.51	5.3	5.69	4.96	4.71	4.76
		5.4	4.52	4.96	5.25	5.34	5.42	5.86	5.44	4.44	3.81	3.99	4.4	5.49	5.84	5.81	4.98	4.98	5.49	5.64	4.97	4.9	5.45	5.13	5.3	5.55	4.96	5.41	5.68	5.85	5.61	5.25	4.96
		5.75	5.7	5.45	4.97	4.95	5.04	5.14	5.2	5.5	5.45	4.95	4.86	5.28	5.72	5.81	4.98	4.98	5.81	5.27	4.51	4.49	4.42	4.85	4.82	5.65	5.94	5.61	5.38	4.58	4.25	4.77	5.14
		5.31	5.21	5.34	5.41	5.37	5.25	4.91	4.38	4.85	5.67	5.55	4.88	4.62	5.47	5.92	5.2	5	5.25	5.14	4.92	4.77	4.76	4.8	5.41	5.24	4.98	4.74	4.84	4.08	4.52	5.5	5.57
		5.73	5.42	5.54	5.31	4.82	4.68	5.34	5.4	4.91	5.1	5.28	5.17	5.09	5.54	5.46	4.98	4.98	5.81	5.72	5.37	5.16	4.96	5.55	4.96	4.52	5.4	5.58	5.03	4.92	4.84	4.39	4.11
		5.08	5.07	4.98	4.96	5.55	5.51	5.24	5.38	5.56	5.6	5.45	4.9	4.97	5.64	5.49	4.98	4.98	5.81	5.72	5.28	4.92	4.87	4.53	4.6	4.75	5	4.99	5.38	5.67	5.33	4.85	5.15
		5.54	4.83	4.72	5.37	5.59	5.45	5.05	4.87	5.05	5.14	4.9	5.09	5.37	5.72	5.81	4.98	4.98	5.79	5.91	5.91	5.92	5.37	5.29	5.18	4.99	4.7	4.92	4.48	3.72	4.58	5.41	5.24
		4.85	3.97	5.08	5.47	5.31	5.07	4.94	5.34	5.36	5.08	4.85	4.92	4.84	5.11	5.34	5.2	5	5.25	4.91	4.94	4.69	4.99	4.9	4.86	4.91	5.34	5.51	4.84	4.11	3.89	4.03	4.81
		5.33	5.15	5.04	5.34	5.42	5.73	5.69	5.21	5.26	5.45	5.12	4.87	5.05	5.57	5.49	4.98	4.98	5.79	5.66	5.24	5.37	5.54	4.85	4.83	5.11	5.12	4.99	4.77	4.77	4.87	5.05	5.24
		4.86	4.75	4.68	4.73	4.98	5.18	5.57	5.59	5.37	4.72	4.72	5.03	5.08	5.64	5.49	4.98	4.98	5.79	5.66	5.07	4.87	4.71	4.71	4.71	4.71	4.71	5.05	5.57	5.81	5.37	5.25	4.96
		4.82	5.31	5.54	5.42	5.73	5.57	5.03	4.92	4.48	3.72	4.44	4.83	5.08	5.64	5.49	4.98	4.98	5.79	5.47	5.3	5.25	5.34	5.09	4.92	4.67	4.73	4.83	4.86	4.75	4.71	4.68	4.73
		4.39	4.67	4.11	4.88	5.62	5.62	5.21	4.34	4.52	5.08	5.17	5.09	5.37	5.72	5.81	4.98	4.98	5.81	5.27	4.89	4.37	4.82	5.86	5.68	4.85	4.71	4.76	4.4	4.61	4.74	4.75	4.98
		4.78	5.47	4.87	4.55	5.25	5.53	5.67	4.53	3.48	4.62	5.65	5.43	5.26	4.91	5.25	5	5.2	5.8	5.86	4.94	4.52	4.6	5.05	5.24	5.41	4.8	4.76	5.07	5.51	5.64	5.03	4.69
		5.29	5.85	5.36	5.32	5.46	4.76	5.1	4.9	4.97	5.64	5.56	4.82	4.68	5.15	5.25	5	5.2	5.92	5.47	4.62	4.98	5.47	5.83	5.58	5.45	5.31	4.76	5.1	4.77	4.82	5.79	5.61
		5.23	5.11	5.31	4.95	5.31	5.38	5.09	4.53	4.87	4.38	3.99	4.4	5.49	5.84	5.81	4.98	4.98	5.49	5.61	5.35	5.51	5.37	4.69	4.84	5.76	5.99	6.03	5.67	5.47	5.63	5.61	4.57
		5.37	5.51	4.92	4.86	5.28	5.72	5.81	5.47	5.31	5.2	5.08	5.07	5.24	5.66	5.79	4.98	4.98	5.46	5.9	5.8	5.86	5.34	5.21	5.13	4.98	4.94	5.18	5.86	5.68	5.46	5.22	4.83
		4.38	5.5	5.33	4.94	4.98	5.46	5.57	4.51	5.09	5.4	5.73	4.94	4.25	4.44	5.14	5.13	5.47	5.49	5.5	4.94	4.94	5.87	5.77	4.28	2.55	3.75	4.63	4.75	4.38	4.89	5.65	5.19
		4.42	4.85	4.82	5.55	5.53	5.25	5.26	5.48	4.82	4.36	4.4	4.61	5.01	5.84	5.81	4.98	4.98	5.46	5.11	5.31	5.76	5.99	5.85	5.68	5.02	4.25	4.98	5.36	4.85	4.38	4.34	4.11
		4.03	4.48	5.19	5.85	5.49	4.91	5.1	5.15	5.05	4.6	4.82	5.45	5.91	5.91	5.79	4.98	4.98	5.81	5.27	5.31	5.54	5.15	5.05	4.87	4.71	4.08	4.98	5.36	5.34	5.05	4.6	4.03
		5.26	4.66	4.63	4.8	4.75	5.05	5.34	5.51	4.28	2.55	2.55	4.27	5.49	5.84	5.81	4.98	4.98	5.46	5.11	5.31	5.57	5.32	4.98	4.71	4.83	3.89	3.48	4.62	5.55	5.53	4.96	4.12
		5.18	5.47	5.3	5.55	5.51	5.35	5.4	5.54	4.96	4.43	4.86	4.83	5.08	5.64	5.49	4.98	4.98	5.46	5.9	5.81	5.61	4.52	4.08	4.84	4.74	4.8	4.67	4.73	4.83	4.61	5.05	5.41
		5.32	5.36	4.78	3.81	4.59	4.99	4.9	4.61	4.38	4.89	5.33	5.68	5.41	5.47	5.92	5.2	5	5	4.39	4.67	5.21	5.66	6.02	6.02	5.67	5.23	5.13	5.03	4.78	4.07	5.67	5.86
		5.18	5.15	5.04	5.34	5.32	5.5	5.45	4.95	4.86	4.83	5.09	5.35	5.56	5.86	5.79	4.98	4.98	5.46	5.9	5.8	5.72	5.22	5	4.75	4.94	5.18	5.91	5.74	5.45	4.8	4.76	4.77
		4.47	4.55	5.42	4.99	4.47	5.1	5.14	5.14	5.45	5.5	5.32	5.54	5.34	5.9	5.46	4.98	4.98	5.79	5.66	5.07	4.87	5.05	5.24	5.41	5.05	4.61	4.83	4.44	4.44	5.45	5.66	5.07
		3.89	4.83	4.71	4.8	4.75	4.71	5.05	5.24	5.54	5.3	4.96	5.55	5.3	5.47	5.92	5.2	5	5.25	4.91	4.38	4.48	5.03	5.36	5.14	5.12	4.86	4.7	4.03	4.53	5.67	5.67	4.53
		5.29	5.22	4.99	4.69	4.52	4.76	5.34	5.36	5.45	5.45	5.14	5.61	5.81	5.9	5.46	4.98	4.98	5.46	5.54	5.32	5.5	5.45	5.12	4.94	5.57	5.56	4.95	5.5	5.81	5.37	5.25	5.21
		5.02	5.68	5.59	5.02	4.95	5.04	5.42	5.78	5.63	5.16	5.33	5.61	5.35	5.66	5.79	4.98	4.98	5.79	5.66	4.92	4.97	5.38	5.61	5.85	5.63	5.3	4.53	4.92	4.91	5.24	5.54	4.83
		4.5	5.36	4.85	4.94	4.69	5.32	5.86	5.86	5.38	4.99	5	5.03	5.16	5.47	5.92	5.2	5	5.25	4.91	4.95	5.31	5.11	4.67	4.83	5.49	5.85	5.59	4.5	3.81	4.25	4.94	5.87
		4.93	4.74	4.61	4.4	4.67	4.8	4.74	4.84	4.08	4.98	5.37	5.54	5.32	5.54	5.46	4.98	4.98	5.79	5.91	5.74	5.37	5.14	4.78	5.68	4.85	4.43	5.02	5.65	5.85	5.61	5.04	5.09
		5.09	5.09	4.68	4.77	4.78	4.8	4.75	5.05	5.34	5.51	4.84	4.11	4.67	4.39	5	5	5.2	5.92	5.47	4.62	4.88	5.18	6.02	6.02	5.66	5.21	4.67	5.13	4.96	4.96	4.51	5.22
		4.91	5.12	5.35	5.19	5.45	5.26	5.09	5.03	4.86	5.12	5.34	5.32	5.14	5.61	5.49	4.98	4.98	5.81	5.72	4.81	4.94	5.18	5.66	4.92	4.97	5.41	5.24	4.94	4.71	4.83	5.03	4.86
		5.72	5.8	5.2	4.89	5.31	4.76	5.1	4.77	4.82	5.79	5.61	4.82	4.68	5.15	5.25	5	5.2	5.92	5.47	4.62	4.88	5.65	5.94	5.33	4.89	5.31	4.76	5.1	4.77	4.82	5.79	5.61
		4.44	3.72	4.85	5.67	5.55	4.89	3.81	4.25	4.94	5.73	5.4	5.09	4.72	5.86	5.8	5.2	5	5.25	4.91	4.95	5.31	5.54	5.42	5.73	5.69	4.96	4.98	5.07	5.14	5.79	5.66	5.07
		4.89	5.45	5.49	4.96	4.12	4.77	4.67	4.8	5.41	5.24	4.94	4.77	4.92	5.14	5.25	5	5.2	5.34	5.11	4.67	5.21	5.66	6.02	5.84	4.87	5.16	4.98	5.9	5.34	5.9	5.34	5.9
		3.92	4.91	5.58	5.91	5.18	5.15	5.37	4.96	5.3	5.55	4.96	5.16	5.37	5.72	5.81	4.98	4.98	5.81	5.72	5.37	4.83	4.52	5.4	5.58	5.18	5.03	5.16	5	5.11	4.84	4.11	4.51
		4.47	5.18	5.83	5.58	5.76	6.01	5.66	5.21	4.67	5.08	5.29	5.23	4.97	5.54	5.46	4.98	4.98	5.81	5.72	5.28	4.86	4.43	4.08	4.88	5.55	5.55	4.88	4.62	5	5.11	4.28	3.98
		5.09	5.35	5.56	5.86	5.45	4.95	4.91	5.54	5.01	5.16	5.57	4.85	4.94	5.5	5.49	5.38	5.09	5.36	5.38	5.08	4.77	4.99	5.12	5.12	4.76	4.52	4.85	5.5	5.24	4.74	4.02	3.85
		5.55	5.3	5.47	5.92	5.9	4.98	4.94	4.81	5.72	5.8	5.37	5.25	5.3	5.47	5.92	5.2	5	5	5.2	5.92	5.66	5.07	4.94	5.15	5.83	5.9	5.73	5.99	5.03	4.5	4.5	4.92
		5.85	5.19	4.11	4.69	5.37	5.74	5.74	5.45	4.8	4.67	4.86	5.03	5.16	5.47	5.92	5.2	5	5.25	5.14	5.35	5.51	5.64	5.18	4.99	5	4.99	4.7	4.69	4.83	4.51	4.23	4.74
		5.05	4.61	5.03	4.83	4.52	5.5	5.36	4.98	4.08	4.98	5.35	5.35	5.24	5.66	5.79	4.98	4.98	5.46	5.11	5.31	5.8	5	5.3	5.54	5.24	4.68	4.52	4.77	4.92	4.91	5.15	5.1
		5.19	5.45	5.45	5.36	5.35	5.09	4.7	4.03	3.89	5.23	5.34	5.7	5.42	5.86	5.81	4.98	4.98	5.79	5.66	5.07	4.99	5.12	5.24	4.63	4.94	5.32	5.73	5.84	5.5	4.98	4.75	4.74
		4.75	5.05	5.57	5.81	5.9	5.31	4.82	4.6	4.71	5.05	5.57	5.56	4.95	4.91	5.25	5	5.2	5.92	5.66	4.92	4.86	4.98	5.18	5.29	5.61	5.73	5.96	5.73	5.36	5.83	5.14	4.52
		5.15	5.64	4.96	4.62	4.98	5.36	4.85	4.94	4.69	5.32	5.79	5.61	4.57	4.44	5.14	5.13	5.47	5.49	5.5	4.94	4.69	5.23	5.57	5.59	5.22	5	5.03	4.72	5.02	5.68	6.01	4.88
		5.1	5.31	5.54	4.97	5.23	5.64	4.96	4.62	4.98	5.36	5.5	4.92	5.08	5.38	5.36	5.09	5.38	5.49	5.5	4.95	5.31	5.54	5.42	5.86	5.26	5.16	5.79	5.46	5.25	4.55	5.5	4.98
		4.52	4.85	5.68	5.78	5.42	5.09	5.36	5.38	5.19	5.32	5.34	4.99	5.07	5.66	5.79	4.98	4.98	5.81	5.86	4.72	5.09	5.38	5.4	4.52	4.96	5.55	5.51	5.35	5.61	5.81	5.35	5.76
		3.72	4.44	4.83	4.86	4.75	4.91	5.34	5.32	5.12	4.99	4.91	5.08	5.34	5.86	5.81	4.98	4.98	5.81	5.72	5.37	5.09	5.26	5.75	5.7	5.45	4.97	4.74	4.77	4.94	5.24	5.58	5.23
		5.51	5.4	4.75	4.49	3.89	5.15	5.57	5.73	5.34	5.14	4.9	5.09	5.37	5.72	5.81	4.98	4.98	5.81	5.86	4.72	3.81	3.41	3.85	4.29	4.83	5.4	5.51	5.51	5.5	4.51	5.09	5.38
		5.86	5.86	4.82	4.36	4.4	3.99	4.84	5.77	5.45	5.31	5.45	5.3	5.35	5.14	5.25	5	5.2	5.92	5.47	5.41	5.24	5.84	6.02	5.18	4.82	4.85	4.69	4.29	3.74	2.55	2.55	4.28
		5.01	5.22	5.24	4.74	4.02	4.4	4.69	4.85	4	4.4	4.71	4.8	5.12	5.34	5.36	5.09	5.38	5.49	5.57	5.05	4.87	5.07	5.31	5.47	4.5	4.38	4.75	4.63	4.49	4.12	4.77	4.75
		5.34	4.94	5.12	5.32	5.38	5.19	5.32	5.35	5.09	4.83	4.44	4.25	4.94	5.86	5.81	4.98	4.98	5.79	5.66	5.07	4.94	5.57	5.56	4.82	4.36	4.73	4.83	5.08	5.64	5.56	4.95	4.85
		4.95	5.56	5.5	4.94	4.77	4.87	4.38	4.5	5.36	5.32	5.17	4.77	4.94	5.5	5.49	5.38	5.09	5.36	5.08	5.1	5.56	5.57	4.94	5.12	5.32	5.35	5.09	5.03	4.83	4.52	5.4	5.54
		5.57	5.73	5.34	5.14	5.04	4.95	4.86	4.98	5	4.9	5.08	5.64	5.81	5.9	5.46	4.98	4.98	5.79	5.66	4.92	4.86	4.98	5.18	5.57	5.89	4.99	4.66	4.55	5.5	4.9	4.67	4.92
		4.28	5.77	5.83	5.22	4.76	4.37	4.63	4.77	4.67	4.4	3.99	4.4	5.49	5.84	5.81	4.98	4.98	5.79	5.47	5.16	5.03	4.86	4.75	4.68	4.4	4.61	4.74	4.98	5.32	5.36	4.5	3.81
		4.52	4.6	4.71	4.68	4.73	4.83	5.08	5.24	5.54	4.96	4.43	4.86	5.28	5.72	5.81	4.98	4.98	5.81	5.86	4.94	4.52	4.6	4.68	4.8	5.45	5.73	4.94	4.52	4.6	4.71	5.05	5.57
		4.83	4.92	4.75	4.78	4.84	5.13	5.76	5.31	5.08	5.29	5.23	4.69	4.94	4.91	5.25	5	5.2	5.81	5.5	4.38	4.89	5.57	4.85	4.94	4.94	5.86	5.8	5.35	5.03	4.78	4.22	5.26
		5.64	5.08	4.83	4.92	4.61	4.83	4.92	4.61	4.9	4.7	4.64	4.84	4.62	5.47	5.79	4.98	4.98	5.81	5.72	5.37	4.72	5.02	5.68	5.86	5.38	4.98	4.73	4.67	4.77	4.9	5.54	5.28
		4.9	5.09	5.28	5.54	4.51	4.6	4.7	5.09	5.24	5.35	5.08	4.77	4.94	5.57	5.49	4.98	4.98	5.81	5.84	5.01	4.77	4.85	4.69	4.27	2.55	3.75	4.63	4.8	4.91	5.57	5.56	5.1
		5.25	5.18	6.02	5.84	5.24	5.41	5.47	5.18	4.22	4.62	5.65	5.43	5.26	5.5	5.81	5.2	5	5.25	4.91	5.26	5.48	5.26	5.25	5.39	5.94	5.99	4.96	4.47	4.41	5.39	5.19	4.84
		5.34	5.37	5.38	4.8	4.67	4.86	4.9	4.7	4.92	4.77	4.68	5.04	5.14	5.61	5.49	4.98	4.98	5.81	5.84	4.99	4.66	4.58	5.73	6.02	5.66	4.57	3.99	4.5	4.92	5.51	5.55	4.96
		5.19	5.42	5.1	4.77	5.15	5.29	5.34	5.42	5.86	5.26	5.15	5.37	5.74	5.91	5.92	5.2	5	5	5.2	5.8	5.84	5.49	4.29	3.42	3.42	4.11	4.51	4.61	4.84	5.09	4.83	4.86
		5.4	5.09	4.51	5.54	5.37	4.98	4.83	5.03	5	4.9	5.09	5.35	5.56	5.86	5.79	4.98	4.98	5.46	5.54	5.09	5.14	5.35	5.36	5.36	5.38	5.08	4.74	4.86	5.14	5.46	5.51	5.36
		5.13	5.31	5.65	5.45	4.89	4.63	4.63	5.28	5.36	4.96	4.38	3.81	4.72	5.86	5.8	5.2	5	5.25	5.14	4.92	4.92	5.5	5.4	4.91	5.1	5.14	5.35	5.51	5.64	5.15	3.89	4.49
		5.24	5.5	5.32	5.34	5.29	5.03	4.64	4.84	4.74	5.17	5.08	4.83	4.94	5.86	5.81	4.98	4.98	5.79	5.66	4.92	4.5	4.5	5.36	5.5	5.14	5.45	5.45	5.45	5.26	4.74	4.84	4.74
		5.32	5.14	5.61	5.56	5.1	5.11	5.12	4.91	4.87	4.77	4.74	4.86	5.28	5.72	5.81	4.98	4.98	5.81	5.86	5.42	5.54	4.98	5.16	5.32	5.86	5.32	4.59	4.6	4.75	5	4.9	4.86
		5.55	4.96	5.16	5.22	5.52	5.14	4.99	4.77	4.92	5.4	5.54	4.96	4.52	5.61	5.49	4.98	4.98	5.79	5.66	5.07	4.94	5.24	5.54	4.83	4.72	5.03	4.61	4.92	4.83	4.86	4.75	4.68
		4.92	4.5	4.61	4.64	5.03	5.29	5.34	5.42	5.73	5.45	4.58	4.25	4.94	5.86	5.8	5.2	5	5.25	5.15	4.68	4.03	4.89	5.57	5.5	4.52	4.96	5.69	5.3	5.31	4.89	4.39	5.31
		5.86	5.32	4.69	4.52	4.36	4.8	5.45	5.3	4.51	4.96	5.18	5.31	5.35	5.14	5.25	5	5.2	5.81	5.5	4.38	4.34	4.11	4.29	5.49	5.84	5.8	5.9	5.31	5.1	5.08	5.32	4.95
		5.38	5.08	4.67	5.21	6.01	5.79	5.16	5.33	5.64	4.98	4.78	4.48	4.38	4.91	5.25	5	5.2	5.92	5.47	5.41	5.24	4.55	5.13	5.18	5.31	5.35	5.14	5.1	4.47	4.99	5.42	5.85
		4.74	4.92	5.5	5.57	5.31	5.08	5.25	4.83	4.83	5.69	5.89	5.19	4.84	5.11	5.46	4.98	4.98	5.81	5.84	4.99	4.47	5.1	5.28	5.17	4.53	3.81	4.78	5.59	5.87	5.42	5.01	5
		4.11	3.42	3.42	4.84	5.51	5.5	4.92	4.92	5.4	5.54	4.83	4.72	5.37	5.72	5.81	4.98	4.98	5.46	5.9	5.92	5.66	5.35	5.4	5.54	4.96	4.43	4.86	4.98	5.18	5.57	5.59	5.22
		5.65	5.94	5.33	4.89	5.31	4.76	5.1	4.77	4.82	5.79	5.61	4.82	4.68	5.15	5.25	5	5.2	5.92	5.47	4.62	4.88	5.65	5.94	5.33	4.89	5.31	5.27	5.44	4.44	4.6	5.65	5.85
		5.03	5.13	4.67	4.11	4.84	5.34	5.7	5.09	4.87	5.05	5.45	5.51	5.35	5.14	5.25	5	5.2	5.8	5.86	4.94	4.25	3.81	3.99	3.85	4.84	5.77	5.83	5.22	4.7	4.92	4.84	5.08
		5.49	5.13	5.26	5.13	5.14	5.4	5.59	5.37	5.16	5	5.47	4.98	4.62	5.47	5.79	4.98	4.98	5.81	5.84	5.01	4.61	4.4	4.67	4.86	4.9	5	4.99	4.7	4.42	4.47	5.1	5.15
		5.36	5.34	5.05	4.75	4.92	4.77	4.52	4.68	5.24	5.58	5.15	4.37	4.89	5.27	5.81	4.98	4.98	5.79	5.66	5.35	5.4	5.41	4.97	4.92	5.66	5.18	5.15	5.37	5.7	5.75	5.26	5.21
		4.75	4.77	4.63	5.02	5.22	5.45	5.12	4.94	5.57	5.56	4.44	4.44	5.28	5.72	5.81	4.98	4.98	5.49	5.61	4.52	4.96	5.55	4.96	5.3	5.54	5.24	5.17	4.53	5.09	5.4	5.3	5.31
		5	5.22	5.59	5.69	4.83	4.72	5.37	5.59	5.69	4.96	4.71	4.87	5.05	5.57	5.49	4.98	4.98	5.79	5.66	5.07	4.87	4.68	4.73	4.98	5.18	5.29	5.37	5.81	5.64	5.17	4.53	4.6
		5.23	5.29	5.34	4.97	5.23	5.57	5.73	4.72	5.3	5.63	5.85	5.75	5.34	5.9	5.46	4.98	4.98	5.79	5.66	4.92	4.97	5.38	5.34	4.97	4.99	4.99	4.74	4.77	4.74	4.75	4.92	5.14
		3.42	3.74	3.98	4.58	4.58	3.98	4.27	5.49	5.42	5.85	6.01	5.67	5.23	5.11	5.46	4.98	4.98	5.81	5.84	5.19	4.11	4.03	4.75	5.38	5.67	4.55	5.25	5.46	5.88	5.48	4.69	4.27
		4.48	4.78	4.93	5.24	5.35	5.08	5.08	5.35	5.35	5.19	5.32	5.38	5.24	5.66	5.79	4.98	4.98	5.81	5.27	4.89	4.37	5.15	5.29	5.34	5.32	5.54	5.14	5.12	4.92	4.53	4.6	4.75
		4.83	4.73	4.36	4.52	4.85	5.57	5.46	5.14	4.73	4.76	5.07	5.66	5.92	5.9	5.46	4.98	4.98	5.81	5.72	4.81	4.94	5.26	5.86	5.42	5.34	5.25	5.3	5.47	5.45	4.44	3.81	4.5
		5.19	5.89	5.69	4.96	4.43	5.02	5.7	6.01	5.21	4.67	5.11	5.31	4.95	4.91	5.25	5	5.2	5.8	5.86	4.94	4.94	5.31	5.58	5.18	5.03	5.16	5.47	5.92	5.37	5.29	5.18	5.03
		5.45	5.45	5.36	5.34	5.12	4.92	5.05	5.21	5.31	5.2	4.74	4.74	5.34	5.86	5.81	4.98	4.98	5.79	5.86	5.75	5.26	5.09	5.03	4.86	5.12	5.12	5.12	4.91	4.87	4.71	4.96	5.54
		4.99	4.91	5.14	5.79	5.66	5.24	5.35	5.24	5.09	5.03	4.83	4.71	4.94	5.57	5.49	4.98	4.98	5.81	5.72	5.37	4.83	4.43	4.5	3.99	4.84	5.11	5.31	5.35	5.5	5.36	4.5	4.38
		5.03	4.98	4.08	4.52	5.5	5.4	4.91	4.55	5.42	4.99	4.47	4.91	5.58	5.91	5.79	4.98	4.98	5.81	5.72	5.22	5	4.98	4.44	4.44	5.56	5.5	4.95	5.45	5.47	4.62	4.98	5.03
		5.67	4.84	4.75	5.38	5.79	4.78	5.47	5.63	5.61	4.57	4.44	4.83	5.08	5.64	5.81	5.2	5	5.25	4.91	4.38	4.85	5.67	6.02	5.84	5.67	5.32	4.59	5.3	4.87	5.84	6.02	5.18
		4.52	5.4	5.41	4.97	4.92	5.3	5.76	5.58	4.87	5.16	5.33	5.61	5.35	5.66	5.79	4.98	4.98	5.79	5.66	4.92	4.97	5.38	5.61	5.94	5.39	4.96	4.12	4.77	4.91	5.24	5.54	4.83
		4.38	4.64	5.03	5.64	5.51	5.07	4.87	4.68	4.8	5.45	5.7	5.75	5.75	5.86	5.92	5.2	5	5.25	5.14	4.92	4.92	5.4	5.41	5.05	4.61	4.9	4.99	4.59	5.09	5.38	5.4	4.52
		4.98	5.35	5.12	4.99	4.71	4.83	5.03	4.86	4.91	5.24	5.41	4.97	4.92	5.66	5.79	4.98	4.98	5.49	5.57	4.68	4.52	4.69	4.99	4.99	5.18	5.64	5.7	5.56	5.38	4.98	4.96	5.55
		4.92	4.5	4.5	5.36	5.34	5.05	4.75	4.86	5.03	5.16	4.96	5.55	5.3	5.47	5.79	4.98	4.98	5.46	5.9	5.81	5.57	4.68	4.52	4.77	5.17	5.24	5.41	4.97	4.43	4.96	5.55	5.7
		5.33	5.85	5.65	4.6	4.44	5.44	5.84	5.49	4.4	4	4.73	4.69	4.94	4.91	5.25	5	5.2	5.81	5.57	4.68	4.03	4.34	5.23	5.11	5	5.16	5.37	5.59	5.45	4.8	4.67	4.86
		5.05	5.24	5.38	5.09	4.53	4.92	4.75	4.91	5.14	5.54	4.85	4.52	4.68	5.57	5.49	4.98	4.98	5.81	5.84	5.01	4.84	4.74	4.9	5.42	5.8	6.03	5.61	5.38	4.8	4.76	5.07	5.3
		5.09	5.03	5.08	5.24	5.54	4.96	4.71	4.99	4.91	4.61	4.51	4.83	5.49	5.84	5.81	4.98	4.98	5.49	5.5	4.94	4.69	4.73	5.08	5.59	5.83	5.37	4.72	4.83	5.55	5.7	5.75	5.26
		5.38	5.08	4.67	4.11	3.42	3.42	4.29	4.83	5.54	5.57	4.85	4.52	4.68	5.15	5.25	5	5.2	5.92	5.86	5.75	5.45	5.12	4.76	4.73	4.98	5	4.99	5	4.99	5	5.22	5.72
		5.32	5.34	4.91	4.87	5.07	5.51	5.55	5.3	4.96	5.45	4.58	4.25	4.94	5.86	5.81	4.98	4.98	5.79	5.66	4.92	4.97	5.41	5.4	4.52	4.08	4.84	4.96	5.54	5.46	5.14	4.86	4.95
		5.32	5.38	5.19	5.45	5.45	5.45	5.26	4.74	4.88	5.33	5.7	5.02	4.92	5.66	5.79	4.98	4.98	5.46	5.9	5.34	5.9	5.81	5.64	5.17	5.09	5.34	5.38	4.97	4.74	4.74	4.97	5.45
		4.84	4.96	5.12	5.47	5.46	5.54	5.09	4.87	5.05	5.41	5.24	4.94	5.07	5.66	5.79	4.98	4.98	5.46	5.54	5.09	4.87	5.05	5.38	5.37	5.92	5.91	5.91	5.92	5.37	5.25	4.96	4.71
		4.8	4.76	4.71	4.83	5.03	5.38	5.86	5.86	5.38	4.99	4.99	4.69	4.94	5.5	5.49	4.98	4.98	5.81	5.84	5.01	4.38	3.81	4.59	4.99	4.9	4.61	4.92	5.14	5.52	5.16	5.14	5.48
		5.26	5.31	5.41	5.05	4.61	4.7	4.84	5.19	5.65	4.82	4.85	4.92	4.84	5.11	5.46	4.98	4.98	5.81	5.84	5.19	4.48	4.03	4.36	4.4	4.61	5.01	5.84	5.26	4.94	4.7	4.86	4.91
		4.87	4.77	5.08	5.38	5.36	5.09	5.14	5.05	5.14	5.28	5.52	5.22	5.16	5.47	5.79	4.98	4.98	5.81	5.72	5.28	4.73	4.76	4.71	4.96	5.69	5.59	5.37	5.16	4.96	5.55	4.96	4.71
		5.08	5.23	5.67	5.94	5.61	5.25	4.96	4.43	4.5	4.61	4.64	4.7	5.22	5.72	5.81	4.98	4.98	5.49	5.57	4.91	4.86	5.03	4.83	4.71	4.87	4.68	4.8	5.45	5.51	5.07	4.87	4.91
		4.74	4.8	4.91	5.24	5.38	5.15	4.98	5.9	5.81	5.64	5.17	4.77	4.94	5.5	5.81	5.2	5	5.25	5.14	4.92	4.77	4.99	4.91	5.08	5.34	5.87	5.77	4.84	3.42	3.85	4.02	4.62
		5.36	5.85	5.29	5.22	5	5.03	4.72	4.83	5.69	5.89	5.19	4.48	4.38	4.91	5.25	5	5.2	5.8	5.86	4.72	4.6	4.7	4.61	4.38	4.5	5.36	5.34	5.05	4.75	4.8	4.74	4.61
		5.35	5.66	5.45	4.95	4.85	5.57	4.89	4.03	4.68	5.24	5.58	5.23	4.97	5.54	5.46	4.98	4.98	5.81	5.72	5.37	5.09	5.26	5.45	5.12	4.99	5.14	5.52	5.22	4.83	4.43	4.86	4.98
		4.52	5.61	5.56	4.44	3.81	4.61	5.01	5.85	5.49	5.13	4.55	5.24	5.41	5.47	5.92	5.2	5	5.25	4.91	5.26	5.48	5.9	5.85	5.41	4.94	4.94	5.31	5.58	5.18	4.98	4.73	4.76
		4.74	4.74	4.97	5.45	5.74	5.83	5.47	5.08	4.74	4.98	4.86	4.74	4.92	5.14	5.25	5	5.2	5.8	5.86	4.72	5.09	5.38	5.4	5.35	5.66	5.18	5.15	5.38	5.31	4.95	5.44	5.86
		4.92	5.12	5.12	5.35	5.08	4.77	4.87	4.91	5.12	5.12	4.76	4.52	4.94	5.86	5.81	4.98	4.98	5.79	5.66	5.24	5.38	5.17	5.09	5.03	4.86	5.12	5.12	5.12	4.99	4.77	4.77	4.99
		4.98	5.35	5.12	4.76	4.82	5.48	5.9	5.83	4.91	4.95	5.56	5.61	5.35	5.66	5.79	4.98	4.98	5.79	5.66	4.92	4.97	5.38	5.61	5.94	5.39	4.96	4.12	4.77	4.91	5.24	5.54	4.83
		4.71	4.68	4.73	4.83	5.09	5.35	5.32	5.19	5.35	5.35	4.98	4.83	5.37	5.72	5.81	4.98	4.98	5.81	5.86	4.94	4.83	4.68	5.08	4.79	4.73	4	4.84	5.51	5.34	4.94	4.77	5.08
		5.54	4.96	4.98	5.35	5.11	4.83	4.77	5.17	5.24	5.38	5.14	5.67	6.03	5.75	5.46	4.98	4.98	5.81	5.72	5.22	4.7	4.42	4.66	5.48	5.66	4.88	2.55	4.47	4.96	5.13	5.31	5.76
		5.21	5.26	5.45	4.95	4.86	4.83	4.86	4.75	4.71	4.91	4.91	5.08	5.34	5.86	5.81	4.98	4.98	5.81	5.86	4.94	4.52	4.36	4.8	5.38	5.37	5.8	5.86	4.94	4.52	4.76	5.12	5.24
		4.94	5.31	5.41	4.8	4.76	4.77	4.77	4.76	4.8	5.41	5.31	4.94	4.94	5.86	5.8	5.2	5	5.25	5.15	4.94	4.71	4.96	5.55	5.74	5.74	5.55	4.96	4.43	4.86	4.83	5.09	5.35
		5.45	5.59	5.28	4.86	4.95	5.04	5.14	5.05	4.87	4.92	4.98	5	5.22	5.72	5.81	4.98	4.98	5.49	5.57	4.91	4.77	4.9	5.45	5.13	5.16	5.03	4.61	5.05	5.38	5.34	5.42	5.73
		4.99	4.7	4.69	4.29	3.85	3.99	4.4	4.68	4.6	4.82	5.61	5.68	5.41	5.47	5.79	4.98	4.98	5.81	5.84	5.01	4.61	3.81	4.57	5.48	5.96	5.84	4.87	4.26	4.11	4.78	4.75	4.92
		5.55	5.3	5	5.47	5.08	4.85	4.64	4.84	4.74	5.17	5.38	5.08	4.92	5.14	5.25	5	5.2	5.8	5.86	4.72	5.09	5.4	5.59	5.28	4.44	4.57	5.48	5.9	5.83	5.14	4.92	4.92
		4.75	4.6	4.53	5.17	5.32	5.36	5.08	4.73	4.97	5.34	5.38	4.97	4.92	5.66	5.79	4.98	4.98	5.79	5.66	5.07	4.76	4.8	5.38	5.37	5.81	5.64	4.98	4.63	3.75	3.75	4.63	4.98
		4.58	4.44	5.45	5.66	5.07	4.76	4.8	5.45	5.7	5.56	5.35	5.14	5.09	5.54	5.46	4.98	4.98	5.46	5.75	5.94	5.65	4.88	4.74	5.17	5.38	5.19	5.45	5.46	5.22	4.83	4.71	4.99
		5.65	5.94	5.33	4.89	5.31	4.76	5.1	4.77	4.82	5.79	5.61	4.82	4.68	5.15	5.25	5	5.2	5.92	5.47	4.62	4.88	5.65	5.94	5.33	4.89	5.31	4.76	5.1	4.77	4.82	5.79	5.61
		5.32	5.35	5.09	4.9	4.7	4.69	4.29	4.11	4.34	3.72	4.6	5.65	5.85	5.75	5.46	4.98	4.98	5.81	5.27	5.31	5.54	5.15	4.94	5.12	5.45	5.45	5.12	4.94	5.57	5.56	5.1	5.16
		4.83	3.89	4.69	5.38	5.24	5.08	4.9	5	5.03	4.83	4.43	4.86	5.28	5.72	5.81	4.98	4.98	5.49	5.57	5.05	4.87	4.71	4.96	5.54	5.24	4.91	4.86	5.03	4.83	4.98	5.07	5.14
		4.91	5.57	5.81	5.37	5.38	4.97	4.43	4.96	5.25	5.37	5.92	5.66	5.35	5.61	5.49	4.98	4.98	5.81	5.84	5.19	4.77	4.23	4.74	5.34	5.87	5.59	4.98	4.62	5	5.47	5.08	4.85
		4.87	5.12	5.45	5.75	5.6	5.76	5.58	5.24	5.02	4.83	5.25	5.34	5.42	5.86	5.81	4.98	4.98	5.81	5.86	5.34	5.08	4.68	4.83	4.94	5.73	5.57	5.18	4.99	4.99	4.59	5.09	5.37
		5.61	4.52	4.83	5.03	4.86	4.91	5.24	5.41	4.97	4.74	4.92	5.61	5.81	5.9	5.46	4.98	4.98	5.46	5.75	5.94	5.65	4.62	4.07	4.78	5.68	5.29	5.26	5.75	5.7	5.55	4.83	4.83
		4.92	4.77	4.76	4.8	5.45	5.51	5.24	5.35	5.12	4.76	4.82	5.86	6.03	5.75	5.46	4.98	4.98	5.81	5.86	5.34	5.08	4.84	4.63	4.9	5.45	5.3	5.07	4.87	4.68	4.4	4.61	4.64
		4.36	4.8	5.41	5.4	5.35	5.51	5.55	4.83	4.72	5.03	5.08	5.64	5.81	5.9	5.46	4.98	4.98	5.79	5.91	5.91	5.45	4.44	4.58	5.41	5.24	4.68	4.82	5.56	5.57	4.94	4.71	4.08
		4.92	4.75	4.78	4.48	3.72	4.58	5.45	5.59	5.37	4.72	5.02	5.68	5.85	5.75	5.46	4.98	4.98	5.79	5.66	5.24	5.38	5.36	5.45	5.45	5.14	5.5	5.57	4.89	4.52	5.11	5.24	4.93
		3.99	4.4	4.69	4.85	5.08	5.59	5.87	4.72	5.3	5.63	5.85	5.75	5.34	5.2	5	5	5.2	5.92	5.47	5.16	5.03	5.08	5.32	5.4	4.96	4.51	5.3	5.45	5.05	4.75	4.71	4.83
		5.24	5.41	4.8	4.76	5.12	5.45	5.26	5.21	5.54	5.24	5.05	4.87	5.07	5.66	5.79	4.98	4.98	5.46	5.75	5.85	5.65	4.9	4.68	4.6	4.82	5.56	5.57	5.05	4.75	4.86	4.9	4.7
		5.55	5.3	4.96	5.55	5.3	5.47	5.92	5.37	5.04	5.09	4.53	4.92	4.91	5.57	5.49	4.98	4.98	5.79	5.66	5.24	5.35	5.12	4.76	4.52	4.77	5.14	5.24	5.11	4.83	4.94	5.86	5.44
		5.8	5.27	5.31	5.54	5.15	4.94	5.07	5.31	5.18	5.13	4.58	5.32	5.46	5.27	5.81	4.98	4.98	5.81	5.27	5.31	5.54	5.15	4.94	5.12	5.45	5.5	5.32	5.01	4.89	5.31	5.27	5.81
		5.78	5.32	4.68	4.83	4.94	5.73	5.57	5.03	4.69	4.4	4	4.73	4.97	5.54	5.46	4.98	4.98	5.81	5.72	5.22	4.7	4.92	4.11	4.26	4.87	4.55	5.25	5.53	5.62	4.88	2.55	4.41
		4.97	4.74	4.92	5.4	5.58	5.18	4.75	4.03	4.11	5.19	5.42	5.1	5.31	5.27	5.81	4.98	4.98	5.81	5.27	5.46	5.77	5.66	5.21	4.51	4.61	4.84	4.63	4.94	5.75	5.65	5.42	5.3
		4.85	4.25	4.58	5.45	5.74	5.58	5.76	5.9	5.48	4.82	4.36	4.73	5.28	5.72	5.81	4.98	4.98	5.79	5.47	4.62	4.02	4.84	5.11	5.31	5.07	4.94	5.24	5.54	4.96	4.71	4.94	5.24
		4.98	4.78	4.48	3.72	4.44	4.98	5.18	5.58	5.24	4.94	4.77	4.77	4.94	5.57	5.49	4.98	4.98	5.81	5.72	4.81	4.94	4.98	5.54	4.97	5.23	5.29	5.34	5.09	4.92	5.12	5.34	5.17
		4.95	5.32	5.38	5.08	4.77	4.94	5.34	5.51	5.23	4.34	4.38	5.5	5.81	5.9	5.46	4.98	4.98	5.46	5.9	5.92	5.86	5.75	5.45	5.19	5.38	5.56	5.8	5.47	4.5	4.5	4.43	4.96
		5.67	5.06	4.68	5.3	5.7	5.64	5.23	4.59	5.09	5.37	5.7	5.75	5.75	5.86	5.92	5.2	5	5.25	5.14	4.52	4.08	4.84	5.01	5.85	5.49	4.47	4.41	5.46	5.68	5.29	5.17	5.35
		5.51	5.24	5.35	5.35	5.24	5.51	5.37	5.15	5.33	5.61	4.52	4.83	5.37	5.72	5.81	4.98	4.98	5.81	5.86	4.94	4.25	4.44	5.14	5.46	5.68	5.7	5.55	5.21	5.17	5.38	5.19	5.04
		5.34	5.32	5.12	4.87	4.91	5.34	5.17	5.09	5.22	5.52	5.16	4.83	4.94	5.86	5.81	4.98	4.98	5.81	5.72	5.37	4.83	4.43	4.97	5.41	5.4	4.52	4.83	5.03	5	5.22	5.72	5.44
		5.47	5.45	4.44	3.81	3.99	4.57	6.01	5.7	4.6	4.57	5.86	5.86	5.26	4.91	5.25	5	5.2	5.81	5.5	4.38	4.48	5.19	5.85	5.59	4.5	4.38	4.61	4.83	4.73	4.67	4.92	5.09
		5.12	4.99	5.12	5.45	5.5	5.32	5.34	5.25	4.83	5.02	5.68	5.61	5.26	5.5	5.49	4.98	4.98	5.81	5.84	4.99	4.47	4.91	5.3	5.07	4.99	5.12	5.35	5.24	5.66	5.45	4.44	4.44
		4.77	4.73	4.59	3.81	3.41	4.4	5.49	5.85	5.59	4.5	3.81	4.25	4.94	5.86	5.8	5.2	5	5.25	4.91	4.94	4.94	5.73	5.4	5.15	5.18	5.91	5.91	5.92	5.37	5.25	5.3	4.96
		5.74	5.58	4.91	4.47	4.75	5.4	5.24	5.21	5.69	5.89	5.19	4.48	4.38	5.5	5.49	4.98	4.98	5.81	5.84	5.49	4.4	4.02	4.25	4.72	5.03	5.08	5.24	5.58	5.18	5.03	4.72	4.83
		5.29	5.61	5.94	5.88	5.21	4.67	5.08	5.25	4.96	4.71	4.76	4.73	5.28	5.72	5.81	4.98	4.98	5.49	5.61	4.52	4.96	5.25	5.34	5.09	4.92	5.12	5.12	5.24	4.93	4.78	4.48	4.03
		5.12	4.86	5.03	5.16	5	5.11	4.84	4.02	4.74	5.24	5.5	4.85	4.94	5.5	5.49	4.98	4.98	5.81	5.72	5.37	5.16	5.13	5.45	4.9	4.77	4.75	4.71	4.71	4.71	4.71	4.71	5.05
		4.94	5.15	5.54	4.77	4.76	4.99	5.18	5.64	4.96	4.62	4.02	4.4	5.49	5.84	5.81	4.98	4.98	5.49	5.57	4.94	5.07	5.66	5.92	5.35	5.76	4.84	4.03	4.81	5.59	5.4	5.09	4.51
		4.5	3.81	4.57	5.61	5.63	5.16	5.26	5.72	5.22	5	4.99	4.99	4.97	5.54	5.46	4.98	4.98	5.81	5.72	4.81	4.94	4.98	5.54	4.97	4.99	4.9	4.86	4.91	5.57	5.81	5.37	5.29
		4.94	4.77	4.74	4.97	5.41	5.4	4.92	4.92	5.5	5.57	4.84	4.03	4.81	5.72	5.81	4.98	4.98	5.81	5.86	4.94	4.83	5.16	5.54	5.2	5.14	5.09	5.36	5.34	4.99	4.71	4.83	5.03
		4.92	4.97	5.45	5.59	5.28	4.73	4.76	4.77	4.77	4.94	5.24	5.54	5.3	5.47	5.79	4.98	4.98	5.81	5.86	4.94	4.52	4.68	5.34	5.4	4.96	3.89	5.15	5.58	5.24	4.94	4.77	4.92
		5.51	5.45	5.05	4.61	4.83	4.44	4.25	4.69	5.23	5.58	5.24	4.94	5.07	5.66	5.79	4.98	4.98	5.79	5.66	5.07	4.76	4.8	5.41	5.4	4.92	4.77	4.76	4.73	4.98	5.18	5.58	5.4
		5.02	5.02	5.23	5.16	4.83	4.85	5.57	5.54	4.96	4.61	3.81	4.25	4.94	5.86	5.81	4.98	4.98	5.79	5.66	5.07	4.76	4.8	5.45	5.73	4.94	4.52	4.6	4.91	5.34	5.32	5.12	4.87
		2.55	2.55	4.27	4.71	4.8	4.75	4.91	5.34	5.32	4.95	4.86	4.83	5.08	5.64	5.49	4.98	4.98	5.81	5.72	5.22	5	5.03	4.83	4.52	5.4	5.54	4.83	4.72	5.03	5.09	5.35	5.32
		5.32	4.98	4.63	3.75	3.75	4.99	5.89	5.69	4.83	4.83	5.25	5.34	5.42	5.86	5.81	4.98	4.98	5.81	5.72	5.22	4.7	4.64	4.38	3.81	4.53	5.17	5.32	5.57	4.84	4.26	4.87	5.58
		5.4	4.75	4.49	4.51	5.16	5.57	5.2	4.74	4.74	5.2	5.31	5.21	5.34	5.86	5.81	4.98	4.98	5.81	5.86	5.34	5.08	4.68	4.83	4.69	5.23	5.64	5.51	4.92	4.86	4.83	5.09	5.35
		5.34	4.76	4.82	5.45	5.86	5.56	5.34	4.91	4.87	5.12	5.04	5.14	5.34	5.86	5.81	4.98	4.98	5.81	5.27	5.31	5.45	5.3	4.92	4.86	4.98	5.18	5.64	5.7	5.75	5.45	5.12	4.87
		4.47	4.55	5.29	5.28	4.73	4.68	4.87	5.12	5.32	5.08	4.52	4.48	5.19	5.84	5.81	4.98	4.98	5.49	5.61	4.92	5.08	5.37	5.36	4.96	4.38	3.48	3.89	5.23	5.77	5.87	4.94	4.94
		5.37	5.54	5.2	5.21	4.74	5.01	5.54	4.91	4.95	5.31	5.11	4.84	5.19	5.84	5.81	4.98	4.98	5.49	5.57	4.68	4.03	4.89	5.57	4.85	4.38	4.34	5.23	5.34	5.13	4.67	4.83	4.71
		5.38	5.08	5.08	5.35	5.12	4.99	4.71	4.83	5.22	5.46	5.68	5.86	5.92	5.9	5.46	4.98	4.98	5.79	5.86	5.56	5.38	5.19	5.45	5.75	5.7	5.55	5.21	5.24	5.5	5.2	5.14	5.09
		5.03	5.18	5.64	5.7	5.3	4.68	4.77	4.78	4.8	5.12	5.34	5.32	5.14	5.61	5.49	4.98	4.98	5.81	5.72	5.28	4.86	4.43	4.96	5.55	5.7	5.56	5.38	5.08	4.77	4.94	5.57	5.56
		4.61	4.92	4.98	5.18	5.57	5.73	5.42	5.54	5.34	5.35	5.03	4.98	4.62	5.47	5.92	5.2	5	5	4.39	4.67	4.11	3.42	3.42	4.29	4.69	5.48	5.67	5.33	4.94	4.97	5.24	5.41
		4.99	5.14	5.36	4.83	4.4	4.02	4.08	4.98	5.38	5.36	5.09	5.14	5.34	5.86	5.81	4.98	4.98	5.79	5.86	5.56	5.34	4.91	4.87	4.77	5.08	5.37	5.36	4.83	4.83	3.89	3.48	4.38
		4.74	4.86	4.83	5.09	5.28	5.52	4.98	4.94	5.18	5.86	5.3	5.14	5.34	5.86	5.81	4.98	4.98	5.81	5.86	5.34	5.08	4.91	4.76	4.52	4.85	5.54	5.16	5.1	5.56	5.61	5.14	5.45
		5.47	5.8	5.56	5.38	5.24	5.3	4.91	3.92	3.74	3.42	3.42	4.29	5.49	5.84	5.81	4.98	4.98	5.49	5.5	4.38	4.48	4.92	4.85	5.08	5.36	5.5	4.92	4.92	5.4	5.54	4.83	4.83
		4.98	4.62	4.96	5.37	4.69	4.11	4.92	4.85	4	3.85	4.29	4.71	4.98	5.64	5.49	4.98	4.98	5.81	5.84	5.49	4.29	3.85	4	3.97	4.77	5.54	5.28	5.08	4.83	4.86	4.43	4.96
		5.5	5.24	5.21	5.54	5.24	4.94	4.77	4.74	4.86	5.14	5.13	5.21	5.34	5.86	5.81	4.98	4.98	5.81	5.27	4.89	4.63	4.77	4.75	5.05	5.57	5.33	4.94	4.81	5.83	5.65	5.19	4.68
		4.72	4.72	5.22	5.52	5.37	5.19	5.45	5.45	4.95	4.97	5.41	5.4	5.35	5.66	5.79	4.98	4.98	5.81	5.27	4.89	4.63	4.77	4.75	4.91	5.34	5.36	5.45	5.45	5.45	5.75	5.7	5.64
		5.84	5.49	4.29	3.42	3.74	3.92	4.55	5.42	5.49	4.29	4.11	4.34	4.38	4.91	5.25	5	5.2	5.81	5.57	4.68	4.03	4.34	4.11	3.42	4.84	5.34	5.13	4.67	4.11	4.84	5.77	5.45
		4.67	4.8	5.41	5.31	4.38	4.89	5.76	5.99	5.85	5.65	4.9	4.76	5.07	5.66	5.79	4.98	4.98	5.81	5.27	4.89	4.63	4.97	5.32	5.57	4.89	4.03	4.36	4.8	5.41	5.4	4.92	4.92
		4.6	4.72	5.86	5.44	4.44	3.81	3.99	3.85	4.29	4.71	4.75	4.92	5.28	5.72	5.81	4.98	4.98	5.81	5.86	4.94	4.52	4.6	4.71	5.05	5.57	5.56	4.95	5.31	5.41	5.05	4.87	4.77
		5.65	5.94	5.33	4.89	5.31	4.76	5.1	4.77	4.82	5.79	5.61	4.82	4.68	5.15	5.25	5	5.2	5.92	5.47	4.62	4.98	5.47	5.83	5.58	5.45	5.31	4.76	5.1	4.77	4.82	5.67	5.33
		5.52	5.14	4.92	4.61	5.03	5.16	5.13	4.91	4.47	4.75	5.54	5.57	5.32	5.54	5.46	4.98	4.98	5.46	5.9	5.34	5.54	5.09	4.92	4.67	4.73	4.98	5.18	5.29	5.34	5.09	5.17	5.28
		4.83	5.54	5.24	4.91	4.92	4.53	5.3	4.87	5.84	5.84	5.5	5.02	4.92	5.66	5.79	4.98	4.98	5.79	5.66	5.35	5.61	5.56	4.95	5.5	5.56	4.82	4.68	5.24	5.54	4.83	4.72	5.37
		4.95	5.02	5.65	5.78	5.42	5.09	5.45	5.26	5.09	5.37	5.29	5.1	5.31	5.27	5.81	4.98	4.98	5.79	5.91	5.91	5.92	5.37	5.25	4.96	4.71	4.94	5.34	5.51	5.23	3.89	3.48	3.41
		4.52	4.96	5.54	5.24	5.17	4.77	4.52	4.6	5.05	5.24	5.38	5.09	4.72	5.86	5.8	5.2	5	5.25	4.91	4.94	4.94	5.73	5.57	5.23	4.59	5.09	5.38	5.4	4.52	4.96	5.55	5.74
		5.56	5.38	5.08	4.92	5.14	5.83	6.01	5.67	4.85	4.38	4.91	5.54	5.31	5.27	5.81	4.98	4.98	5.81	5.86	4.94	4.83	5.08	5.32	5.12	4.94	5.57	5.56	5.1	5.16	5.54	5.32	5.54
		5.22	5.01	5.54	5.28	5.08	5.03	4.83	4.43	4.86	5.28	5.72	5.44	4.95	5.5	5.49	4.98	4.98	5.81	5.84	5.19	4.77	4.61	4.84	4.63	4.63	4.63	4.77	4.67	4.8	5.41	5.24	4.68
		4.23	4.74	5.2	5.31	4.84	5.06	5.67	6.01	5.85	5.29	5.28	4.86	4.92	5.66	5.79	4.98	4.98	5.81	5.86	4.94	4.83	4.68	5.32	5.65	5.26	3.98	3.74	4.84	5.77	5.45	4.51	4.49
		4.94	4.7	5.08	5.64	5.81	5.35	5.34	4.28	3.98	4.58	4.58	4.66	4.99	5.84	5.81	4.98	4.98	5.79	5.47	4.62	4.02	4.84	5.51	5.34	4.94	4.77	4.92	5.4	5.58	5.03	4.42	4.47
		4.84	5.51	5.5	4.92	4.77	4.94	5.34	5.51	4.84	3.99	3.81	4.25	4.94	5.86	5.8	5.2	5	5.25	5.14	5.35	5.51	5.64	5.23	4.59	5.3	5.63	5.85	5.99	4.96	4.96	4.12	4.97
		4.27	5.49	5.85	5.59	4.78	3.81	4.53	5.17	5.32	5.51	5.23	4.34	4.38	4.91	5.25	5	5.2	5.92	5.47	4.62	4.84	5.01	5.85	5.49	4.96	4.12	4.63	5.05	5.45	4.96	4.62	4.02
		4.4	5.49	5.42	4.55	4.91	5.18	5	4.62	4.02	4.84	5.11	5.31	5.35	5.14	5.25	5	5.2	5.92	5.47	4.62	4.02	4.4	4.71	4.98	5.32	5.57	4.84	4.26	5.32	5.59	4.6	3.72
		4.53	4.87	4.98	5.65	5.61	5.26	4.85	5.36	4.98	4.08	4.43	4.86	5.28	5.72	5.81	4.98	4.98	5.49	5.57	5.05	4.87	4.71	4.83	5.37	5.72	5.8	5.9	5.31	4.82	4.68	5.57	5.81
		5.65	5.94	5.33	4.89	5.31	5.27	5.44	4.44	4.6	5.65	5.85	5.75	5.34	5.2	5	5	5.2	5.92	5.47	4.62	4.88	5.65	5.94	5.33	4.89	5.31	4.76	5.1	4.77	4.82	5.86	5.32
		5.73	5.61	5.25	4.96	4.98	5.38	5.56	5.7	5.45	4.8	4.76	4.77	5.08	5.38	5.36	5.09	5.38	5.49	5.61	4.92	4.74	5.02	5.7	5.46	4.96	5.1	5.28	4.97	4.94	5.77	5.18	4.89
		5.72	5.8	5.2	4.89	5.31	4.76	5.1	4.9	4.97	5.64	5.56	4.82	4.68	5.15	5.25	5	5.2	5.92	5.47	4.62	4.88	5.65	5.94	5.33	4.89	4.77	4.82	5.79	5.61	4.82	4.68	5.15
		5	4.99	5	4.99	5	4.9	5.08	5.24	5.38	5.09	4.53	4.92	4.91	5.57	5.81	5.2	5	5.25	4.91	4.38	4.34	5.21	5.66	5.48	3.98	4.27	4.69	5.03	5.29	5.61	5.94	5.39
		5.11	5.34	5.2	4.11	4.47	4.42	5.03	5.58	5.24	4.97	4.94	5.75	5.73	5.75	5.46	4.98	4.98	5.81	5.72	5.22	4.76	4.37	4.63	4.97	5.32	5.36	4.78	4.22	5.33	5.5	4.95	5.44
		5.64	5.18	4.99	4.99	4.79	4.74	4.23	4.51	5.23	5.34	5.13	4.84	5.19	5.84	5.81	4.98	4.98	5.46	5.11	4.67	5.21	5.88	5.43	4.57	3.81	4.61	4.64	5.03	5.57	5.73	4.94	4.25
		4.96	5.3	5.69	5.89	5.01	4.61	4.38	4.75	4.71	4.29	4.11	4.34	4.38	5.5	5.81	5.2	5	5.25	4.91	4.38	4.48	4.92	5.03	5.29	5.37	5.81	5.64	5.17	5.09	5.01	4.11	3.92
		4.84	5.8	5.83	5.83	5.8	5.31	5.11	5.34	5.37	5.29	5.23	4.69	4.94	4.91	5.25	5	5.2	5.81	5.5	4.94	4.77	5.17	5.32	5.51	4.84	4.02	4.25	4.83	5.69	5.89	5.49	4.29
		4.84	5.13	5.26	3.98	4.27	5.49	5.85	5.77	4.84	3.41	4.07	5.67	6.03	5.75	5.46	4.98	4.98	5.79	5.66	4.92	4.97	5.41	5.24	4.94	4.77	4.77	4.87	4.71	5.05	5.15	5.54	5.31
		4.84	3.41	4.22	5.33	5.57	4.91	4.8	4.78	4.48	3.72	4.44	4.83	5.08	5.64	5.49	4.98	4.98	5.46	5.9	5.81	5.61	4.92	5.08	5.38	5.17	5.09	5.03	5.09	5.35	5.36	5.36	5.34
		4.77	4.74	4.97	5.41	5.24	5.08	4.83	4.86	4.43	4.96	5.55	5.51	5.35	5.61	5.49	4.98	4.98	5.79	5.66	5.24	5.35	5.12	4.91	4.87	4.77	5.08	5.37	5.52	5.22	4.83	4.43	4.86
		4.84	5.77	5.85	5.19	4.77	4.68	5.09	5.09	4.68	4.77	4.92	4.7	5.22	5.72	5.81	4.98	4.98	5.46	5.9	5.34	5.11	5.23	6.04	5.7	4.9	4.67	4.77	4.63	5.02	4.74	5.21	5.05
		5.43	5.65	4.62	4.07	5.67	6.03	5.33	4.89	5.01	5.22	5.45	5.12	4.99	5.34	5.36	5.09	5.38	5.49	5.57	4.94	4.77	5.08	5.07	5.14	5.49	5.61	4.52	4.96	5.54	5.24	5.08	4.83
		5.54	5.34	5.2	4.89	5.31	5.3	5.57	5.18	4.99	4.76	3.89	4.49	4.99	5.84	5.81	4.98	4.98	5.49	5.64	4.98	4.74	4.77	4.74	4.75	4.03	4.53	5.67	5.55	4.62	3.48	4.53	5.67
		5.31	5.58	5.23	4.79	5.14	5.3	5.86	5.18	5.15	5.4	5.73	4.94	4.94	4.91	5.25	5	5.2	5.92	5.47	5.16	5.37	5.29	4.55	4.96	5.18	5.77	4.85	5.15	5.29	5.61	5.85	5.79
		5.21	4.67	4.39	5.08	5.58	5.67	5.38	4.75	4.03	4.53	5.67	5.43	5.26	4.91	5.25	5	5.2	5.8	5.86	4.94	4.52	4.68	5.24	5.54	5.3	5	5.18	4.47	3.75	4.63	4.98	5.64
		4.98	5.7	5.46	4.96	5.1	4.91	4.38	4.34	5.23	5.51	5.34	4.94	5.07	5.66	5.79	4.98	4.98	5.81	5.86	4.94	4.52	4.68	5.24	5.58	5.18	5.03	4.83	4.52	5.4	5.54	4.83	4.72
		5.03	5.35	5.8	5.86	5.42	5.01	4.11	4.91	5.4	5.32	4.97	4.63	4.89	5.27	5.81	4.98	4.98	5.79	5.66	4.92	4.97	5.41	5.24	4.94	5.07	5.66	5.92	5.37	5.25	4.96	4.52	5.61
		5.79	5.16	5.26	5.72	5.28	4.92	4.61	5.03	4.83	4.98	5.38	5.32	5.19	5.38	5.36	5.09	5.38	5.49	5.61	5.14	5.32	5.34	5.12	4.92	5.05	5.14	5.3	5.8	5.47	4.5	4.38	4.75
		5.36	5.35	5.09	5.03	5.16	5.13	5.76	6.01	5.18	4.88	4.25	4.72	5.37	5.72	5.81	4.98	4.98	5.49	5.64	4.97	4.12	4.96	5.39	5.43	4.57	4.58	5.38	5.61	5.85	5.65	4.9	4.36
		5.33	5.61	4.52	4.96	5.55	5.51	5.24	5.38	5.32	5.19	5.07	5.08	5.34	5.86	5.81	4.98	4.98	5.46	5.9	5.92	5.47	5.3	5.54	5.4	5.35	5.51	5.55	4.96	4.98	5.38	5.32	5.14
		4.74	4.93	5.35	5.56	5.7	5.64	5.23	4.69	4.52	4.6	4.68	4.73	5.28	5.72	5.81	4.98	4.98	5.49	5.61	4.52	4.96	5.55	5.51	5.24	5.38	5.32	4.95	4.86	4.83	4.86	4.67	4.8
		5.34	5.29	5.03	4.69	4.83	4.67	4.39	4.89	4.9	4.97	5.28	5.54	5.31	5.27	5.81	4.98	4.98	5.46	5.9	5.8	5.72	5.37	4.83	4.52	5.14	5.1	4.47	4.75	5.36	5.16	5.1	5.31
		4.84	4.74	4.8	4.75	4.68	4.8	5.41	5.24	5.05	4.87	4.71	4.83	5.37	5.72	5.81	4.98	4.98	5.49	5.61	4.52	4.96	5.25	5.37	5.34	5.9	5.8	5.72	5.28	4.73	4.68	4.6	4.82
		5.72	5.37	4.72	4.83	5.55	5.74	5.74	5.64	5.15	4.77	5.45	5.3	5.24	5.38	5.36	5.09	5.38	5.49	5.5	5.26	5.48	5.75	4.85	5.15	5.57	5.59	5.37	4.72	4.25	4.84	5.01	5.42
		3.85	3.42	4.88	6.01	5.88	5.38	5.03	4.83	4.52	5.4	5.41	4.97	4.92	5.66	5.79	4.98	4.98	5.79	5.66	5.24	5.07	5.08	5.2	5.54	5.37	5.08	4.74	4.86	4.98	5	4.9	4.86
		4.9	4.97	5.64	5.81	5.9	5.31	5.1	4.68	4.61	5.19	5.8	5.31	5.35	5.14	5.25	5	5.2	5.92	5.86	5.68	5.4	4.75	4.47	5.1	5.14	5.14	5.45	5.45	5.12	4.87	4.71	4.68
		4.88	5.62	5.55	4.62	4.07	5.13	5.26	5.25	5.53	5.62	5.21	4.34	4.38	4.91	5.25	5	5.2	5.8	5.86	4.72	4.6	4.75	5.18	5.57	5.73	4.72	4.6	4.81	5.59	5.4	5.14	5.67
		4	4.4	4.71	4.98	5.32	5.51	4.84	3.41	3.81	4.51	5.57	5.57	5.32	5.54	5.46	4.98	4.98	5.79	5.86	5.56	5.35	4.93	4.78	4.11	4.26	5.63	5.61	4.57	4.58	5.45	4.96	5.16
		5.31	5.11	5.23	4.34	4.03	4.36	4.4	4.61	4.64	4.7	5.22	5.72	5.8	5.9	5.46	4.98	4.98	5.79	5.66	5.35	5.4	5.41	4.58	3.72	4.48	4.78	4.98	5.24	5.54	5.3	5	5.8
		4.84	4.78	5.65	4.98	4.75	4.78	4.84	5.11	5.34	5.37	5.04	5.09	4.72	5.86	5.8	5.2	5	5.25	4.91	4.38	4.48	5.19	5.42	5.37	5.25	5.28	5.08	5.03	5.16	4.96	5.64	5.03
		5.32	5.86	5.48	4.69	4.29	3.42	3.74	4.23	4.51	5.45	5.65	4.89	4.38	4.91	5.25	5	5.2	5.8	5.27	4.51	4.96	5.46	5.88	5.38	4.98	4.92	4.63	4.12	4.96	5.46	5.88	5.48
		5.34	5.38	5.05	4.63	4.63	4.89	5.3	5.45	4.58	4.57	5.86	5.86	5.26	5.5	5.81	5.2	5	5.25	4.91	4.94	4.69	4.73	5.08	5.59	5.83	4.81	4.94	4.98	5.75	5.85	5.65	4.98
		4.77	4.89	4.39	4.67	5.23	5.77	5.85	5.01	4.77	4.74	4.75	4.6	4.72	5.86	5.81	4.98	4.98	5.81	5.84	5.19	4.48	4.52	5.08	5.32	5.14	5.4	5.58	5.23	4.59	3.81	3.41	4.4
		4.8	5.41	5.4	5.35	5.66	5.45	4.82	4.36	4.8	5.41	5.31	4.94	4.94	5.86	5.81	4.98	4.98	5.81	5.72	4.81	4.94	5.18	5.47	5.16	5.03	4.61	5.05	5.45	5.73	4.94	4.52	4.6
		4.78	4.22	5.33	5.64	4.98	4.74	4.61	3.81	4.25	4.94	5.41	5.1	5.31	5.27	5.81	4.98	4.98	5.46	5.54	5.09	5.17	5.24	5.54	4.83	4.83	5.54	5.31	4.95	5.45	5.47	5.41	5.68
		5.8	5.8	4.89	4.38	5.5	5.33	4.94	4.81	5.29	5.1	4.77	4.76	5.22	5.72	5.81	4.98	4.98	5.81	5.86	4.94	4.25	3.81	4.89	5.55	5.62	4.88	3.42	3.85	3.99	4.4	4.68	4.87
		4.96	4.96	3.89	5.15	5.29	5.34	5.42	5.86	5.26	5.16	5.63	5.61	5.26	4.91	5.25	5	5.2	5.81	5.5	5.26	5.48	5.96	6.02	5.66	4.57	3.99	4.38	4.61	5.03	4.83	4.52	5.14
		5.34	5.9	5.34	5.9	5.34	5.37	5.29	5.18	4.98	4.92	4.87	4.77	4.94	4.91	5.25	5	5.2	5.81	5.64	5.17	5.09	5.01	5.08	6.01	5.66	4.57	3.99	4.5	4.92	5.31	5.11	4.84
		4.99	5	4.99	4.99	4.59	4.6	4.81	5.72	5.26	5.15	5.38	5.4	5.35	5.66	5.79	4.98	4.98	5.79	5.47	5.3	5.54	5.24	4.68	4.52	4.77	4.92	4.67	4.8	5.45	5.7	5.3	4.68
		5.5	4.94	4.85	5.5	5.51	5.36	5.38	5.19	5.32	5.38	4.98	4.83	5.37	5.72	5.81	4.98	4.98	5.49	5.57	5.05	4.75	4.8	4.74	4.61	4.5	4.74	4.92	5.4	5.41	4.97	4.74	4.74
		4.53	5.67	5.55	4.89	4.4	4.67	4.8	4.74	4.61	4.38	4.87	4.77	4.94	4.91	5.25	5	5.2	5.81	5.5	5.26	5.61	5.65	4.98	4.63	4.12	4.23	3.74	4.88	6.01	5.88	5.32	4.79
		4.5	5.47	5.31	4.92	4.86	4.98	4.74	4.77	4.64	5.03	5.64	5.51	5.35	5.61	5.49	4.98	4.98	5.81	5.84	5.01	4.77	3.97	4.77	5.45	5.58	5.74	5.37	5.15	5.26	5.72	5.22	4.7
		4.51	4.83	4.69	4.85	5.08	5.47	5.83	5.91	5.18	5.15	5.04	5.34	5.42	5.86	5.8	5.2	5	5.25	5.14	4.92	4.74	4.5	3.99	3.85	3.42	4.88	5.62	5.62	4.88	3.42	3.74	3.98
		4.48	5.19	5.89	5.4	4.69	4.11	4.92	5.03	5.29	5.08	4.67	4.83	5.49	5.84	5.81	4.98	4.98	5.46	5.54	4.97	5.23	5.57	5.89	5.01	4.38	4.22	5.26	5.72	4.81	4.94	4.98	5.54
		4.86	4.83	5.09	5.35	5.32	5.12	4.87	4.71	5.05	5.24	5.54	4.96	4.98	5.38	5.36	5.09	5.38	5.49	5.61	5.35	5.31	5.8	4.89	4.03	4.68	5.24	5.41	4.97	4.95	5.32	5.34	5.12
		5.2	4.89	4.9	4.77	4.91	5.34	5.51	5.23	4.67	5.13	5.76	4.89	4.38	4.91	5.25	5	5.2	5.8	5.86	4.72	5.3	5.79	5.46	5.25	5.26	5.48	4.82	4.36	4.73	4.98	5.18	5.58
		5.11	5.23	5.67	5.67	5.06	4.84	4.74	4.51	4.49	4.42	4.7	4.9	5.08	5.64	5.49	4.98	4.98	5.81	5.72	5.28	4.92	4.61	5.03	5.09	4.9	4.68	4.51	4.83	4.69	4.85	4	3.85
		5.59	5.45	4.97	4.74	4.92	5.5	5.4	4.47	4.41	5.46	5.68	4.85	4.52	5.61	5.49	4.98	4.98	5.81	5.72	5.37	5.09	5.24	5.5	4.51	4.6	4.7	4.61	4.92	4.83	4.86	4.91	5.34
		5.37	5.25	4.83	5.02	5.68	5.68	5.41	5.47	5.18	5.16	5.32	5.68	5.41	5.47	5.79	4.98	4.98	5.46	5.9	5.81	5.57	4.68	4.03	4.48	5.19	5.89	5.57	5.18	4.98	4.44	4.25	4.69
		5.66	5.77	4.85	4.76	4.99	5	4.99	4.74	4	3.85	4.29	4.71	4.98	5.64	5.81	5.2	5	5.25	4.91	4.94	4.69	5.32	5.88	6.01	4.57	3.99	4.38	4.75	4.74	4.84	4.25	4.83
		5.45	5.12	4.94	5.24	5.38	5.09	4.51	5.54	5.14	4.99	5.07	5.66	5.92	5.9	5.46	4.98	4.98	5.81	5.86	4.94	4.83	5.08	5.32	5.12	4.87	4.91	5.34	5.32	5.12	4.87	4.71	4.91
		5.05	5.08	4.91	4.99	5.07	5.51	5.45	5.05	4.61	5.03	4.83	4.71	4.94	5.57	5.49	4.98	4.98	5.79	5.66	5.24	5.38	5.36	5.36	5.34	4.91	4.87	5.12	5.45	5.45	5.45	5.45	5.19
		5.65	5.94	5.33	4.89	5.31	5.27	5.44	4.44	4.6	5.65	5.61	4.82	4.68	5.15	5.25	5	5.2	5.92	5.47	4.62	4.88	5.65	5.94	5.33	4.89	5.31	4.76	5.1	4.77	4.82	5.86	5.32
		4.86	4.75	4.68	4.73	4.83	4.86	4.75	4.71	4.71	5.05	5.57	5.56	4.95	5.5	5.49	4.98	4.98	5.81	5.84	4.99	4.47	5.1	5.15	4.68	4.52	4.94	5.86	5.44	4.82	4.6	4.71	4.71
		5.84	5.19	4.11	3.48	4.38	5.01	5.85	5.77	4.28	3.92	4.91	5.3	5.35	5.14	5.25	5	5.2	5.92	5.47	5.16	5.03	5	4.9	5.08	5.24	5.58	5.23	4.97	5.7	5.03	4.5	4.4
		4.74	4.77	4.94	5.24	5.58	5.23	4.69	4.52	4.6	5.05	5.57	5.56	4.95	5.5	5.49	4.98	4.98	5.81	5.84	5.49	4.4	4	3.97	3.89	4.49	4.99	5.89	5.4	4.69	3.89	5.23	5.51
		4.91	5.12	5.35	5.19	5.45	5.26	5.09	5.03	4.61	5.05	5.45	5.51	5.35	5.61	5.49	4.98	4.98	5.81	5.72	4.81	4.03	4.11	4.78	4.75	5.05	5.41	5.24	4.94	4.71	4.83	5.03	5
		4.77	4.74	4.5	4.5	5.36	5.34	4.68	4.82	5.56	5.57	5.05	4.87	5.07	5.66	5.79	4.98	4.98	5.79	5.66	4.92	4.97	5.41	5.24	4.98	4.71	4.27	4.23	4.12	4.77	4.75	5.05	5.15
		4.96	5.54	5.4	5.35	5.51	5.55	4.96	4.43	4.86	5.14	5.13	5.21	5.34	5.86	5.81	4.98	4.98	5.46	5.54	5.09	5.14	5.35	5.17	5.21	5.55	5.74	5.74	5.37	5.09	4.51	5.5	5.51
		4.74	4.77	4.74	5.03	5.16	4.96	5.55	4.83	4.83	5.54	5.24	4.94	5.07	5.66	5.79	4.98	4.98	5.79	5.66	5.07	4.87	4.91	5.34	5.32	5.19	5.35	5.24	5.09	5.03	5.09	5.17	5.34
		5.59	5.68	4.85	4.71	4.87	4.71	5.05	5.15	5.83	5.9	5.13	4.84	4.81	5.72	5.81	4.98	4.98	5.46	5.54	4.97	4.99	4.9	5.09	4.84	5.08	5.05	4.87	4.92	5.14	5.52	5.28	5.09
		4.93	4.71	4.27	3.92	4.91	5.6	5.68	5.46	5.22	4.83	4.98	5.38	5.56	5.86	5.79	4.98	4.98	5.79	5.66	5.24	5.35	5.12	4.99	5.12	5.45	5.26	5.21	5.54	5.24	5.05	4.75	4.77
		4.97	5.24	5.38	5.14	5.19	5.88	4.88	3.98	5.48	5.18	5.25	5.26	5.73	5.75	5.46	4.98	4.98	5.81	5.84	5.49	4.83	4.67	5.13	5.03	5.08	4.85	4.92	4.11	3.48	4.78	5.36	5.5
		4.75	4.8	4.78	4.77	4.68	5.04	5.14	5.4	5.41	4.97	4.74	4.77	4.99	5.34	5.36	5.09	5.38	5.49	5.57	5.05	4.75	4.92	5.09	5.34	5.25	4.96	4.43	4.5	3.99	3.85	4.88	5.62
		4.34	5.23	5.51	5.32	4.97	4.12	4.49	4.75	5.36	5.14	4.76	4.52	4.94	5.86	5.81	4.98	4.98	5.79	5.86	5.56	5.34	4.76	4.52	4.94	5.86	5.26	4.94	4.7	5.09	5.24	5.11	5.1
		5.77	5.85	5.49	4.4	3.41	4.07	5.67	5.67	4.07	4.62	5.33	5.68	5.41	5.47	5.79	4.98	4.98	5.81	5.84	5.49	4.29	3.74	3.98	5.48	5.67	4.85	4.38	4.85	5.4	4.91	4.91	5.13
		4.11	5.19	5.89	5.4	5.14	5.19	5.88	4.88	3.85	4.02	4.25	4.72	5.37	5.72	5.81	4.98	4.98	5.46	5.75	5.94	5.67	4.53	4.03	4.75	5.18	5.58	5.24	4.98	4.74	4.38	3.81	4.53
		4.4	4.76	4.77	5.08	5.37	5.52	5.22	4.83	4.71	4.99	5.14	5.54	5.32	5.54	5.46	4.98	4.98	5.79	5.86	5.75	5.45	5.12	4.94	5.24	5.58	5.23	4.59	5.09	5.04	5.37	5.81	5.61
		4.67	5.08	5.04	5.09	4.72	5.86	5.44	4.95	5.5	5.33	5.15	5.37	5.74	5.91	5.79	4.98	4.98	5.79	5.66	4.92	4.5	4.61	4.64	5.03	5.64	4.96	5.3	5.69	5.59	5.28	4.86	4.43
		4.97	4.92	5.51	5.55	4.96	4.52	5.4	5.41	4.97	4.92	5.31	5.8	5.31	5.11	5.46	4.98	4.98	5.79	5.66	5.35	5.5	5.36	4.5	3.81	4.25	4.77	4.87	5.05	5.45	5.59	5.28	4.73
		4.73	4.83	5.09	5.35	5.36	5.36	5.34	4.91	4.75	4.86	4.7	4.6	4.72	5.86	5.81	4.98	4.98	5.79	5.66	5.07	4.87	4.91	5.34	5.32	5.12	4.87	4.71	4.68	4.4	4.5	5.36	5.34
		4.84	5.34	5.7	4.97	4.99	4.9	4.86	5.12	5.12	5.12	4.91	4.87	5.07	5.66	5.79	4.98	4.98	5.79	5.91	5.83	5.18	5.13	5.26	5.73	5.61	5.25	5.21	5.26	5.45	5.12	4.87	4.71
		5.58	5.23	4.79	5.14	4.9	5.09	5.03	4.86	4.67	4.8	5.45	5.51	5.35	5.14	5.25	5	5.2	5.8	5.86	4.72	3.81	4.78	5.36	5.5	5.35	5.51	5.45	5.05	4.61	5.03	4.72	4.72
		5.33	4.82	4.73	4.79	4.74	4.99	5.78	5.65	5.02	4.74	4.92	5.61	5.81	5.9	5.46	4.98	4.98	5.49	5.64	5.08	4.9	4.7	4.42	4.47	4.55	5.42	5.01	4.84	4.25	4.25	4.02	3.85
		5.3	5.7	5.37	5.15	5.26	5.27	5.31	5.1	5.29	5.37	4.83	4.71	4.94	5.57	5.49	4.98	4.98	5.81	5.72	4.81	4.6	4.59	5.23	5.57	5.73	5.42	5.54	5.31	4.44	3.81	4.5	5.59
		4.92	4.74	4.97	5.45	5.89	5.19	4.84	5.11	5.31	4.44	4.6	5.65	5.85	5.75	5.46	4.98	4.98	5.81	5.86	4.94	4.25	4.44	4.98	5	4.99	5.18	5.29	5.37	5.34	5.9	5.34	5.54
		4.91	5.08	5.05	4.92	5.12	5.14	5.36	4.96	4.84	4.62	5	5.8	5.31	5.11	5.46	4.98	4.98	5.79	5.66	4.92	4.97	5.41	5.24	4.94	5.12	5.45	5.45	5.51	5.4	5.03	4.77	4.68
		4.83	5.08	5.64	5.56	5.1	5.08	5.32	5.12	4.87	4.71	5.05	5.57	5.81	5.9	5.46	4.98	4.98	5.79	5.66	5.24	5.38	5.32	5.14	5.61	5.81	5.37	5.38	4.8	4.67	4.86	5.03	5.09
		4.83	5.69	5.3	4.51	4.49	4.42	5.03	5.58	5.4	4.52	4.08	4.84	5.01	5.84	5.81	4.98	4.98	5.46	5.11	5.31	5.76	5.35	5.92	5.47	5.3	5.69	5.89	5.49	4.29	3.74	2.55	3.75
		5.14	4.53	5.3	5.63	5.85	5.61	5.29	5.23	4.69	4.94	5.31	5.54	5.3	5.47	5.79	4.98	4.98	5.79	5.66	5.35	5.4	5.58	5.18	4.98	4.44	4.44	5.56	5.64	4.98	4.74	4.38	3.81
		5.35	5.24	4.93	4.74	4.38	3.81	4.53	5.14	5.24	5.12	4.91	4.87	5.07	5.66	5.79	4.98	4.98	5.81	5.86	4.94	4.25	4.58	5.41	5.31	4.95	5.44	5.86	5.42	5.34	5.04	5.15	5.18
		5.26	5.45	5.14	5.5	5.51	5.23	4.67	5.08	5.29	5.18	4.98	4.86	4.92	5.66	5.79	4.98	4.98	5.81	5.86	4.94	4.25	4.44	4.83	5.09	5.35	5.36	5.45	5.45	5.36	5.34	4.91	4.87
		4.81	5.72	5.44	4.95	5.31	5.38	5.09	4.53	4.92	4.67	4.4	4.61	5.01	5.84	5.81	4.98	4.98	5.49	5.61	4.52	4.08	4.84	4.74	4.98	5.28	5.1	4.47	4.42	4.7	4.99	5	5.22
		5.28	5.09	4.7	4.6	4.51	5.57	5.57	4.85	4.94	5.31	5.41	4.97	4.92	5.66	5.79	4.98	4.98	5.49	5.61	5.35	5.51	5.64	5.03	4.42	4.47	5.1	5.14	5.35	5.51	5.55	4.96	4.98
		5.51	5.45	5.05	4.61	5.03	5.09	5.17	5.08	5.1	5.56	5.64	5.17	5.09	5.54	5.46	4.98	4.98	5.81	5.86	5.34	5.08	4.91	4.91	4.87	5.12	5.32	5.34	4.91	4.87	4.77	5.08	5.38
		5.4	5.58	5.15	4.77	5.54	4.91	4.94	4.69	4.99	5.12	5.46	5.57	5.32	5.54	5.46	4.98	4.98	5.79	5.86	5.56	5.34	4.99	5.07	5.66	5.45	4.44	4.44	4.98	5.38	5.88	6.04	4.85
		5.4	4.52	4.83	5.03	5.18	5.57	5.73	4.72	4.6	4.81	5.72	5.44	5.1	5.08	5.36	5.09	5.38	5.49	5.5	4.94	4.69	4.73	5.08	5.36	5.32	5.17	5.09	5.34	5.29	5.23	4.97	5.54
		4.86	4.83	5.09	5.35	5.56	5.7	5.55	4.83	4.25	4.84	4.96	5.4	5.68	5.86	5.79	4.98	4.98	5.79	5.66	5.24	5.38	5.17	5.21	5.25	5.34	4.97	4.99	4.9	5.09	5.24	5.11	5.1
		4.83	4.52	5.5	5.4	5.13	5.26	5.13	4.07	4.38	5.01	5.85	5.65	5.31	5.11	5.46	4.98	4.98	5.81	5.72	5.37	4.83	4.71	4.99	5.12	5.24	5.09	5.03	5.16	5.47	5.45	4.95	4.85
		4.78	3.48	3.89	4.11	4.29	4.71	4.75	4.92	4.98	5.18	5.29	5.34	5.42	5.86	5.8	5.2	5	5.25	5.14	5.14	5.45	5.22	5.01	5.1	4.76	5.46	5.77	5.18	5.25	5.48	5.18	5.25
		4.8	5.41	5.31	4.94	4.69	5.23	5.58	5.24	5.08	4.9	5	5.03	5.16	5.47	5.92	5.2	5	5.25	5.14	5.35	5.3	4.91	3.92	4.27	4.71	4.98	5.24	5.41	4.58	4.25	4.69	4.99
		4.77	4.12	4.96	5.53	5.62	4.88	3.98	5.48	5.18	4.82	4.85	4.92	4.84	5.11	5.46	4.98	4.98	5.81	5.84	5.01	4.38	4.07	4.78	5.63	4.26	4.53	6.04	5.88	5.48	4.64	4.84	4.74
		4.77	5.01	5.89	5.57	5.15	4.85	5.32	4.58	3.98	4.28	5.34	5.7	5.42	5.86	5.81	4.98	4.98	5.81	5.84	4.99	4.47	4.55	5.29	5.37	4.83	4.52	5.4	5.58	5.23	4.97	5.34	5.04
		5.14	4.91	4.76	4.52	4.94	5.86	5.26	5.16	5.32	5.68	5.41	5.47	5.92	5.9	5.46	4.98	4.98	5.46	5.75	5.94	5.67	4.85	4.03	4.6	4.71	5.05	5.57	5.33	4.94	4.7	5.08	5.24
		3.89	4.83	4.71	4.75	4.92	5.28	5.29	4.55	4.91	5.4	4.85	4.94	4.94	5.86	5.8	5.2	5	5.25	4.91	4.94	4.77	4.87	4.92	4.83	4.61	5.05	5.45	5.51	4.92	5.02	5.7	5.46
		5.08	5.28	5.54	4.77	5.15	5.58	5.24	5.05	4.6	4.82	5.86	5.86	4.57	4.44	5.14	5.13	5.47	5.49	5.5	4.94	4.69	5.23	5.29	5.34	4.97	4.73	4.82	5.65	5.94	5.99	5.03	5.08
		5.31	5.76	5.99	5.85	5.63	4.26	4.53	5.67	5.55	4.82	4.85	4.92	4.84	4.39	5	5	5.2	5.92	5.47	5.16	5.03	5.18	5.57	5.89	5.01	4.61	4.5	4.92	5.51	5.64	5.03	4.69
		5.31	5.07	4.87	5.05	5.57	5.56	4.82	4.6	4.71	4.68	4.73	4.83	5.08	5.64	5.49	4.98	4.23	5.19	5.8	5.31	5.24	5.38	5.32	4.95	4.5	3.99	3.85	3.42	4.29	4.83	5.12	5.67
		4.38	4.61	4.64	4.7	5.22	5.72	5.26	4.22	4.78	5.36	5.5	4.92	4.92	5.14	5.25	5	5.2	5.8	5.86	4.72	3.81	4.78	5.47	5	4.62	4.02	4.84	5.51	5.5	4.92	4.92	5.5
		5.68	5.02	4.83	5.54	5.24	4.91	4.86	5.03	4.83	4.98	5.38	5.32	5.14	5.61	5.49	4.98	4.98	5.79	5.66	4.92	4.5	4.89	5.33	5.7	4.6	4.44	5.56	5.61	4.52	4.83	5.37	5.83
		5.07	4.87	4.71	5.05	5.57	5.56	4.82	4.68	5.24	5.41	5.05	4.87	5.09	5.54	5.46	4.98	4.98	5.79	5.66	5.35	5.5	5.4	4.91	4.11	5.01	4.97	5.23	5.58	5.24	5.08	5.03	4.83
		5.72	4.81	4.6	4.72	5.73	5.57	5.23	4.69	4.25	4.58	5.41	5.4	5.35	5.66	5.79	4.98	4.98	5.79	5.66	4.92	4.97	5.41	5.24	5.05	4.87	4.71	4.83	5.37	5.59	5.57	5.03	4.69
		6.04	4.85	3.72	4.58	5.45	5.74	5.91	5.18	4.94	4.81	5.29	5.1	5.31	5.27	5.81	4.98	4.98	5.79	5.91	5.74	5.55	5.3	4.96	5.55	5.3	4.96	5.55	4.83	4.83	5.55	5.74	5.74
		4.76	5.12	5.32	5.34	4.99	4.77	4.74	4.97	5.41	5.4	4.52	4.83	5.37	5.72	5.81	4.98	4.98	5.49	5.57	4.94	4.77	4.74	4.97	5.38	5.61	5.85	5.65	5.02	4.95	5.32	5.34	4.99
		3.72	4.44	5.28	5.72	5.44	4.82	4.68	5.34	5.57	5.31	5.11	5.31	4.95	4.91	5.25	5	5.2	5.8	5.86	5.42	5.7	5.34	4.28	3.98	5.26	5.48	4.82	4.76	5.14	5.36	4.83	4.27
		6.01	5.21	4.67	5.11	5.34	5.37	5.29	5.23	4.79	5.21	5.13	5.22	5.16	5.47	5.79	4.98	4.98	5.81	5.72	5.37	5.09	4.9	5.14	5.2	5.5	5.68	5.7	5.55	4.96	4.71	4.99	4.91
		4.83	5.11	5.12	4.99	4.71	4.96	5.25	5.08	5.23	6.04	5.68	4.85	4.52	5.61	5.49	4.98	4.98	5.79	5.47	5.3	5.54	5.24	4.68	4.82	5.56	5.61	4.92	4.74	4.5	4.5	5.36	5.34
		3.81	4.89	5.55	5.53	4.96	4.91	5.3	4.92	4.5	4.61	5.01	5.84	5.8	5.2	5	5	5.2	5.92	5.47	5.16	5.03	4.74	4	4.4	4.69	4.85	4.82	5.18	6.01	5.76	5.3	4.92
		5.16	5.79	5.46	4.96	4.12	4.77	4.67	4.73	4.98	5	5.22	5.72	5.8	5.9	5.46	4.98	4.98	5.79	5.91	5.74	5.55	4.83	4.83	5.25	5.08	4.84	5.19	5.89	5.69	4.83	5.02	5.68
		4.91	4.86	4.83	4.73	4.36	4.52	4.77	4.87	5.05	5.41	5.31	4.94	4.94	5.86	5.8	5.2	5	5.25	4.91	4.95	5.56	5.57	5.05	4.75	4.86	4.7	4.94	5.33	5.57	4.91	4.86	4.83
		5.31	5.45	5.59	5.08	4.73	4.59	5.09	5.4	5.89	5.19	4.11	4.03	4.81	5.72	5.81	4.98	4.98	5.46	5.9	5.34	5.75	6.03	5.86	4.82	4.6	5.05	5.15	5.54	5.31	5.3	5.69	4.96
		4.52	4.6	4.71	5.05	5.57	5.81	5.9	5.34	5.35	5.76	4.89	4.03	4.68	5.57	5.81	5.2	5	5.25	5.28	5.17	4.53	5.09	5.37	5.74	5.91	5.92	5.35	5.34	4.28	3.98	4.58	5.36
		5.28	5.29	5.1	4.9	4.77	4.67	4.4	4.89	5.33	5.7	5.02	4.74	4.92	5.61	5.49	5.38	5.09	5.36	5.08	4.83	4.85	5.5	5.68	5.8	5.18	4.47	3.75	4.63	4.8	4.91	5.24	5.41
		4.52	5.08	5.36	5.45	5.45	5.19	5.35	5.35	5.08	5.08	5.07	5.08	5.34	5.86	5.81	4.98	4.98	5.81	5.86	4.72	4.6	4.7	5.08	5.24	5.54	4.83	4.72	5.03	4.86	4.75	4.71	4.71
		4.95	4.97	5.45	5.73	4.72	4.6	4.81	5.72	5.8	5.37	5.25	4.96	4.52	5.61	5.49	4.98	4.98	5.81	5.72	5.28	4.92	4.63	4.12	4.49	4.63	4.98	5.32	5.57	5.19	4.84	5.13	5.22
		5.37	5.15	5.33	5.64	5.17	4.53	5.09	5.4	5.59	5.28	4.73	4.76	5.07	5.66	5.79	4.98	4.98	5.79	5.86	5.68	5.4	4.75	4.49	4.12	4.63	5.05	5.45	5.51	5.24	5.38	5.56	5.6
		4.4	4.71	4.75	4.38	3.99	4.84	5.34	5.99	5.94	5.88	5.21	4.34	4.38	4.91	5.25	5	5.2	5.81	5.5	4.38	4.89	5.65	5.87	4.72	5.09	5.37	5.74	5.91	5.92	5.37	5.04	4.69
		5.22	5.24	5.29	5.68	6.04	5.23	4.39	4.89	4.77	5.15	5.64	5.51	5.35	5.14	5.25	5	5.2	5.81	5.5	4.94	4.77	4.87	4.38	4.89	5.65	5.19	5.14	5.37	5.74	5.83	5.11	4.28
		5.35	5.14	5.54	4.77	5.15	5.64	4.96	5.3	5.54	5.4	4.52	4.83	5.37	5.72	5.81	4.98	4.98	5.46	5.54	5.42	5.86	5.44	4.95	5.31	5.54	4.83	4.72	5.37	5.59	5.45	4.8	4.76
		5.74	5.74	5.45	4.8	4.36	4.82	5.45	5.66	4.92	4.97	5.41	5.4	5.35	5.66	5.79	4.98	4.98	5.49	5.64	4.98	4.63	3.75	4.47	5.49	5.45	4.51	4.96	5.46	5.88	5.48	4.42	4.49
		5.44	4.95	4.85	5.57	4.89	4.03	4.76	5.34	5.32	5.19	5.07	5.08	5.34	5.86	5.81	4.98	4.98	5.46	5.75	5.94	5.67	4.85	3.72	3.81	4.5	5.36	5.34	4.94	5.12	5.32	5.35	5.14
		4.74	4.86	4.83	5.08	5.64	5.33	4.22	4.62	5.65	5.43	4.82	4.6	5.05	5.57	5.49	4.98	4.98	5.79	5.66	5.35	5.61	5.81	5.37	5.38	4.97	4.43	4.96	5.55	4.96	5.16	5.03	5.08
		4.72	5.22	5.46	5.45	5.12	4.87	4.91	5.12	5.35	5.08	4.77	4.87	5.05	5.57	5.49	4.98	4.98	5.81	5.72	5.37	4.83	4.71	4.99	5.12	5.35	5.08	4.77	4.87	4.68	4.9	5.65	5.61
		5.36	5.5	4.52	4.08	4.98	5.47	5	4.62	4.98	5.59	5.87	4.94	4.94	4.91	5.25	5	5.2	5.8	5.86	4.72	3.81	4.78	5.47	5	4.62	4.02	4.57	6.01	5.68	5.41	4.96	5.64
		4.38	3.99	4.84	5.77	5.45	5.31	5.1	5.42	5.01	4.77	4.73	4.69	4.94	4.91	5.25	5	5.2	5.81	5.5	4.38	4.34	4.11	4.84	5.11	5	5.16	5.03	4.61	4.38	4.61	4.64	5.03
		5.18	5.8	5.68	5.22	4.51	4.96	5.4	4.85	4.94	4.94	5.73	5.69	5.3	5.47	5.79	4.98	4.98	5.79	5.66	4.92	4.86	5.14	5.52	5.16	4.83	4.85	5.54	5.37	5.19	5.32	5.08	5.14
		4.7	5.22	5.83	5.59	4.98	4.62	5.13	4.91	4.47	4.42	4.85	4.77	5.01	5.84	5.81	4.98	4.98	5.46	5.75	5.73	5.26	4.66	4.99	5.85	5.49	4.96	4.51	5.16	5.46	5.12	5	5.03
		5.68	5.41	5	5.47	4.78	4.22	5.26	5.84	5.49	4.29	3.85	4.02	4.62	5.47	5.92	5.2	5	5.25	5.14	4.92	4.92	5.5	5.57	4.89	4.03	4.6	4.71	5.05	5.57	5.56	4.82	4.68
		5.23	5.13	5.03	5.08	3.97	4.77	5.1	5.42	5.49	4.29	3.42	4.11	4.67	4.39	5	5	5.2	5.92	5.47	4.62	4.98	5.36	4.85	4.95	5.56	5.57	4.91	4.8	4.71	4.27	3.92	4.55
		4.91	4.55	5.41	4.72	5.09	5.37	4.96	5.3	5.54	5.24	5.05	4.87	5.07	5.66	5.79	4.98	4.98	5.79	5.66	5.35	5.4	5.54	4.96	4.43	4.86	5.14	5.52	5.16	5.14	5.61	5.79	5.38
		4.61	4.64	4.7	4.99	4.74	5.08	5.03	5.13	5.23	5.67	5.43	4.82	4.76	5.34	5.36	5.09	5.38	5.49	5.61	5.14	5.04	5.42	5.8	5.67	4.07	4.38	4.74	4.75	4.92	5.28	5.72	5.26
		5.55	5.74	5.74	5.55	4.96	4.98	5.35	5.24	5.09	4.9	4.99	4.69	4.83	5.08	5.36	5.09	5.38	5.49	5.61	4.92	4.74	5.02	5.7	5.46	4.96	5.1	5.28	4.97	4.94	5.77	5.18	4.89
		4.83	4.92	4.75	4.71	4.27	3.98	5.48	5.18	4.82	4.85	4.64	4.84	4.62	5.47	5.92	5.2	5	5.25	5.14	4.92	4.77	4.76	4.4	4.5	5.47	5.83	5.74	5.45	5.05	4.75	4.71	4.27
		4.76	4.71	4.96	5.69	5.59	5.28	4.86	4.92	5.51	5.55	5.21	5.26	5.75	5.86	5.79	4.98	4.98	5.46	5.9	5.8	5.72	5.37	5.09	5.26	5.45	5.19	5.38	5.17	5.21	5.69	5.59	5.28
		5.92	5.37	5.25	4.96	4.98	5.35	5.35	5.19	5.45	5.75	5.6	5.45	5.31	5.27	5.81	4.98	4.98	5.81	5.86	4.72	4.6	4.75	5	4.9	4.86	4.67	4.8	5.45	5.51	5.35	5.5	5.57
		5.38	5.15	5.18	5.66	4.92	5.02	5.65	4.78	5.14	5.4	5.73	4.94	4.94	4.91	5.25	5	5.2	5.8	5.86	4.94	4.25	4.58	5.41	5.24	5.05	4.75	4.77	4.63	4.89	4.76	4.55	4.47
		4.76	4.82	5.31	5.9	5.92	5.86	5.68	5.46	5.22	5.16	5.13	5.45	5.31	5.27	5.81	4.98	4.98	5.46	5.75	5.73	5.75	4.85	5.15	5.29	5.34	5.09	4.87	4.92	5.28	5.83	5.65	5.31
		4.07	4.38	4.64	4.85	4.82	5.55	5.67	4.53	4.69	5.4	5.73	4.94	4.94	4.91	5.25	5	5.2	5.81	5.5	4.94	4.94	5.73	5.4	4.69	4.53	5.67	5.55	4.89	4.5	4.74	4.92	5.61
		4.98	4.96	5.54	5.24	4.91	4.86	4.83	4.92	4.61	4.83	4.44	4.25	4.94	5.86	5.81	4.98	4.98	5.46	5.54	4.97	5.23	5.64	5.7	5.56	5.34	5.12	4.86	4.7	4.6	4.51	5.5	5.51
		4.91	4.8	4.74	4.61	4.5	4.92	5.51	5.64	5.18	4.98	4.86	4.74	5.08	5.38	5.36	5.09	5.38	5.49	5.61	4.92	4.74	4.97	5.41	5.24	5.17	4.77	4.52	4.6	4.71	4.91	4.91	5.08
		5.16	5.32	5.68	5.02	4.83	5.54	5.24	4.94	4.71	4.83	5.03	4.86	4.91	5.57	5.49	4.98	4.98	5.81	5.72	4.81	4.03	4.53	5.67	5.19	4.84	4.75	5.18	5.58	5.24	4.98	4.71	4.27
		4.99	4.71	4.08	4.98	5.47	5.8	5.68	5.5	4.85	4.94	5.31	5.54	5.3	5.47	5.79	4.98	4.98	5.81	5.86	4.94	4.52	4.76	5.14	5.36	5.03	4.11	4.69	5.38	5.4	5.35	5.51	5.55
		4.96	5.16	5.03	5.09	5.35	5.32	5.14	5.61	5.56	4.95	4.91	5.54	5.31	5.27	5.81	4.98	4.98	5.49	5.57	4.94	4.71	4.83	5.03	4.61	4.92	4.83	4.61	4.92	4.98	5.18	5.29	5.37
		4.82	4.36	4.8	5.41	5.31	4.95	5.44	5.86	5.42	5.7	5.76	4.89	4.38	4.91	5.25	5	5.2	5.92	5.47	5.16	5.03	5	4.99	5.38	5.88	6.04	5.23	5.08	5.29	5.03	4.69	4.27
		5.11	5.24	5.09	5.03	4.72	5.02	5.68	4.78	5.47	5.79	6.01	5.21	4.67	5.11	5.46	4.98	4.98	5.81	5.84	5.49	4.83	3.89	4.26	5.63	5.85	5.75	4.98	4.22	3.41	3.85	4.88	6.01
		5.74	5.74	5.55	4.83	4.83	5.55	5.74	5.91	5.45	4.82	4.76	5.34	5.56	5.86	5.79	4.98	4.98	5.46	5.54	4.97	4.73	4.77	4.74	4.8	4.91	5.24	5.41	4.97	4.43	4.83	5.03	5.18
		5.02	5.23	5.14	4.99	4.71	4.96	5.54	5.24	4.94	4.77	4.77	4.87	5.05	5.57	5.49	4.98	4.98	5.81	5.72	5.22	5	5.03	4.72	5.02	5.68	5.33	4.88	4.74	5.24	5.5	4.51	5.09
		4.98	5	4.9	5.09	5.35	5.17	5.09	5.03	4.86	4.75	4.68	4.73	5.28	5.72	5.81	4.98	4.98	5.81	5.86	4.94	4.52	4.68	5.57	5.81	5.9	4.98	5.15	5.4	5.73	5.42	5.54	4.98
		5.45	5.19	5.38	5.17	5.09	5.03	4.86	4.75	4.71	4.91	4.91	5.08	5.34	5.86	5.81	4.98	4.98	5.81	5.86	4.94	4.83	4.68	5.32	5.8	5.86	4.82	4.36	4.8	5.41	5.24	4.94	5.12
		4.4	3.41	4.22	5.18	5.66	5.35	5.61	5.81	5.37	5.29	5.23	4.69	4.83	5.08	5.36	5.09	5.38	5.49	5.61	4.52	4.08	4.88	5.55	5.62	4.88	4.11	4.67	5.13	5.76	5.31	5.08	5.29
		5.16	5	5.8	5.19	4.68	5.3	5.6	4.91	4.96	5.39	5.19	4.84	4.81	5.72	5.81	4.98	4.98	5.46	5.54	4.97	5.23	5.29	5.37	5.81	5.5	4.95	5.44	5.27	5.31	5.45	5.13	4.62
		4.74	4.61	4.4	4.67	4.86	4.83	4.73	4.68	4.87	4.77	4.74	4.86	5.28	5.72	5.81	4.98	4.98	5.49	5.61	4.52	4.96	5.54	5.24	4.94	4.77	4.74	4.86	4.83	4.61	4.92	4.98	5.18
		5.12	5.45	5.45	5.12	4.99	5.12	5.35	4.98	4.96	5.54	5.31	4.94	4.94	5.86	5.81	4.98	4.98	5.81	5.86	5.34	5.08	4.91	4.91	4.87	4.77	4.77	4.87	4.71	4.71	5.05	5.24	5.54
		4.02	4.4	4.69	4.85	4.82	5.55	5.55	4.82	4.74	4.75	4.84	5.67	6.03	5.75	5.46	4.98	4.98	5.81	5.84	4.99	4.66	4.58	5.36	5.85	5.42	5.49	4.29	3.85	3.99	4.4	4.67	4.92
		5.25	5.3	4.96	5.64	5.15	4.37	4.89	5.3	5.45	5.05	4.87	4.77	4.94	4.91	5.25	5	5.2	5.92	5.47	5.16	5.03	4.86	5.12	5.34	5.56	5.6	5.45	5.31	5.27	5.44	4.95	5.5
		5.05	5.57	5.33	4.94	4.75	5	5.22	5.59	5.57	5.15	4.37	4.63	4.97	5.64	5.81	5.2	5	5.25	5.14	5.35	5.31	5.8	5.31	5.11	5.34	5.35	5.03	4.98	4.62	4.96	5.55	4.83
		4.81	4.03	4.84	5.65	5.45	4.89	4.63	4.63	5.35	5.32	4.95	4.86	5.28	5.72	5.81	4.98	4.98	5.49	5.64	5.08	4.83	4.86	4.92	5.31	5.47	5.08	3.97	4.37	4.89	5.27	5.8	5.35
		5.14	5.45	5.45	5.45	5.45	4.95	4.5	4.61	5.01	5.89	5.45	4.97	4.92	5.66	5.79	4.98	4.98	5.49	5.57	4.68	4.52	4.69	5.23	5.58	5.24	4.68	4.03	4.89	5.8	5.8	5.56	5.35
		4.63	4.63	4.38	4.89	5.18	6.02	5.73	5.36	5.76	5.3	5.07	4.87	5.05	5.57	5.49	5.38	5.09	5.36	5.34	5.12	4.92	4.53	4.6	4.81	5.29	5.85	5.9	5.13	5.47	5.63	5.78	4.99
		5.14	5.49	5.61	4.52	4.96	5.55	5.51	5.35	5.14	5.54	4.77	4.76	5.22	5.72	5.81	4.98	4.98	5.49	5.61	4.92	4.92	5.4	5.54	5.21	5.26	5.45	5.19	5.07	5.08	5.34	5.41	5.1
		4.83	4.52	5.4	5.58	5.18	4.98	4.86	4.74	4.77	4.76	4.8	5.45	5.74	5.91	5.79	4.98	4.98	5.49	5.64	4.98	4.74	4.84	4.25	4.72	5.22	5.46	5.54	4.96	4.84	4.08	4.71	4.99
		5.41	4.8	4.67	4.86	4.83	4.44	4.44	5.44	5.86	4.94	4.52	4.6	5.05	5.57	5.49	4.98	4.98	5.79	5.47	5.3	5.54	5.24	4.94	4.71	4.96	5.25	5.34	5.42	5.73	5.69	5.3	4.96
		4.82	4.6	4.68	4.73	4.83	4.86	5.12	5.34	5.36	5.36	5.34	4.99	5.07	5.66	5.79	4.98	4.98	5.79	5.66	5.07	4.94	5.24	5.41	4.97	4.43	4.08	4.98	5.47	5.83	5.74	5.45	4.97
		4.52	4.68	5.57	5.56	4.82	4.76	5.34	5.36	5.36	5.38	4.98	4.83	5.37	5.72	5.81	4.98	4.98	5.81	5.27	4.89	4.63	4.63	4.84	5.08	5.05	4.92	4.75	5.05	5.24	5.54	5.21	5.26
		5.07	4.99	5.12	5.12	4.99	4.77	4.77	4.76	4.8	5.45	5.51	5.07	4.99	5.34	5.36	5.09	5.38	5.49	5.57	4.94	5.12	5.45	5.26	4.74	4.02	4.4	4.69	5.03	5.57	5.59	4.81	4.6
		4.8	4.91	5.34	5.36	4.78	4.22	5.18	5.66	5.35	5.4	5.41	4.97	4.92	5.66	5.79	4.98	4.98	5.81	5.86	4.72	5.3	5.79	6.01	5.21	4.67	5.11	4.98	4.22	4.38	4.96	5.12	5.67
		4.71	4.08	4.84	4.74	4.8	5.12	5.34	5.56	5.6	5.45	4.9	4.77	4.91	5.57	5.49	4.98	4.98	5.79	5.66	5.07	4.76	4.8	5.45	5.7	5.75	5.45	5.45	5.45	4.95	4.97	5.41	5.24
		5.84	5.73	4.58	5.25	5.18	6.01	5.76	5.58	5.74	5.64	5.18	5.03	5.16	5.47	5.92	5.2	5	5.25	5.14	5.35	5.31	5.18	4.96	4.51	4.74	4.84	5.19	5.65	5.85	5.01	4.77	4.74
		4.58	5.41	5.4	4.92	5.08	5.35	5.12	4.91	4.87	5.07	5.3	5.45	5.31	5.27	5.81	4.98	4.98	5.79	5.86	5.75	5.75	5.7	5.64	5.18	5.03	5.09	5.17	5.34	4.76	4.52	4.94	5.86
		5.24	5.35	5.08	4.74	4.86	4.83	4.86	4.67	4.8	5.45	4.96	5.16	5.37	5.72	5.81	4.98	4.98	5.46	5.9	5.8	5.84	5.01	4.38	4.22	5.33	5.5	4.38	4.48	5.19	5.89	5.57	5.23
		5.7	5.75	5.26	5.29	5.68	6.04	5.06	4.61	5.07	5.19	5.32	5.38	5.24	5.66	5.79	4.98	4.98	5.46	5.9	5.34	5.9	5.81	5.64	5.08	4.83	4.73	4.76	5.12	5.32	5.38	5.19	5.32
		5.57	4.89	3.72	4.58	5.45	5.89	5.49	4.83	4.51	4.68	4.9	5.09	5.37	5.72	5.81	4.98	4.98	5.81	5.72	5.37	5.09	5.17	5.34	5.12	4.92	5.09	5.34	5.38	5.05	4.61	4.7	4.6
		5.47	5	5.16	5.03	4.86	4.75	4.71	4.71	5.05	5.57	5.56	4.82	4.68	5.15	5.25	5	5.2	5.92	5.47	4.62	4.84	4.74	4.8	4.75	5.05	5.24	5.41	5.05	4.75	4.74	4.77	4.73
		5.18	6.01	5.85	5.41	5.42	5.7	4.96	4.91	4.91	5.58	5.91	5.45	4.95	4.91	5.25	5	5.2	5.92	5.47	4.62	4.84	4.64	4.85	4.82	5.18	5.77	4.85	3.97	4.82	5.18	5.77	5.46
		4.8	4.78	4.77	4.68	5.3	5.7	5.45	4.8	4.76	4.77	5.08	5.38	5.56	5.86	5.79	4.98	4.98	5.49	5.57	4.91	4.8	4.78	4.48	4.52	4.68	4.61	4.77	5.03	5.4	5.51	5.36	5.38
		5.24	4.98	4.71	4.4	4.02	4.08	4.71	4.76	4.9	5.59	5.59	5.02	4.92	5.66	5.79	4.98	4.98	5.79	5.86	5.3	5.14	5.05	5.14	5.35	5.32	5.14	5.5	5.51	4.84	3.99	4.5	4.74
		5.7	5.02	4.43	4.08	4.02	4.57	5.88	5.19	4.84	4.81	5.72	5.44	4.95	4.91	5.25	5	5.2	5.81	5.5	4.38	4.34	4.83	4.69	5.48	5.67	4.55	5.25	5.39	5.94	5.99	5.76	4.84
		4.53	5.67	5.19	4.84	4.75	5.18	5.58	5.24	4.98	4.71	4.27	4.23	4.51	5.27	5.8	5.2	5	5.25	4.91	4.94	4.69	4.99	5.22	5.29	5.1	5.31	5.27	5.8	5.35	5.76	5.31	5.08
		4.84	5.76	5.13	5.23	5.67	5.19	4.84	4.98	5.13	5.67	5.8	5.86	5.26	5.5	5.49	5.38	5.09	5.36	5.08	4.52	4.89	5.8	5	4.62	4.98	5.36	5.5	5.35	5.31	5.8	5.19	4.68
		5.46	5.22	5.16	4.96	5.45	5.05	4.61	4.83	4.73	4.68	4.6	4.52	4.94	5.86	5.81	4.98	4.98	5.81	5.86	5.34	5.14	5.04	5.12	4.99	5.12	5.35	5.08	4.77	4.99	5.12	5.24	4.93
		4.44	5.31	5.54	4.97	4.73	5.08	5.59	5.85	5.01	4.84	4.62	5.47	5.92	5.9	5.46	4.98	4.98	5.79	5.91	5.83	5.47	4.78	3.48	3.89	4.83	4.71	4.8	4.67	4.4	4.5	5.36	5.32
		4.74	4.8	5.12	5.34	5.32	4.95	4.86	4.98	4.74	4.77	5.01	5.84	5.8	5.9	5.46	4.98	4.98	5.79	5.66	5.35	5.4	5.54	4.83	4.25	4.02	4.84	5.77	5.45	5.31	5.45	5.58	5.83
		5.54	4.96	4.71	4.94	5.24	5.54	5.3	5.47	5.92	5.37	5.25	4.96	4.52	5.61	5.49	4.98	4.98	5.79	5.91	5.74	5.37	5.15	5.18	5.66	5.35	5.61	5.33	4.94	4.75	5.18	5.58	5.4
		4.9	5.09	5.03	4.86	5.12	5.12	5.35	5.19	5.45	5.75	5.6	5.45	5.31	5.27	5.81	4.98	4.98	5.81	5.86	4.94	4.52	4.76	5.14	5.52	5.12	5	5.03	4.83	4.52	5.4	5.54	5.21
		3.81	4.62	5.55	5.62	4.88	3.98	5.48	5.66	4.57	4	4.74	5.03	5.16	5.47	5.79	4.98	4.98	5.81	5.84	5.49	4.4	4	4.85	4.64	4.61	4.4	4.68	4.75	4.77	4.63	4.37	5.15
		5.07	4.87	4.71	5.05	5.57	5.56	5.1	5.08	5.36	5.36	5.34	4.99	5.07	5.66	5.79	4.98	4.98	5.81	5.86	4.94	4.25	4.58	5.45	5.74	5.74	5.55	4.96	4.71	4.76	4.8	5.41	5.24
		5.24	4.94	4.77	5.08	5.38	5.36	5.36	5.38	4.98	4.96	5.55	5.51	5.35	5.61	5.49	4.98	4.98	5.79	5.66	4.92	4.97	5.41	5.31	4.94	4.69	5.23	5.58	5.4	4.92	4.77	4.87	4.91
		5.61	4.52	4.96	5.54	5.24	5.17	5.09	5.34	5.38	4.8	4.67	4.92	5.09	5.54	5.46	4.98	4.98	5.81	5.86	4.94	4.52	4.6	4.91	5.34	5.17	5.21	5.55	5.7	5.75	5.26	5.21	5.25
		5.12	5.35	5.24	5.66	5.45	5.1	5.11	5.35	5.19	5.45	5.26	5.09	5.37	5.72	5.81	4.98	4.98	5.81	5.86	4.94	4.52	4.76	5.14	5.52	5.14	4.44	4.44	5.31	5.9	5.8	5.86	5.34
		4.68	4.8	5.38	5.34	5.09	4.92	4.67	4.8	5.41	5.4	4.52	4.83	5.37	5.72	5.81	4.98	4.98	5.81	5.27	4.89	5.02	5.22	5.51	5.45	5.45	4.95	5.02	5.59	5.59	4.9	4.67	4.86
		5.4	5.54	5.21	4.9	5.14	5.2	5.5	5.68	5.7	5.55	5.21	5.26	5.75	5.86	5.79	4.98	4.98	5.79	5.66	5.24	5.38	5.36	5.36	5.34	5.12	4.92	4.53	4.6	4.98	5.52	5.28	5.09
		4.48	4.78	4.93	4.84	5.32	5.78	5.79	4.82	4.77	4.89	4.39	4.84	5.19	5.84	5.81	4.98	4.98	5.79	5.47	4.62	4.84	4.96	5.36	5.28	4.63	4.9	5.54	5.15	4.91	4.92	4.53	5.3
		5.41	4.8	4.76	4.77	4.92	5.4	5.58	5.18	4.98	4.73	4.68	4.87	5.07	5.66	5.79	4.98	4.98	5.49	5.61	5.14	5.45	5.45	5.19	5.35	5.11	5.1	5.44	5.72	4.81	4.94	5.33	5.61
		3.72	4.44	4.83	4.86	4.67	4.8	5.45	5.59	5.37	5.16	5.13	5.45	5.31	5.27	5.81	4.98	4.98	5.81	5.27	5.31	5.54	4.91	4.94	4.85	5.5	5.45	4.95	4.97	5.45	5.73	5.42	5.01
		5.23	3.89	4.69	5.4	5.59	5.22	5	5.03	4.72	4.72	5.22	5.46	5.68	5.86	5.79	4.98	4.98	5.46	5.9	5.81	5.64	4.97	4.9	5.45	5.3	5.35	5.4	5.54	5.3	4.96	5.45	5.05
		5.58	5.76	6.01	5.66	4.88	3.92	4.55	5.42	4.99	4.47	4.91	5.3	5.35	5.14	5.25	5	5.2	5.92	5.47	5.41	5.68	5.61	5.26	4.85	5.51	4.84	3.42	3.42	3.42	3.42	3.42	3.42
		4.68	4.4	4.5	5.47	5.31	4.92	4.97	5.45	5.89	5.19	4.11	4.03	4.81	5.72	5.81	4.98	4.98	5.79	5.91	5.74	5.55	4.96	4.98	5.07	4.61	4.77	4.92	5.48	5.86	5.68	5.02	4.83
		5.83	5.22	4.7	4.64	4.38	4.22	5.33	5.57	4.91	4.92	4.77	4.52	4.68	5.57	5.49	4.98	4.98	5.79	5.66	5.35	5.61	5.33	4.94	4.7	4.86	4.67	4.8	5.38	5.08	4.84	4.92	5.03
		4.72	4.83	5.69	5.89	5.49	4.4	4.02	4.62	4.96	5.45	4.97	4.74	4.92	5.14	5.25	5	5.2	5.8	5.86	4.72	5.09	5.38	5.24	5.08	4.7	4.94	4.98	5.9	5.81	5.61	5.14	5.45
		4.52	4.83	5.37	5.59	5.45	5.05	4.61	4.7	4.94	5.33	5.64	5.17	5.09	5.54	5.46	4.98	4.98	5.79	5.66	5.07	4.76	4.8	5.45	5.59	5.37	4.83	4.52	5.4	5.38	5.09	4.59	5.32
		5.86	5.8	5.32	4.91	5.12	4.8	4.74	4.38	3.81	4.53	5.17	5.64	5.81	5.9	5.46	4.98	4.98	5.49	5.61	5.14	5.45	5.4	5.03	4.77	4.68	5.09	5.51	5.4	4.96	4.84	4.08	4.43
		4.77	4.25	3.81	3.99	4.4	4.69	4.85	5.08	5.36	5.5	5.35	5.66	5.92	5.2	5	5	5.2	5.92	5.86	5.3	5.14	5.05	4.87	4.38	4.5	5.59	5.83	5.28	4.44	3.72	4.48	4.92
		5.47	5.12	4.75	4.47	4.11	4.39	5.31	5.65	5.83	4.81	4.03	4.11	5.19	5.84	5.81	4.98	4.98	5.46	5.11	4.84	5.19	5.42	5.1	4.77	5.15	5.58	5.24	4.94	5.07	5.31	5.11	4.84
		5.21	5.12	4.83	4.27	3.92	4.91	5.58	5.83	5.8	5.31	4.39	4.89	5.31	5.27	5.81	4.98	4.98	5.79	5.91	5.74	5.55	5.3	5	5.47	5.08	3.97	4.77	5.1	5.41	5.42	5.01	4.89
		5.73	5.42	5.01	4.89	5.01	5.23	5.28	4.63	4.9	5.54	5.15	4.94	5.07	5.66	5.79	4.98	4.98	5.79	5.91	5.74	5.55	4.96	4.98	5.35	5.11	5.14	5.48	5.75	5.46	5.27	5.8	5.37
		5.99	4.96	4.91	4.55	5.29	5.28	4.44	4.57	5.61	5.79	5.32	4.69	4.94	4.91	5.25	5	5.2	5.34	5.11	4.67	5.21	5.62	5.62	4.88	3.85	4	4.74	4.99	5	4.99	4.99	4.59
		4.83	5.08	5.24	5.41	4.97	4.43	4.83	5.03	4.86	4.75	4.91	5.34	5.56	5.86	5.79	4.98	4.98	5.79	5.91	5.74	5.45	4.97	4.74	4.77	4.99	5.12	5.35	5.19	5.45	5.5	5.2	4.74
		5.4	5.41	4.8	4.67	4.92	5.09	5.34	5.25	4.83	4.72	5.03	4.86	4.91	5.57	5.49	4.98	4.98	5.79	5.66	5.07	4.87	4.91	5.34	5.36	5.36	5.38	5.08	4.74	4.86	4.98	5.18	5.58
		5.35	5.36	5.36	5.34	4.91	4.87	5.12	5.45	5.45	5.36	5.08	4.83	4.94	5.86	5.81	4.98	4.98	5.79	5.66	5.07	4.94	5.57	5.56	5.1	5.11	5.12	4.99	5.12	5.45	5.46	5.14	4.86
		4.86	5.12	5.12	5.24	5.14	4.53	4.6	4.81	5.59	5.45	4.8	4.76	5.07	5.66	5.79	4.98	4.98	5.79	5.86	5.3	5.14	4.79	4.99	4.9	4.61	4.92	5.14	5.52	5.37	4.98	4.96	5.54
		4.87	4.68	4.4	4.61	4.74	4.8	5.12	5.12	5.35	5.19	5.32	5.38	5.24	5.66	5.79	4.98	4.98	5.79	5.86	5.75	5.26	5.09	5.03	5.09	5.35	5.17	5.09	5.03	4.86	5.12	5.34	5.56
		4.52	5.11	5.24	4.93	4.71	4.4	3.99	4.4	4.67	4.8	4.78	4.48	4.52	5.08	5.36	5.09	5.38	5.49	5.57	5.05	4.75	4.8	4.71	4.4	3.99	4.4	4.68	4.6	4.82	5.86	5.67	5.47
		4.83	5.69	5.73	4.72	4.6	4.75	5	4.9	4.86	4.91	5.15	5.54	5.31	5.27	5.81	4.98	4.98	5.46	5.9	5.34	5.75	5.85	5.65	5.02	4.92	5.51	5.64	5.18	4.99	4.7	4.64	4.84
		4.98	5.15	5.4	5.59	5.37	4.72	4.25	4.84	4.74	4.75	4.92	4.83	5.08	5.64	5.49	4.98	4.98	5.79	5.66	5.07	4.94	5.24	5.41	4.58	4.25	4.77	4.87	5.05	5.41	5.4	5.35	5.51
		4.62	4.22	5.33	5.57	4.91	4.77	4.63	4.89	5.45	5.59	4.98	4.08	4.52	5.61	5.49	4.98	4.98	5.79	5.66	5.07	4.87	4.71	4.68	4.73	4.98	5.18	5.57	5.3	5.31	5.1	4.76	4.89
		5.45	5.12	4.87	4.71	5.05	5.24	5.54	5.21	5.26	5.45	5.12	4.87	5.05	5.57	5.49	4.98	4.98	5.79	5.66	5.07	4.99	5.34	5.32	5.12	4.87	5.05	5.57	5.81	5.35	5.34	4.84	3.99
		4.52	4.08	4.02	4.4	4.69	5.03	5.64	5.51	5.35	5.61	5.56	4.82	4.68	5.57	5.49	4.98	4.98	5.81	5.84	5.49	4.83	4.67	5.13	5.76	4.84	4.69	5.37	5.74	5.91	5.92	5.37	5.04
		4.69	4.25	4.44	4.98	4.74	4	4.84	5.51	5.32	5.08	5.03	4.83	4.52	5.61	5.49	4.98	4.98	5.79	5.66	5.24	5.35	5.35	4.98	4.96	5.54	5.4	5.35	5.66	5.18	4.94	4.98	5.52
		5.12	4.87	4.68	4.73	4.83	4.86	4.75	4.71	4.71	4.91	5.34	5.32	5.19	5.38	5.36	5.09	5.38	5.49	5.61	5.14	5.45	5.45	5.14	5.5	5.57	5.31	5.13	5.34	4.84	3.85	3.99	4.5
		5.64	4.96	5.3	5.55	5.51	5.07	4.76	4.73	4.83	4.86	4.75	4.71	5.05	5.57	5.49	4.98	4.98	5.79	5.66	5.07	4.76	4.8	5.45	5.59	4.81	4.03	4.11	4.78	4.98	5.64	5.56	4.82
		5.24	5.54	4.83	4.83	5.25	5.37	5.8	5.86	4.72	4.6	4.75	5	5.22	5.72	5.81	4.98	4.98	5.49	5.61	4.52	4.96	5.55	5.51	5.35	5.14	5.1	4.47	4.99	5.84	5.26	5.15	5.04
		3.81	4.61	4.74	4.93	5.24	5.12	4.76	4.52	4.85	5.5	5.51	5.45	5.75	5.86	5.79	4.98	4.98	5.46	5.75	5.94	5.88	4.88	2.55	4.47	5.18	5.31	5.07	4.87	4.71	5.05	5.24	5.41
		5.38	5.15	5.18	5.66	5.35	5.4	5.54	4.83	4.72	5.03	4.86	4.75	5.05	5.57	5.49	4.98	4.98	5.79	5.66	4.92	4.86	4.83	4.86	4.75	5.05	5.34	5.57	4.89	4.38	5.31	5.41	4.8
		4.99	5.18	5.58	5.24	5.08	4.7	4.6	4.72	5.73	5.57	5.15	4.37	4.89	5.27	5.81	4.98	4.98	5.79	5.66	5.35	5.61	5.81	5.37	5.25	4.83	4.83	5.54	5.24	4.98	4.63	3.75	3.75
		4.53	3.48	4.62	5.18	6.01	5.08	5.33	5.94	5.65	4.82	4.73	4.69	4.94	4.91	5.25	5	5.2	5.81	5.61	4.52	4.08	4.98	5.03	5.99	5.73	5.9	5.85	5.42	5.01	4.61	4.5	4.92
		5.05	5.45	5.51	5.07	4.99	5.34	5.32	5.14	5.14	5.1	3.92	4.27	5.49	5.84	5.81	4.98	4.98	5.46	5.11	4.84	4.92	4.7	5.22	5.59	5.57	5.18	4.98	4.86	4.92	5.51	5.45	4.58
		5.24	5.37	5.52	5.14	4.73	4.76	5.07	5.51	5.37	5.09	4.53	4.92	4.91	5.57	5.49	4.98	4.98	5.79	5.66	5.07	4.87	4.68	4.73	4.83	5.09	5.35	5.36	5.36	5.34	5.12	4.86	4.9
		5.24	5.41	4.8	4.76	4.77	4.74	4.5	4.5	5.59	5.87	4.72	4.6	4.81	5.72	5.81	4.98	4.98	5.46	5.54	5.42	5.86	5.26	4.22	4.38	4.74	4.75	4.92	4.83	4.61	5.05	5.45	5.74
		4.83	5.54	5.24	4.94	4.77	4.74	4.97	5.41	5.31	4.95	5.56	5.61	5.35	5.66	5.79	4.98	4.98	5.79	5.66	4.92	4.97	5.38	5.61	5.85	5.63	5.3	4.53	4.92	4.91	5.24	5.54	4.83
		4.63	4.77	4.75	4.68	4.73	4.98	5	4.99	5.18	5.57	5.73	4.94	4.94	4.91	5.25	5	5.2	5.8	5.86	4.72	3.81	4.62	5.33	5.68	4.85	4.52	5.5	5.57	4.84	4.69	5.04	5.37
		4.83	4.92	4.63	4.9	5.1	5.42	5.01	4.77	4.85	4.69	4.83	4.34	4.38	4.91	5.25	5	5.2	5.92	5.47	4.62	4.02	3.85	4.29	5.49	5.42	4.55	4.47	4.99	5.89	5.4	4.69	4.11
		5.14	5.4	5.41	5.05	4.87	4.77	4.94	4.91	5.54	5.31	5.3	5.69	5.3	5.47	5.79	4.98	4.98	5.79	5.66	5.07	4.94	5.15	5.54	5.01	5.16	5.57	5.32	5.01	4.89	4.9	4.97	5.24
		4.51	5.54	5.14	4.76	4.82	5.56	5.61	5.35	5.51	5.45	4.58	4.25	4.94	5.86	5.81	4.98	4.98	5.46	5.54	5.32	5.57	5.54	4.96	4.61	4.5	4.43	4.08	4.98	5.47	5.31	5.07	4.99
		5.86	5.68	5.5	4.85	4.83	5.11	5.12	4.91	4.6	4.52	4.69	4.99	5.22	5.72	5.81	4.98	4.98	5.49	5.64	5.17	5.05	5.14	5.09	5.36	5.34	4.76	4.03	4.89	5.8	5.83	5.74	5.45
		5.41	5.24	5.05	4.87	5.07	5.31	5.11	4.84	4	4.74	5.03	4.83	4.52	5.61	5.49	4.98	4.98	5.81	5.72	5.28	4.73	4.36	4.82	5.45	5.91	5.74	5.55	4.96	4.43	4.86	5.28	5.72
		4.25	4.58	5.38	5.61	5.85	5.79	5.48	4.69	4.29	3.42	4.11	4.34	4.38	5.5	5.81	5.2	5	5.25	4.91	5.26	5.43	5.39	4.41	2.55	4.88	5.62	5.62	4.57	3.99	4.38	4.87	5.09
		5.07	4.94	5.57	5.56	4.82	4.6	5.05	5.24	5.58	5.15	3.89	4.49	4.99	5.84	5.81	4.98	4.98	5.46	5.54	5.32	5.5	5.68	5.7	5.55	4.96	4.71	4.76	4.9	5.65	5.61	4.82	4.6
		5.45	4.97	4.92	5.51	5.45	4.97	4.74	4.77	4.87	4.71	5.05	5.57	5.81	5.9	5.46	4.98	4.98	5.49	5.57	5.05	4.6	4.82	5.61	5.65	4.98	4.61	4.7	4.94	5.26	5.72	5.28	4.86
		4.99	5	5.12	5.52	5.14	4.76	4.52	4.69	4.99	5.12	5.13	5.21	5.34	5.86	5.81	4.98	4.98	5.81	5.27	5.31	5.54	4.91	4.94	4.77	4.87	4.98	5.65	4.78	4.07	3.41	4.57	5.66
		5.9	5.48	5.26	5.31	5.38	4.69	4.84	5.57	5.32	4.98	4.63	4.49	4.51	5.27	5.81	4.98	4.98	5.79	5.66	5.07	4.87	5.05	5.34	5.36	4.78	3.81	4.59	4.99	4.99	5.18	5.57	5.3
		3.85	4.02	4.74	5.17	5.35	4.93	4.71	4.4	4.02	4.74	5.26	5.45	5.14	5.61	5.49	4.98	4.98	5.81	5.72	5.22	4.7	4.92	4.84	5.08	5.25	4.96	4.71	4.87	4.91	5.12	5.35	5.19
		5.59	5.28	4.86	4.92	5.51	5.37	4.69	4.11	4.78	4.75	5.05	5.45	5.74	5.91	5.79	4.98	4.98	5.46	5.54	5.32	5.5	5.51	5.36	5.34	4.91	4.87	4.77	5.08	5.35	5.24	5.09	4.9
		4.68	4.73	5.28	5.72	5.44	4.95	5.5	5.81	5.35	5.34	4.84	4.02	4.62	5.47	5.92	5.2	5	5	5.01	5.42	5.87	5.59	5.08	3.97	3.89	4.23	3.74	4.88	5.66	5.77	4.85	3.97
		5.47	4.98	4.62	5	5.47	4.78	4.07	5.13	5.75	4.85	5.15	5.64	5.74	5.91	5.79	4.98	4.98	5.79	5.66	5.07	4.87	5.05	5.57	5.56	4.82	4.6	4.71	4.68	4.8	5.45	5.74	5.83
		5.4	5.35	5.31	5.11	4.84	4.02	4.08	4.71	4.76	4.73	4.83	4.86	4.91	5.57	5.49	4.98	4.98	5.79	5.91	5.74	5.55	4.83	4.83	5.55	4.96	5.41	5.68	5.68	4.85	4.71	4.99	5.12
		5.34	5.32	5.12	4.87	4.71	4.91	5.34	5.32	5.12	4.87	4.68	4.73	5.28	5.72	5.81	4.98	4.98	5.49	5.57	5.05	4.87	5.12	5.45	5.75	5.7	5.37	5.09	4.59	5.23	5.58	5.24	4.94
		4.79	5.32	5.86	5.86	5.38	4.99	4.76	4.37	5.02	5.22	5.45	5.12	4.94	5.57	5.49	4.98	4.98	5.81	5.72	5.28	4.73	4.76	5.12	5.45	5.45	5.36	5.34	4.99	5.12	5.32	5.38	5.19
		4.74	4.61	4.38	4.61	4.9	5	4.98	4.92	4.75	4.71	4.83	4.34	4.38	5.5	5.49	5.38	5.09	5.36	5.34	5.12	4.77	4.9	5.1	5.42	5.01	4.61	4.4	4.76	5.07	5.31	5.8	5.19
		5.14	4.44	4.25	4.85	5.5	5.24	5.09	5.22	5.46	5.57	4.51	4.6	4.81	5.72	5.81	4.98	4.98	5.81	5.86	4.72	4.6	4.7	5.09	5.35	5.36	5.45	5.45	5.45	5.45	5.12	4.76	4.73
		5.9	5.8	5.72	5.37	5.16	4.96	5.45	4.58	4.57	5.48	5.9	5.76	5.58	5.91	5.79	4.98	4.98	5.79	5.66	4.92	4.97	5.38	5.37	5.34	5.9	5.34	5.9	5.34	5.9	5.8	5.72	5.37
		4.74	4.77	4.74	5.03	4.72	4.72	5.22	5.52	5.37	4.98	4.96	5.55	5.74	5.91	5.79	4.98	4.98	5.49	5.57	4.94	4.71	4.83	5.37	5.59	5.45	4.58	4.25	4.85	5.5	5.45	5.12	4.87
		4.7	5.22	5.83	5.77	5.23	3.89	4.03	4.75	5.38	5.79	4.78	4.84	4.81	5.72	5.81	4.98	4.98	5.79	5.86	5.3	5.14	5.05	5.14	5.28	5.52	5.14	4.86	4.74	5.08	5.35	5.35	5.24
		5.42	5.7	5.34	4.28	2.55	4.41	5.39	5.94	5.99	5.34	5.23	4.34	4.38	4.91	5.25	5	5.2	5.92	5.47	5.41	5.68	5.46	5.25	4.55	5.5	4.9	4.36	4.52	4.94	5.41	4.55	4.91
		3.97	4.85	5.77	5.18	4.96	4.51	4.74	5.21	5.34	5.87	5.59	4.98	4.62	5.47	5.79	4.98	4.98	5.81	5.86	5.34	5.08	4.68	4.83	4.94	5.41	5.1	5.01	5.23	5.37	5.19	5.32	5.38
		4.44	4.83	4.61	5.05	5.41	5.24	5.05	4.87	4.71	4.96	5.54	5.4	5.35	5.66	5.79	4.98	4.98	5.79	5.47	5.3	5.54	5.24	5.17	4.53	4.6	4.7	4.86	4.75	4.68	4.73	4.98	5.38
		3.85	4	4.85	4.69	4.27	3.92	4.91	5.3	5.07	4.76	4.9	5.65	5.85	5.75	5.46	4.98	4.98	5.81	5.72	4.81	4.6	4.53	4.92	4.91	5.34	5.4	5.13	5.48	5.66	5.21	3.89	4.03
		4.7	4.86	5.12	5.34	5.56	5.86	5.92	5.9	4.98	5.15	5.4	5.73	5.42	5.54	5.46	4.98	4.98	5.46	5.9	5.81	5.57	5.05	4.75	4.92	5.05	5.08	4.68	5.1	5.31	5.54	5.09	4.92
		4.02	4.74	4.9	4.68	4.51	5.23	5.51	4.85	4.94	4.77	4.87	4.92	5.28	5.72	5.81	4.98	4.98	5.46	5.11	5.23	6.04	5.88	4.82	4.37	4.37	4.82	5.88	6.01	4.88	3.42	3.74	2.55
		4.8	4.74	4.84	4.25	4.83	5.55	5.74	5.74	5.45	4.97	4.95	5.45	5.75	5.86	5.79	4.98	4.98	5.46	5.54	5.09	4.92	4.75	4.71	4.91	5.12	5.12	4.91	4.87	5.12	5.32	5.34	4.99
		5.31	5.07	4.87	4.71	4.91	5.34	5.32	5.12	4.87	4.91	4.91	5.08	5.34	5.86	5.81	4.98	4.98	5.81	5.86	5.42	5.34	5.25	4.96	4.52	5.61	5.81	5.37	5.25	4.96	4.71	4.99	5.34
		5.56	5.35	4.93	4.78	4.11	4.26	5.32	5.86	5.38	4.98	4.44	4.25	4.94	5.86	5.81	4.98	4.98	5.81	5.86	5.34	5.14	5.04	5.19	5.38	5.36	5.45	5.45	5.36	5.34	4.99	4.71	4.96
		4.62	4.96	5.45	4.8	4.68	4.6	4.52	4.77	5.17	5.24	5.38	5.09	4.72	5.86	5.8	5.2	5	5.25	4.91	4.38	4.89	5.57	4.85	4.95	5.44	5.72	4.81	4.84	5.13	5.9	5.83	5.14
		5.5	4.94	4.85	5.57	5.54	4.83	4.4	3.99	3.81	4.44	5.31	5.54	5.42	5.86	5.8	5.2	5	5.25	4.91	4.38	4.89	5.57	5.32	4.98	4.71	4.27	3.92	4.55	5.29	5.28	4.92	4.87
		4.8	5.45	5.74	5.74	5.45	4.8	4.67	4.86	4.7	4.94	5.33	5.61	5.35	5.66	5.79	4.98	4.98	5.49	5.64	5.08	4.7	4.6	4.53	4.87	4.98	5.5	5.33	5.43	5.16	5.57	4.85	4.25
		5.81	5.86	4.94	4.83	5.08	5.32	5.12	4.94	5.15	5.1	3.92	4.27	5.49	5.84	5.81	4.98	4.98	5.49	5.61	5.35	5.3	4.91	4.96	5.46	5.7	4.9	4.68	4.75	4.86	4.9	5	4.98
		5.13	5.34	4.84	3.41	4.22	5.18	5.91	5.74	5.64	5.18	4.75	4.6	4.72	5.86	5.81	4.98	4.98	5.79	5.66	5.35	5.4	5.41	4.8	4.76	5.07	5.66	5.92	5.37	5.25	5.3	5	5.18
		5.08	5.24	5.54	5.3	4.96	5.45	4.97	4.74	4.77	4.94	5.24	5.54	5.3	5.47	5.79	4.98	4.98	5.79	5.91	5.74	5.45	5.05	4.75	4.74	4.84	4.62	4.96	5.55	4.83	4.72	5.37	5.59
		4.53	4.6	4.7	4.86	5.12	5.34	5.56	5.86	5.92	5.37	5.25	4.96	4.52	5.61	5.49	4.98	4.98	5.81	5.72	5.37	4.83	4.98	5.35	5.11	5.1	5.56	5.64	5.08	5.03	4.83	4.98	5.35
		5.64	5.81	5.37	5.38	4.8	4.76	4.77	5.08	5.35	5.12	4.91	4.87	5.07	5.66	5.79	4.98	4.98	5.49	5.64	5.17	4.77	4.52	4.76	5.34	5.36	5.45	5.75	5.7	5.55	4.96	4.43	4.97
		5.75	5.26	5.09	5.03	5.09	5.35	5.17	5.21	5.54	5.24	4.97	4.63	4.89	5.27	5.81	4.98	4.98	5.81	5.72	5.37	4.83	4.52	5.4	5.38	4.69	4.11	4.78	4.98	5.32	5.51	4.84	3.74
		5.12	4.76	4.82	5.45	5.91	5.91	5.92	5.37	5.29	5.15	4.77	5.45	5.58	5.91	5.79	4.98	4.98	5.79	5.66	5.35	5.14	5.1	4.47	4.99	5.89	5.45	4.97	4.74	5.08	5.07	5.08	5.2
		4.52	5.4	5.41	4.97	4.92	5.3	4.91	4.91	4.96	5.35	5.81	5.61	5.35	5.66	5.79	4.98	4.98	5.79	5.66	5.07	4.94	5.15	5.83	6.01	5.18	4.96	4.12	4.97	5.32	5.51	4.28	2.55
		4.77	4.99	5.12	5.35	5.19	5.32	5.38	5.19	5.32	5.34	4.76	4.52	4.94	5.86	5.81	4.98	4.98	5.81	5.72	5.37	5.09	5.17	5.35	4.93	4.71	4.29	3.74	3.92	5.1	5.14	5.14	5.32
		5.57	5.34	4.68	4.82	5.61	5.65	5.02	4.74	4.77	4.99	5.12	5.35	5.24	5.66	5.79	4.98	4.98	5.49	5.61	4.92	4.77	4.99	5.34	5.17	4.74	4.98	5.59	5.85	5.01	4.84	4.08	4.43
		5.35	5.32	5.12	4.76	4.8	5.45	5.7	5.56	5.35	5.14	4.77	4.52	4.68	5.57	5.49	4.98	4.98	5.46	5.9	5.81	5.57	5.05	4.87	4.71	4.83	5.03	5.08	5.64	5.56	4.82	4.76	5.34
		5.54	5.09	4.92	4.75	4.71	5.05	5.24	5.58	5.18	4.75	4.03	4.11	5.19	5.84	5.81	4.98	4.98	5.46	5.11	5.31	5.57	5.32	4.98	4.71	4.83	3.89	3.48	4.62	5.55	5.53	4.96	3.89
		4.98	4.71	4.83	4.67	4.39	4.89	4.77	5.15	5.64	5.51	5.07	4.87	5.05	5.57	5.49	4.98	4.98	5.79	5.66	5.24	5.35	5.24	4.93	4.74	4.84	4.08	4.52	5.5	5.36	4.78	4.22	5.33
		5.45	5.36	5.38	4.98	4.96	5.25	5.61	5.94	5.88	4.57	4	4.73	4.97	5.54	5.46	4.98	4.98	5.79	5.66	5.24	5.07	4.61	4.77	5.03	5.4	5.68	5.7	5.64	5.23	4.79	5.14	5.09
		5.45	5.19	5.38	5.32	5.14	5.61	5.56	5.1	5.08	5.32	5.19	5.38	5.56	5.86	5.79	4.98	4.98	5.81	5.86	4.94	4.52	4.76	5.34	5.32	5.12	4.87	4.71	4.91	4.91	5.08	5.2	5.5
		5.3	4.51	4.49	4.63	4.8	4.67	4.73	4.83	4.86	4.91	5.57	5.56	4.95	5.5	5.49	5.38	5.09	5.36	5.08	4.52	4.48	4.78	4.8	4.91	5.24	5.41	4.97	4.43	4.83	5.22	5.46	5.51
		5.55	4.96	5.16	5.03	4.61	5.05	5.38	5.37	5.8	5.72	5.37	4.83	4.98	5.38	5.36	5.09	5.38	5.49	5.61	4.52	4.96	5.25	5.37	5.81	5.57	4.68	4.03	4.34	4.83	4.71	4.98	5.32
		4.77	4.94	5.24	5.54	5.21	5.17	5.34	4.76	4.82	5.45	5.47	5.16	5.37	5.72	5.81	4.98	4.98	5.49	5.61	5.14	5.32	5.38	5.08	4.77	4.76	4.4	4.5	5.47	5.83	5.91	5.92	5.35
		4.73	4.83	4.86	4.75	4.68	4.73	4.83	4.61	4.92	5.28	5.72	5.44	4.95	5.5	5.49	4.98	4.98	5.81	5.84	5.01	4.38	3.81	4.53	4.92	5.12	5.34	5.17	4.74	4.88	5.65	5.94	5.61
		4.5	4.43	4.96	5.25	5.61	6.03	5.86	4.57	4.44	4.83	4.61	4.92	5.28	5.72	5.81	4.98	4.98	5.81	5.86	4.72	3.81	4.38	5.01	5.89	5.4	5.15	4.98	5.75	5.85	5.79	5.32	4.59
		5.22	5.72	5.81	5.14	4.91	5.12	4.8	4.71	4.83	4.67	5.11	5.31	4.95	4.91	5.25	5	5.2	5.8	5.27	4.51	4.23	4.27	4.69	5.48	5.88	6.01	4.88	3.98	5.26	5.65	5.67	4.74
		4.73	4.83	5.09	5.35	5.32	5.12	4.94	5.57	5.33	4.94	4.75	5	5.22	5.72	5.81	4.98	4.98	5.81	5.86	4.72	4.6	4.75	5	4.9	4.61	4.98	5.59	5.68	4.85	4.98	5.38	5.17
		5.33	5.15	5.38	5.24	5.05	4.6	4.82	5.43	5.65	4.89	4.4	4.76	5.07	5.66	5.79	4.98	4.98	5.49	5.57	4.91	4.77	4.9	5.54	5.15	5.05	4.87	4.77	4.92	5.61	5.33	4.94	4.7
		5.73	4.58	4.66	4.42	5.03	5.64	5.51	5.35	5.4	5.54	4.83	4.72	5.37	5.72	5.81	4.98	4.98	5.46	5.54	5.09	5.14	4.84	5.08	4.79	5.32	5.79	5.85	5.61	5.29	5.03	4.42	4.49
		4.8	4.76	4.77	4.74	4.5	4.5	5.36	5.32	5.08	5.03	4.83	4.71	4.94	5.57	5.49	4.98	4.98	5.46	5.9	5.81	5.57	5.05	4.75	4.92	5.09	5.54	4.98	4.22	4.78	5.36	4.85	4.38
		4.91	5.12	5.35	5.19	5.45	5.26	5.09	5.03	4.61	5.05	5.45	5.51	5.35	5.61	5.49	4.98	4.98	5.81	5.72	4.81	4.03	4.11	4.78	4.75	5.05	5.41	5.24	4.94	4.71	4.83	5.03	5
		5.26	5.16	5.79	5.33	4.88	4.62	5.47	5.45	5.1	5.11	5.11	4.83	4.94	5.86	5.81	4.98	4.98	5.79	5.66	5.35	5.5	5.57	4.89	4.38	4.85	5.4	4.91	4.91	5.58	5.58	5.45	5.31
		5.32	5.68	5.02	5.02	5.68	6.01	4.57	3.99	4.5	4.74	4.92	5.61	5.81	5.9	5.46	4.98	4.98	5.49	5.64	5.08	4.83	4.86	4.43	4.96	5.54	5.24	5.08	4.83	4.92	4.75	4.74	4.84
		5.24	5.35	4.98	4.96	5.25	5.34	5.09	4.92	5.12	5.34	5.17	5.09	5.37	5.72	5.81	4.98	4.98	5.79	5.47	5.3	5.55	5.51	5.35	5.4	5.58	5.03	4.69	4.4	4	4.73	4.79	5.08
		4.67	5.11	4.98	4.22	4.38	4.74	4.98	5.64	5.56	4.44	4.6	5.65	5.85	5.75	5.46	4.98	4.98	5.81	5.72	5.22	5	5.03	4.83	4.52	5.5	5.51	4.84	4.02	4.08	4.52	5.14	5.83
		4.96	4.71	4.76	4.9	5.59	5.59	4.98	4.61	5.03	5.09	4.9	5.14	5.34	5.86	5.81	4.98	4.98	5.49	5.61	5.14	5.32	5.34	4.76	4.52	4.77	4.92	5.12	5.14	5.52	5.14	4.86	4.74
		5.35	5.09	5.03	5.09	4.9	4.68	5.06	5.67	5.55	4.89	3.81	4.25	4.94	5.86	5.81	4.98	4.98	5.81	5.86	5.34	5.08	4.84	4.93	4.78	4.77	4.23	4.74	5.2	5.5	5.45	5.14	5.5
		4.94	4.7	4.61	4.38	4.5	5.47	5.83	5.74	5.45	4.8	4.67	4.92	5.09	5.54	5.46	4.98	4.98	5.46	5.54	5.32	5.54	5.37	5.08	4.74	4.97	5.41	5.4	4.52	4.96	5.55	5.51	5.07
		4.87	5.12	5.32	5.38	5.08	4.77	4.99	5.14	5.52	5.14	4.44	4.25	4.94	5.86	5.81	4.98	4.98	5.81	5.86	5.34	5.08	4.84	5.09	5.03	5.09	5.26	5.45	5.19	5.35	5.24	5.09	5.03
		4.44	4.25	4.85	5.5	5.45	5.14	5.14	5.54	4.9	4.97	5.64	5.56	4.95	5.5	5.49	4.98	4.98	5.81	5.84	4.99	4.66	4.55	5.24	5.02	4.72	5.37	5.83	5.59	4.78	4.07	5.13	5.26
		5.94	5.88	4.57	3.41	3.48	4.84	5.76	5.13	4.84	5.03	5.4	5.45	5.19	5.38	5.36	5.09	5.38	5.49	5.64	4.98	4.63	4.47	4.11	5.2	5.8	5.72	4.81	4.94	4.98	5.9	5.34	5.11
		5.56	5.64	5.08	5.03	5.16	5.47	5.45	4.95	5.31	5.41	4.8	4.76	5.07	5.66	5.79	4.98	4.98	5.46	5.11	5.23	6.04	5.7	4.98	4.87	4.77	4.25	4.58	5.45	5.89	5.49	4.4	4
		4.94	4.25	4.58	5.45	5.51	4.92	4.97	5.45	5.59	5.28	4.44	4.25	4.94	5.86	5.8	5.2	5	5.25	4.91	4.94	4.69	4.73	5.08	5.59	5.45	4.51	4.23	4.88	5.66	6.01	5.83	4.91
		5.3	4.51	4.49	4.63	4.98	5.28	5.83	6.01	5.67	4.85	4.38	5.5	5.81	5.9	5.46	4.98	4.98	5.46	5.75	5.94	5.65	4.82	4.85	4.42	4.47	4.91	5.3	5.24	5.35	5.12	4.91	4.75
		4.77	3.97	4.85	5.77	5.66	4.57	3.99	4.38	4.61	4.9	4.99	4.69	4.94	4.91	5.25	5	5.2	5.81	5.5	4.94	4.69	5.23	5.29	5.37	5.81	5.61	5.35	5.31	5.8	4.89	4.38	4.91
		4.51	5.54	5.37	4.98	4.96	5.69	5.3	4.89	4.63	4.77	4.75	4.71	5.05	5.57	5.49	4.98	4.98	5.46	5.9	5.81	5.61	4.52	4.96	5.55	4.96	5.16	5.03	5.08	5.24	5.38	5.15	5.26
		4.85	5.68	5.85	5.99	5.03	5.08	4.74	5.03	4.72	4.72	5.03	5	5.22	5.72	5.81	4.98	4.98	5.49	5.61	5.14	5.32	5.38	4.98	4.96	5.69	5.89	5.49	4.4	4	4.73	4.59	5.09
		4.77	4.87	4.68	4.4	4.61	4.74	4.98	5.28	5.54	4.77	5.15	5.64	5.74	5.91	5.79	4.98	4.98	5.79	5.86	5.56	5.35	5.14	5.05	5.21	5.13	5.14	4.44	4.25	4.77	5.14	5.24	5.12
		5.51	5.55	4.96	4.71	4.99	5.34	5.17	4.74	4.84	5.01	5.89	5.69	5.3	5.47	5.79	4.98	4.98	5.46	5.9	5.34	5.54	5.42	5.73	5.45	5.05	4.87	5.09	5.7	5.34	5.23	4.67	5.08
		5.08	4.83	4.86	4.43	4.08	4.84	4.96	5.36	5.37	5.19	5.04	5.14	5.34	5.86	5.81	4.98	4.98	5.79	5.47	5.3	5.54	5.31	4.94	4.69	5.23	5.58	5.24	4.97	4.12	4.23	3.74	3.42
		5.22	5.72	5.44	4.82	4.6	4.91	4.91	4.61	4.51	4.83	4.69	4.7	5.22	5.72	5.81	4.98	4.98	5.49	5.64	4.98	4.78	4.11	4.69	5.37	5.51	5.24	5.38	5.56	5.86	5.45	4.82	4.68
		4.83	5.54	5.24	4.91	4.77	4.12	4.96	5.39	5.94	5.61	5.38	4.97	4.92	5.66	5.79	4.98	4.98	5.79	5.66	5.35	5.61	5.56	4.95	4.91	5.83	6.01	5.67	4.85	4.38	5.31	5.54	4.83
		5.72	5.22	4.7	4.69	4.4	3.99	4.38	4.61	4.9	5	4.75	4.6	4.72	5.86	5.81	4.98	4.98	5.79	5.66	5.07	4.76	4.8	5.45	5.7	5.75	5.45	5.51	5.46	5.14	4.86	4.74	5.08
		5.7	5.37	5.09	4.72	5.73	5.45	4.97	4.43	4.83	5.03	5.38	5.79	5.85	5.75	5.46	4.98	4.98	5.79	5.86	5.75	5.45	5.14	5.4	5.54	4.96	4.43	4.86	4.83	5.09	5.28	5.52	5.22
		4.69	3.89	4.83	5.49	5.85	5.77	4.84	3.85	4	4.85	4.69	4.83	4.67	5.11	5.46	4.98	4.98	5.81	5.84	5.19	4.48	3.72	4.6	5.59	5.32	5.3	4.53	4.92	4.67	4.8	5.45	5.89
		5.34	5.9	5.34	5.9	5.34	5.9	5.34	5.9	5.34	5.9	5.34	5.9	5.34	5.9	5.46	4.98	4.98	5.79	5.91	5.74	5.45	4.97	4.92	5.51	5.45	4.97	4.43	4.83	5.37	5.72	5.8	5.35
		4.44	4.83	4.86	4.75	4.71	5.05	5.57	5.33	4.22	4.62	5.65	5.43	5.26	4.91	5.25	5	5.2	5.8	5.86	4.94	4.25	3.81	4.5	5.36	5.34	4.94	5.07	5.31	5.11	4.28	3.92	4.55
		5.72	5.8	5.2	4.89	5.31	4.76	5.1	4.77	4.82	5.79	5.61	4.82	4.68	5.15	5.25	5	5.2	5.92	5.47	4.62	4.88	5.65	5.94	5.33	4.89	5.31	4.76	5.85	5.36	5.73	5.96	5.13
		5.33	4.62	3.48	3.89	5.23	5.11	5.31	5.35	5.4	5.41	4.58	4.25	4.94	5.86	5.81	4.98	4.98	5.81	5.84	4.99	3.75	2.55	4.88	5.62	5.62	4.88	3.74	2.55	4.41	5.53	5.67	4.85
		5.12	4.76	4.4	4.61	4.74	4.8	4.75	4.71	4.71	5.05	5.34	5.57	5.31	5.11	5.46	4.98	4.98	5.81	5.27	5.31	5.1	5.42	5.49	4.4	3.41	3.81	4.51	5.54	5.14	4.91	4.6	4.82
		5.19	5.38	5.36	5.51	5.4	5.03	4.11	4.03	4.75	4.74	4.82	5.65	5.94	5.75	5.46	4.98	4.98	5.79	5.47	5.3	5.54	5.4	4.92	5.08	5.35	5.12	4.99	4.77	4.77	4.99	4.91	5.14
		5.18	5.03	4.83	4.98	5.35	5.35	4.98	4.08	4.98	5.36	4.85	4.94	4.94	5.86	5.81	4.98	4.98	5.79	5.66	5.07	4.94	5.24	5.41	4.8	4.76	5.12	5.32	5.34	5.12	4.8	4.71	4.27
		4.5	4.5	5.03	5.7	4.97	4.73	4.77	4.74	4.75	4.92	5.14	5.46	5.68	5.86	5.92	5.2	5	5.25	4.91	4.38	4.34	4.11	4.84	5.77	5.83	5.22	4.76	4.77	5.45	5.58	5.74	5.64
		4.81	5.59	5.57	5.18	4.98	4.86	4.43	4.08	4.98	5.03	5.35	5.92	5.91	5.91	5.79	4.98	4.98	5.46	5.54	5.09	4.87	5.05	5.45	4.96	4.62	4.84	4.74	4.98	5.24	5.41	4.97	4.92
		4.71	4.91	5.34	5.36	5.36	5.38	5.19	5.32	5.34	4.91	4.75	4.92	5.09	5.54	5.46	4.98	4.98	5.81	5.86	5.34	5.14	5.04	5.14	5.4	5.54	4.96	4.71	4.76	4.8	5.41	5.24	4.68
		5.08	5.38	5.36	5.45	5.26	5.09	5.03	4.86	5.12	5.12	5.12	4.99	5.07	5.66	5.79	4.98	4.98	5.79	5.86	5.3	5.14	5.34	5.73	5.45	5.05	4.61	4.7	4.6	4.51	5.57	5.46	4.98
		5.48	5.67	5.23	4.39	4.89	5.31	5.45	5.77	4.84	3.42	3.85	4.02	4.62	5.47	5.92	5.2	5	5	4.39	4.84	4.92	5.03	5.29	5.08	4.67	5.21	5.66	5.48	5.25	5.53	5.55	4.62
		4.63	4.77	4.91	5.24	5.41	4.8	4.76	4.77	4.74	5.02	5.59	5.68	5.41	5.47	5.79	4.98	4.98	5.81	5.27	5.31	5.1	4.76	5.46	5.77	5.18	5.25	4.55	4.87	5.3	4.72	5.41	5.37
		3.85	3.41	4.07	5.67	6.03	5.61	5.25	4.83	4.25	4.84	4.64	4.7	5.22	5.72	5.81	4.98	4.98	5.46	5.54	5.09	4.92	4.67	4.73	5.28	5.72	5.8	5.2	5.08	5.9	5.73	5.75	5.34
		5.05	5.34	5.57	5.31	5.11	4.98	4.94	4.75	5.38	5.88	5.46	4.96	4.51	5.27	5.8	5.2	5	5.25	5.14	4.52	4.96	5.69	5.73	4.94	4.94	4.85	5.57	4.89	4.03	4.6	4.71	5.05
		5.83	5.59	4.78	3.81	4.53	4.87	4.98	5.5	5.84	5.96	5.13	4.84	4.81	5.72	5.81	4.98	4.98	5.46	5.54	4.97	5.23	5.29	5.37	5.92	5.47	4.62	4.98	5.47	5.31	4.92	5.02	5.65
		3.81	4.72	5.73	5.57	5.03	4.64	4.61	3.81	4.57	5.43	5.88	5.21	4.67	5.11	5.46	4.98	4.98	5.81	5.84	5.19	4.84	5.13	5.34	4.28	3.92	4.11	5.01	4.97	4.99	4.99	5.18	5.64
		4.83	4.98	5.37	5.52	4.98	4.94	5.26	5.27	5.31	5.54	5.15	4.94	5.07	5.66	5.79	4.98	4.98	5.49	5.57	5.05	4.87	4.71	4.96	5.69	5.3	4.51	4.23	4.88	5.62	5.55	4.88	4.08
		4.52	4.83	5.37	5.59	5.45	4.97	4.43	4.08	4.98	5.47	5	5.16	5.37	5.72	5.81	4.98	4.98	5.49	5.61	4.52	4.85	5.68	5.86	5.48	4.42	3.75	2.55	4.27	4.71	4.75	4.98	5.7
		5.42	5.1	5.31	5.45	5.65	5.31	5.13	5.34	4.28	2.55	2.55	4.27	5.49	5.84	5.81	4.98	4.98	5.49	5.57	4.68	4.82	5.43	5.39	4.96	3.89	5.15	5.57	5.89	5.49	4.27	3.92	4.55
		5.94	5.99	5.34	4.28	2.55	3.75	4.99	5.89	5.69	4.83	5.02	5.68	5.85	5.75	5.46	4.98	4.98	5.79	5.91	5.74	5.37	5.09	4.59	4.73	4	3.85	4.29	4.69	5.03	5.64	5.51	4.92
		5.56	5.38	5.19	5.45	5.45	5.19	5.35	5.12	5.12	4.92	5.09	5.54	5.34	5.9	5.46	4.98	4.98	5.79	5.66	5.24	5.38	5.32	5.19	5.38	5.36	5.36	5.34	4.99	4.77	5.08	5.38	5.36
		4.92	4.77	4.94	5.34	5.51	4.28	4.23	4.12	4.97	5.24	5.38	5.09	4.72	5.86	5.81	4.98	4.98	5.79	5.66	5.07	4.94	5.57	5.56	4.82	4.36	4.73	5.28	5.83	5.65	5.31	5.08	5.25
		5.13	5.22	4.83	4.43	5.02	5.65	4.78	5.47	5.32	5.59	4.9	4.76	5.07	5.66	5.79	4.98	4.98	5.79	5.47	4.62	4.02	3.85	4.88	5.88	5.19	5.14	5.37	4.96	5.3	5.55	5.74	5.91
		4.68	5.24	5.41	4.8	4.68	4.87	5.12	5.45	5.45	5.12	4.99	5.34	5.56	5.86	5.79	4.98	4.98	5.79	5.86	5.56	5.38	4.98	4.85	5.68	5.86	5.48	4.92	4.77	4.23	4.74	5.05	5.14
		5.28	4.93	4.71	4.4	3.99	4.5	4.92	5.51	5.45	5.05	4.61	5.03	5.16	5.47	5.79	4.98	4.98	5.81	5.72	5.37	5.09	5.17	5.08	4.52	4.34	5.23	5.11	5.83	5.74	5.64	5.18	5.03
		5.51	5.07	4.87	4.91	5.12	5.12	5.12	4.92	5.09	5.34	5.29	5.23	4.97	5.54	5.46	4.98	4.98	5.81	5.72	4.81	4.03	3.89	4.11	4.29	4.69	4.85	4	4.4	4.69	4.85	4.77	4.74
		5.4	5.38	5.09	4.72	5.73	5.69	5.3	4.96	5.55	4.96	4.52	5.61	5.81	5.9	5.46	4.98	4.98	5.49	5.57	5.05	4.6	4.82	5.56	5.57	4.91	4.77	4.12	4.96	5.4	5.5	5.35	5.51
		4.91	5.34	5.36	5.45	5.45	5.19	5.37	5.52	5.22	5.16	5.13	5.45	5.31	5.27	5.81	4.98	4.98	5.79	5.86	5.75	5.26	4.74	4.98	5.36	5.32	5.08	4.9	5	4.98	4.92	4.87	4.77
		4.8	4.74	4.61	4.4	4.36	4.82	5.56	5.57	4.94	4.77	4.74	4.86	5.28	5.72	5.81	4.98	4.98	5.49	5.64	5.08	5.03	5.09	5.17	5.34	5.12	4.86	4.9	4.7	4.92	4.11	4.69	5.38
		6.03	5.61	5.38	4.97	4.95	5.45	5.46	5.14	4.92	4.75	4.74	4.84	4.62	5.47	5.79	4.98	4.98	5.81	5.72	5.22	4.7	4.42	3.75	4.47	5.4	5.5	4.52	4.85	5.68	6.01	4.57	4.02
		5.38	5.36	5.36	5.38	5.08	4.77	4.99	5.12	5.35	5.08	4.92	5.61	5.81	5.9	5.46	4.98	4.98	5.46	5.9	5.81	5.64	5.08	4.83	4.73	4.36	4.52	4.69	5.32	5.67	5.33	5.46	5.27
		5.3	5.13	4.91	4.91	5.18	5	5.41	5.68	5.85	5.61	5.29	5.23	4.97	5.54	5.46	4.98	4.98	5.81	5.72	4.81	4.84	5.19	5.39	4.96	4.91	5.58	5.58	4.91	4.91	4.96	5.35	5.34
		5.54	5.32	5.34	5.29	5.15	4.37	4.89	5.3	5.45	4.97	4.74	4.77	4.94	5.57	5.49	4.98	4.98	5.81	5.27	5.31	5.54	4.91	4.94	4.94	5.87	5.59	5.08	4.85	4.69	4.29	3.85	4
		4.9	5.29	5.68	5.85	5.61	5.38	4.8	4.76	4.71	4.83	5.37	5.72	5.8	5.9	5.46	4.98	4.98	5.46	5.54	4.97	5.23	5.58	5.4	4.92	4.74	4.97	5.45	5.7	5.68	5.5	5.2	5.14
		4.64	5.03	5.57	5.89	5.49	4.4	3.41	3.48	3.89	5.21	5.62	5.67	5.23	5.11	5.46	4.98	4.98	5.79	5.66	5.24	5.07	5.32	5.65	5.75	4.85	4.82	5.79	5.78	5.32	5.07	4.98	4.96
		4.86	4.91	5.57	5.56	4.44	4.44	4.98	5	4.9	4.86	5.12	5.34	5.56	5.86	5.79	4.98	4.98	5.79	5.66	5.07	4.94	5.57	5.56	4.82	4.6	4.91	5.34	5.32	5.12	4.87	4.71	4.68
		5.64	5.17	4.53	4.6	4.75	5.18	5.57	5.89	5.01	4.61	4.4	4.76	5.07	5.66	5.79	4.98	4.98	5.49	5.57	4.91	4.8	4.71	4.4	3.99	4.38	4.61	4.7	4.03	3.89	4.11	4.84	5.77
		5.68	5.4	4.83	4.27	2.55	2.55	4.28	5.77	5.83	4.81	4.84	5.67	6.03	5.75	5.46	4.98	4.98	5.81	5.72	4.81	4.6	4.72	5.73	5.4	5.09	4.72	5.73	5.4	5.09	4.51	5.54	5.37
		5.38	5.34	5.09	4.92	5.12	5.34	5.32	5.12	4.87	4.71	4.91	5.34	5.56	5.86	5.79	4.98	4.98	5.81	5.86	5.34	5.14	5.04	5.14	5.61	5.33	5.15	5.38	5.24	5.08	4.9	5	4.75
		5.47	5	5.41	5.68	4.78	4.07	4.38	4.74	4.93	5.24	5.11	4.83	4.94	5.86	5.81	4.98	4.98	5.79	5.66	5.07	4.76	4.73	5.28	5.59	5.57	5.23	4.59	4.6	4.7	4.61	4.92	5.14
		5.7	4.97	4.99	4.9	5.09	5.24	5.24	5.09	5.03	4.83	4.43	4.86	5.28	5.72	5.81	4.98	4.98	5.49	5.57	4.94	4.77	5.08	5.38	5.32	5.19	5.35	5.24	5.14	4.77	4.52	4.36	4.9
		4.58	5.45	5.51	5.35	5.5	5.36	4.5	3.81	4.57	5.86	5.67	4.84	4.81	5.72	5.81	4.98	4.98	5.49	5.61	4.92	4.74	4.97	5.41	5.24	4.91	4.77	4.9	5.45	5.3	4.92	4.86	4.98
		4.92	5.66	5.92	5.37	5.04	5.15	5.33	5.61	4.52	4.83	5.37	5.72	5.8	5.9	5.46	4.98	4.98	5.46	5.75	5.94	5.39	4.96	3.89	4.76	5.22	5.83	5.65	5.31	5.11	4.98	4.22	3.41
		5.46	5.51	5.51	5.5	4.85	4.83	5.08	5.32	4.95	4.86	5.14	5.46	5.68	5.86	5.79	4.98	4.98	5.46	5.54	5.42	5.73	5.45	4.97	4.74	4.74	5.02	5.59	5.59	4.98	4.87	4.53	5.3
		4.78	5.79	5.32	4.79	4.74	4.23	5.06	5.67	5.62	4.88	3.98	5.26	5.73	5.75	5.46	4.98	4.98	5.81	5.72	4.81	4.03	3.89	4.11	4.29	4.71	4.93	5.24	5.11	4.52	4.34	4.11	4.88
		5.03	5.7	5.42	5.87	5.65	5.19	4.68	5.04	5.12	4.76	4.8	5.45	5.74	5.91	5.79	4.98	4.98	5.79	5.86	5.56	5.38	5.08	4.92	5.61	5.81	5.37	5.04	5.15	5.26	5.86	4.94	4.25
		4.72	5.37	5.59	5.45	4.97	4.43	4.96	5.54	5.24	4.94	5.07	5.66	5.92	5.9	5.46	4.98	4.98	5.79	5.91	5.91	5.45	4.82	4.68	5.57	5.81	5.9	5.31	4.82	4.68	5.57	5.56	4.95
		5.31	5.9	5.34	5.54	5.32	5.5	5.45	5.14	5.61	5.81	5.37	5.25	5.3	5.47	5.79	4.98	4.98	5.46	5.9	5.81	5.5	4.38	4.48	5.19	5.85	5.59	4.5	4.4	4.67	4.86	5.03	5.16
		5.09	5.09	4.68	5.19	5.8	5.31	5.24	5.35	5.35	5.08	4.77	4.87	5.05	5.57	5.49	4.98	4.98	5.81	5.72	5.37	4.83	4.98	5.37	5.54	5.2	5.14	5.04	5.12	4.87	5.05	5.34	5.51
		4.98	4.08	4.98	5.38	5.32	5.19	5.37	5.52	5.12	5	5.03	4.83	4.52	5.61	5.49	4.98	4.98	5.79	5.86	5.56	5.08	5.1	5.31	5.54	5.09	4.92	4.67	4.4	3.99	4.4	4.71	4.75
		3.97	4.37	4.89	5.3	5.4	5.15	4.98	5.11	4.67	5.21	6.01	5.68	5.41	5.47	5.92	5.2	5	5	5.2	5.92	5.91	5.83	5.47	5.08	3.97	3.89	4.23	3.74	3.42	4.29	5.49	5.85
		5.14	5.45	5.46	5.14	4.86	4.92	5.51	5.45	4.8	4.68	4.87	4.77	4.92	5.61	5.49	4.98	4.98	5.81	5.72	5.28	4.73	4.67	4.77	4.94	5.32	5.32	5.43	5.23	5.14	5.12	4.86	4.9
		4.67	4.8	5.38	5.37	5.92	5.66	4.92	4.5	4.5	5.03	5.13	4.84	5.19	5.84	5.81	4.98	4.98	5.49	5.57	4.94	5.12	5.45	5.22	5.02	4.89	4.76	5.85	6.01	5.18	4.62	3.81	4.59
		4.71	4.99	4.91	4.61	5.19	5.76	5.13	5.23	5.67	6.01	5.83	5.14	5.35	5.66	5.79	4.98	4.98	5.46	5.54	4.97	5.23	5.64	4.96	5.3	5.69	5.59	5.22	5	4.98	4.86	4.43	4.96
		4.86	5.03	4.83	4.71	4.94	5.24	5.54	4.96	4.71	4.99	5.14	5.54	5.32	5.54	5.46	4.98	4.98	5.81	5.86	5.42	5.34	5.25	4.83	4.72	5.03	5	4.9	4.61	5.05	5.41	5.24	4.94
		4.68	4.4	4.61	4.64	4.85	4.82	5.55	5.62	5.21	4.34	4.03	4.6	5.05	5.15	5.25	5.41	5.6	5.56	5.08	4.83	4.77	4.92	5.12	5.12	5.35	5.08	4.77	4.99	5.12	5.12	4.99	4.77
		4.74	4.77	4.87	4.91	5.12	5.11	5.1	5.45	5.47	5.16	5.37	5.72	5.8	5.9	5.46	4.98	4.98	5.46	5.54	5.09	4.92	4.67	4.8	5.45	5.89	4.99	4.49	3.89	5.15	5.64	5.74	5.74
		5.4	5.35	5.31	5.47	4.78	3.81	4.53	4.87	4.38	4.61	4.64	4.7	5.22	5.72	5.81	4.98	4.98	5.49	5.61	5.35	5.51	5.64	5.23	4.59	5.3	5.32	5.68	5.29	5.24	5.22	5.02	4.89
		5.7	5.45	4.8	4.68	4.75	4.92	4.77	4.94	5.31	5.54	5.21	5.26	5.75	5.86	5.79	4.98	4.98	5.46	5.54	4.97	4.99	4.99	5.18	5.29	5.34	5.32	5.5	5.24	5.21	5.55	5.74	5.74
		4.86	5.03	4.83	4.71	4.94	5.24	5.41	5.05	4.75	4.78	4.11	4.03	4.81	5.72	5.81	4.98	4.98	5.49	5.61	5.14	5.32	5.34	5.12	4.86	5.03	5.09	5.26	5.45	5.14	5.4	5.41	4.8
		3.41	3.85	3.42	3.42	3.42	4.29	5.49	5.42	5.1	4.77	5.15	5.64	5.74	5.91	5.79	4.98	4.98	5.81	5.72	4.81	4.94	4.98	5.54	4.97	5.23	5.58	5.24	5.17	4.53	4.6	4.75	5.18
		4.91	5.13	4.62	4.98	5.47	5.8	5.56	5.35	4.63	4.63	4.37	4.76	5.22	5.72	5.81	4.98	4.98	5.49	5.61	4.92	5.08	5.37	5.54	4.85	4.52	4.36	4.9	5.7	6.04	4.85	4.38	5.31
		5.59	5.37	4.83	4.71	4.94	5.34	5.36	4.98	4.08	4.43	4.97	5.45	5.74	5.91	5.79	4.98	4.98	5.46	5.75	6.03	6.03	5.33	4.89	4.9	4.97	5.24	5.58	5.15	4.77	5.54	5.14	4.92
		5.24	5.14	5.09	5.54	4.98	5.15	5.4	5.73	5.42	5.34	5.25	4.96	4.98	5.38	5.36	5.09	5.38	5.49	5.5	5.26	5.86	6.03	5.99	5.34	4.84	3.74	3.98	5.48	5.66	5.21	4.51	4.23
		4.36	4.03	4.89	5.57	5.5	4.52	4.08	4.84	5.01	5.89	5.4	5.09	4.72	5.86	5.81	4.98	4.98	5.46	5.9	5.81	5.57	5.05	4.6	4.82	5.44	5.72	5.22	5	4.98	4.86	4.43	4.96
		5.45	5.26	5.21	5.54	5.24	4.68	4.03	4.34	4.83	4.83	5.54	5.57	5.32	5.54	5.46	4.98	4.98	5.81	5.27	4.89	4.63	4.63	4.92	4.83	5.09	5.35	5.32	5.12	4.87	4.91	5.12	5.35
		4.03	4.34	5.23	5.77	5.85	5.19	4.84	5.11	5.34	5.37	5.25	4.96	4.52	5.61	5.49	4.98	4.98	5.46	5.9	5.81	5.61	4.92	4.74	4.97	5.41	5.24	4.97	4.12	4.96	5.4	4.85	4.95
		6.04	5.23	5.13	5.03	4.78	4.07	4.78	5.68	4.85	4.43	4.97	5.45	5.74	5.91	5.79	4.98	4.98	5.79	5.66	5.35	5.61	5.56	4.82	4.6	5.05	5.24	5.54	4.96	4.71	4.87	4.71	5.05
		5.81	5.37	5.25	4.83	4.83	5.69	5.3	5.31	5.1	5.29	5.28	4.86	4.92	5.66	5.79	4.98	4.98	5.49	5.64	5.08	4.7	4.94	5.33	5.61	5.35	5.51	5.64	5.18	4.99	4.76	4.77	5.54
		4.83	4.44	3.72	4.89	5.8	5.83	5.74	5.45	4.58	3.72	4.89	5.8	5.83	5.91	5.79	4.98	4.98	5.81	5.86	5.42	5.01	5.08	5.58	5.24	4.85	4.98	5.37	5.52	5.12	4.76	4.37	5.02
		4.96	5.55	5.74	5.74	5.45	4.8	4.76	5.07	5.51	5.37	5.15	5.18	5.91	5.91	5.79	4.98	4.98	5.79	5.91	5.74	5.45	4.8	4.36	4.03	4.34	5.23	5.11	5.8	5.75	5.45	5.12	4.87
		5.69	5.3	4.96	5.55	4.96	4.43	4.5	4.5	5.59	5.45	4.89	4.63	4.97	5.64	5.49	4.98	4.98	5.79	5.66	4.92	4.86	5.28	5.59	5.45	4.8	4.67	4.77	4.12	4.96	5.53	5.62	5.21
		4.52	4.77	5.14	5.35	5.32	5.14	5.4	5.41	4.97	4.43	4.83	5.03	5.08	5.64	5.49	4.98	4.98	5.81	5.27	5.31	4.89	5.01	5.32	5.54	5.37	5.19	5.32	5.34	4.99	5.12	5.32	5.38
		4.88	5.33	5.79	5.16	4.98	5.9	5.92	5.86	5.75	5.26	5.21	5.55	5.74	5.91	5.79	4.98	4.98	5.81	5.72	5.37	5.16	4.96	5.37	5.15	5.26	5.84	5.01	4.38	3.48	4.84	5.65	5.45
		5.8	5.27	5.31	5.54	5.15	4.68	4.82	5.44	5.27	5.31	4.89	5.01	5.42	5.86	5.81	4.98	4.98	5.81	5.27	5.31	5.54	5.15	4.68	4.82	5.44	5.27	5.46	5.32	5.32	5.46	5.27	5.8
		4.83	4.72	5.03	5	5.12	5.46	5.54	5.03	4.48	4.03	4.6	4.71	5.05	5.57	5.49	4.98	4.98	5.79	5.91	5.74	5.45	5.05	4.61	4.83	4.92	4.61	4.9	5	5.03	4.72	4.83	5.55
		4.92	4.53	5.09	5.04	5.37	5.92	5.86	5.56	5.38	5.24	5.51	5.55	5.3	5.47	5.79	4.98	4.98	5.79	5.86	5.56	5.34	4.99	4.77	4.77	4.94	5.15	5.54	4.9	4.77	4.75	4.91	5.34
		4.91	5.12	5.35	5.08	5.08	5.38	5.32	5.14	5.4	5.41	4.8	4.76	5.07	5.66	5.79	4.98	4.98	5.81	5.86	4.94	4.52	4.76	5.34	5.36	5.51	5.4	5.03	4.11	4.03	4.7	4.86	5.12
		4.91	4.47	4.42	5.03	5.57	5.3	4.51	4.96	5.53	5.67	4.85	4.03	4.68	5.57	5.49	4.98	4.98	5.81	5.84	5.01	4.38	3.48	3.89	4.11	3.42	4.88	5.88	5.94	5.33	4.89	5.31	4.76
		5.16	5.03	5.09	5.35	5.36	5.45	5.45	5.45	5.45	5.19	5.38	5.32	5.14	5.61	5.49	4.98	4.98	5.81	5.27	5.31	5.45	5.6	5.56	5.38	5.08	4.77	4.87	4.71	4.71	4.68	4.73	4.83
		5.38	5.61	5.85	5.79	5.32	4.79	4.74	4.74	5.2	5.54	5.37	5.08	4.92	5.61	5.49	5.38	5.09	5.36	5.38	5.08	5.08	5.37	5.52	5.14	4.86	4.92	5.3	5.76	5.9	5.65	5.32	5.07
		5.72	4.81	4.94	5.33	5.57	5.05	4.75	4.77	4.63	4.89	5.3	5.69	5.3	5.47	5.79	4.98	4.98	5.46	5.54	5.09	4.87	4.38	4.5	5.47	5	5.16	5.03	5	4.99	5	4.9	5.08
		5.3	4.51	4.96	5.53	5.55	4.88	4.62	5.13	4.91	4.91	5.18	5.31	5.35	5.61	5.49	4.98	4.98	5.81	5.84	5.19	4.84	5.08	5.25	5.3	5.13	4.91	4.91	4.96	5.35	5.92	5.47	5.41
		4.4	4	3.97	4.37	4.63	4.97	5.24	5.58	5.03	4.64	4.84	4.08	4.52	5.61	5.49	4.98	4.98	5.81	5.84	5.19	4.84	4.39	4.11	4.96	5.53	5.53	5.25	5.26	5.48	5.26	5.31	5.41
		4.96	5.46	5.88	5.48	4.69	4.27	3.98	5.26	5.65	5.67	4.74	5.02	4.89	5.27	5.8	5.2	5	5.25	5.14	5.35	5.66	5.92	5.2	4.11	4.47	4.42	4.85	4.82	5.55	5.62	4.57	3.41
		5.21	5.55	5.7	5.3	5.42	5.8	5.8	5.32	4.91	5.12	4.86	5.03	5.16	5.47	5.79	4.98	4.98	5.79	5.66	5.07	4.87	4.71	4.71	4.91	5.12	5.12	5.12	4.86	4.83	4.44	4.44	5.56
		4.9	4.99	4.97	5.54	4.98	5.16	5.79	5.46	5.25	5.48	5.18	4.88	4.62	5.47	5.79	4.98	4.98	5.81	5.72	5.28	4.73	4.36	4.03	4.34	4.11	3.42	4.84	5.51	5.32	5.17	5.09	5.7
		3.98	3.74	4.88	5.66	5.77	4.94	4.97	5.64	5.81	5.35	5.03	4.98	4.62	5.47	5.92	5.2	5	5	4.39	4.67	5.21	5.88	5.43	4.82	4.6	4.71	5.05	5.15	5.83	6.01	5.66	4.57
		5.5	5.26	5.86	5.8	5.32	4.91	5.12	4.86	4.83	4.86	4.92	5.66	5.92	5.9	5.46	4.98	4.98	5.79	5.47	5.3	5.55	4.96	5.3	5.54	5.4	4.52	4.08	4.98	5.03	5.7	5.32	5.54
		4.25	4.58	5.38	5.37	5.8	5.72	5.28	4.92	4.87	5.05	5.14	5.04	5.14	5.61	5.49	4.98	4.98	5.81	5.72	5.22	5	4.98	4.73	4.67	4.8	4.74	4.84	4.08	4.71	4.99	4.91	5.14
		4.82	4.36	4.8	5.45	5.59	5.37	4.72	4.25	4.98	5.59	5.85	5.19	4.84	5.11	5.46	4.98	4.98	5.79	5.66	4.92	4.86	4.83	4.61	4.38	4.61	5.01	5.85	5.65	4.84	4.69	5.37	4.96
		5.14	4.53	5.09	5.38	5.24	5.05	4.87	5.07	5.51	5.45	4.97	4.74	4.92	5.61	5.49	4.98	4.98	5.79	5.86	5.56	5.35	5.09	5.03	5.09	5.17	5.08	5.1	5.56	5.57	4.94	4.77	4.92
		4.98	4.74	4	4.4	4.71	4.98	5.24	5.41	4.97	4.92	5.51	5.55	5.3	5.47	5.79	4.98	4.98	5.81	5.72	5.37	5.09	5.26	5.45	5.36	5.35	5.14	4.77	4.52	4.6	4.71	4.68	4.4
		5.03	4.72	4.25	4.84	5.01	5.85	5.77	4.28	2.55	4.47	5.4	5.5	5.35	5.66	5.79	4.98	4.98	5.46	5.75	5.94	5.88	4.88	3.42	3.85	3.41	4.22	5.33	5.5	4.94	4.77	5.17	5.28
		5.49	5.89	5.45	4.58	4.57	5.43	5.88	5.21	3.89	4.69	5.04	5.34	5.42	5.86	5.81	4.98	4.98	5.81	5.72	5.37	5.16	5.13	5.76	6.01	5.18	4.82	4.73	4.79	5.08	4.84	5.14	5.09
		5.22	5.51	5.36	5.35	5.09	4.9	5	4.98	4.44	4.25	4.85	5.5	5.68	5.86	5.79	4.98	4.98	5.46	5.54	4.97	5.23	5.58	5.4	4.52	4.83	5.03	5.18	5.29	5.37	5.81	5.61	5.14
		5.03	4.83	4.43	4.86	4.98	5	4.99	4.74	4.77	4.64	5.03	5.64	5.74	5.91	5.79	4.98	4.98	5.81	5.86	4.94	4.52	4.36	4.73	5.28	5.83	5.65	4.89	3.72	4.58	5.38	5.61	5.85
		5.54	5.3	4.96	5.37	5.15	5.18	5.66	4.92	4.97	5.45	5.51	5.07	4.94	5.57	5.49	4.98	4.98	5.81	5.72	5.37	4.72	5.02	5.68	5.59	5.02	4.95	5.45	5.5	5.32	5.01	4.89	4.9
		5.9	5.34	5.9	5.34	5.9	5.34	5.75	5.85	5.68	5.02	4.72	5.03	4.61	4.92	5.14	5.13	5.47	5.49	5.61	4.52	4.83	5.03	4.86	4.91	5.57	5.56	4.82	4.6	5.05	5.24	5.58	5.15
		4.83	4.98	5.38	5.17	4.74	4.84	4.74	4.98	5.32	5.36	4.5	4.5	4.92	5.66	5.79	4.98	4.98	5.49	5.64	4.98	4.78	4.77	4.23	4.74	5.34	5.86	5.44	5.1	5.11	5.35	4.98	4.83
		5.18	4.96	4.91	5.3	5.35	5.5	5.36	4.78	3.48	4.11	4.92	4.7	5.22	5.72	5.81	4.98	4.98	5.49	5.61	4.52	4.96	5.54	5.31	5.26	5.61	5.79	4.82	4.77	5.45	5.58	5.58	4.91
		3.97	4	4.84	5.77	5.85	5.49	4.4	3.99	4.4	4.67	4.77	4.63	4.89	5.27	5.81	4.98	4.98	5.81	5.86	4.94	4.52	4.6	4.71	4.91	4.91	5.08	5.34	5.73	5.45	4.8	4.67	4.86
		5.66	5.45	5.1	5.16	5.54	5.32	5.34	5.38	4.97	4.95	5.04	5.14	5.34	5.86	5.81	4.98	4.98	5.81	5.86	5.34	5.08	4.91	4.76	4.82	5.56	5.57	5.05	4.75	4.8	4.78	4.77	4.68
		5.54	5.4	5.14	5.45	5.22	5.02	4.37	4.76	5.22	5.59	5.45	4.97	4.92	5.66	5.79	4.98	4.98	5.81	5.86	4.72	5.09	5.37	5.51	4.92	4.97	5.41	5.31	4.94	4.77	4.87	5.05	5.38
		4.52	4.96	5.55	5.7	5.75	5.45	5.19	5.38	5.32	5.12	4.87	4.71	5.05	5.57	5.49	4.98	4.98	5.81	5.86	5.34	5.14	5.04	5.19	5.35	5.12	4.91	4.6	4.82	5.56	5.61	5.14	5.32
		5.14	5.05	4.92	4.75	5.05	5.24	5.41	4.58	3.72	4.48	4.92	4.7	5.22	5.72	5.81	4.98	4.98	5.81	5.86	4.72	3.81	4.62	5.33	5.79	4.26	3.89	4.83	4.71	4.8	4.91	5.24	5.41
		5.18	5.57	5.59	5.22	4.76	4.77	5.54	5.14	5.35	5.51	5.55	4.96	4.52	5.61	5.49	4.98	4.98	5.79	5.66	4.92	4.5	4.61	4.64	5.03	5.57	5.73	4.94	4.52	4.6	4.71	5.05	5.24
		4.34	4.11	4.29	5.49	5.89	5.45	4.97	4.43	4.85	5.68	6.04	4.85	4.38	4.91	5.25	5	5.2	5.81	5.5	4.38	4.34	4.11	3.42	3.42	4.29	5.49	5.89	5.45	4.58	4.25	4.69	4.73
		4.9	5.21	5.55	5.51	5.07	4.99	5.12	5.12	4.99	4.71	4.83	5.03	5.08	5.64	5.49	4.98	4.98	5.79	5.86	5.56	5.35	5.09	4.7	4.94	5.33	5.57	4.68	4.82	5.45	5.66	5.07	4.87
		4.51	4.96	5.18	5.31	5.24	5.38	5.32	5.12	4.87	4.91	5.34	5.32	5.14	5.61	5.49	4.98	4.98	5.81	5.86	5.34	5.08	4.68	4.83	4.77	4.92	5.12	5.34	5.56	5.6	5.45	5.01	5.23
		5.36	5.37	5.24	5.51	5.55	4.96	4.43	4.86	4.83	5.09	5.35	5.32	5.14	5.61	5.49	4.98	4.98	5.79	5.66	4.92	4.97	5.41	5.24	5.08	4.83	4.73	4.76	4.77	4.77	4.87	4.91	5.34
		4.39	5.31	5.57	5.32	4.98	4.74	4.38	4.22	5.26	5.27	4.51	4.49	4.99	5.84	5.81	4.98	4.98	5.49	5.61	5.35	5.3	5.45	4.77	4.76	4.99	4.74	5.08	5.59	5.87	5.42	5.34	5.29
		5.24	4.94	4.77	4.74	4.86	4.83	5.08	5.24	5.54	5.21	5.26	5.45	5.14	5.61	5.49	4.98	4.98	5.79	5.66	5.24	5.38	5.32	5.19	5.38	5.17	5.21	5.54	5.4	5.35	5.66	5.18	5.15
		4.77	4.78	4.93	4.84	5.08	4.79	5.32	5.86	5.68	5.41	4.96	5.55	5.3	5.47	5.79	4.98	4.98	5.81	5.27	5.46	5.33	5.5	5.02	4.43	4.85	5.24	5.33	4.94	4.77	4.75	4.91	5.34
		4.83	4.92	4.61	4.9	4.99	4.79	5.21	5.13	5.14	4.73	4.76	4.77	4.92	5.61	5.49	4.98	4.98	5.79	5.91	5.74	5.64	5.18	5.03	4.83	4.43	4.5	4.5	5.36	5.34	4.68	4.52	4.77
		5.24	5.29	5.24	5.46	4.98	4.84	4.78	5.68	5.29	4.9	5.14	5.05	5.17	5.64	5.49	4.98	4.98	5.81	5.27	5.31	5.45	5.3	4.92	4.86	5.14	5.46	5.68	5.8	5.8	4.89	4.03	4.76
		5.09	5.14	5.34	5.86	5.44	4.95	4.85	5.36	4.98	4.08	4.71	4.87	5.05	5.57	5.49	4.98	4.98	5.79	5.91	5.74	5.45	4.58	3.72	4.48	4.92	5.03	5.58	5.4	5.35	5.3	5.45	4.9
		3.75	3.75	4.75	5.4	5.24	4.74	4.02	4.4	4.71	4.75	4.92	4.83	5.08	5.64	5.49	4.98	4.98	5.81	5.84	5.49	4.29	3.85	3.99	4.38	4.75	4.71	4.29	3.85	4	4.85	4.69	4.29
		4.71	4.83	5.22	5.52	5.37	5.19	5.45	5.46	5.14	4.86	4.74	4.77	4.94	5.57	5.49	4.98	4.98	5.79	5.66	4.92	4.86	4.83	4.86	4.75	4.68	4.8	5.41	5.24	5.08	5.03	4.83	4.98
		5.4	5.35	5.51	5.37	4.69	4.11	4.78	4.93	5.35	5.17	5.29	5.68	5.85	5.75	5.46	4.98	4.98	5.79	5.47	5.3	5.25	5.08	4.67	5.23	5.34	5.7	5.09	4.92	4.67	4.4	4.5	5.59
		5.16	5	5.8	4.89	4.52	5.16	5.52	5.12	5	4.99	5	5.03	5.16	5.47	5.79	4.98	4.98	5.81	5.72	5.37	5.16	5.13	5.45	4.77	5.15	5.29	5.34	5.09	4.87	4.38	3.99	4.4
		4.75	4.91	5.34	5.32	5.12	4.99	5.34	5.32	4.95	4.86	4.98	5	5.22	5.72	5.81	4.98	4.98	5.49	5.64	5.08	4.83	4.44	3.72	4.89	5.57	5.34	4.94	4.77	5.08	5.35	5.24	5.14
		4.91	4.87	5.07	5.51	5.37	5.15	5.18	5.66	5.07	4.76	4.73	4.83	5.08	5.64	5.49	4.98	4.98	5.81	5.27	5.46	5.75	5.13	5.14	5.37	4.96	5.16	5.03	5.08	5.32	5.36	4.98	4.25
		5.36	5.37	4.98	4.96	5.55	5.7	5.56	5.38	4.98	4.83	5.03	4.86	4.91	5.57	5.49	5.38	5.09	5.36	5.08	4.83	4.77	4.92	4.91	5.34	5.36	4.5	4.5	4.95	5.45	5.45	4.95	4.86
		5.36	5.34	5.12	4.86	4.83	4.86	4.74	5.08	5.38	5.36	5.09	5.14	5.34	5.86	5.81	4.98	4.98	5.81	5.86	4.94	4.52	4.68	5.57	5.56	5.1	5.08	5.36	5.36	5.38	5.08	4.77	4.87
		5.24	5.08	4.9	4.99	4.69	4.52	4.6	4.71	4.68	4.8	5.41	5.4	5.35	5.66	5.79	4.98	4.98	5.79	5.91	5.74	5.45	4.58	4.25	4.69	5.23	5.29	5.34	5.09	5.17	5.24	5.41	5.05
		4.83	5.22	5.52	5.37	5.19	5.32	5.34	4.91	4.87	4.77	5.08	5.38	5.56	5.86	5.79	4.98	4.98	5.46	5.9	5.92	5.86	5.75	5.45	5.12	4.76	4.73	4.83	4.86	5.12	5.12	5.12	4.99
		4.92	4.75	4.91	5.14	5.54	4.51	3.81	4.78	5.36	5.5	5.35	5.66	5.92	5.9	5.46	4.98	4.98	5.79	5.86	5.68	5.46	5.12	4.7	4.92	4.77	4.61	5.07	5.19	5.32	5.08	4.52	4.48
		5.61	5.14	5.11	5.12	4.99	4.71	4.08	4.02	4.84	5.77	5.83	5.37	5.16	5.47	5.79	4.98	4.98	5.81	5.72	4.81	4.94	5.26	5.72	5.28	4.44	4.44	5.56	5.64	5.08	4.7	4.6	4.59
		4.84	4.74	4.8	5.12	5.12	5.12	5.12	4.92	4.77	4.25	4.6	5.65	5.85	5.75	5.46	4.98	4.98	5.49	5.57	5.05	4.6	4.52	4.77	5.14	5.28	5.52	5.14	4.92	4.87	5.05	5.14	5.09
		5.85	5.65	5.19	4.61	4.84	4.63	4.63	4.63	4.63	5.05	5.41	5.4	5.35	5.66	5.79	4.98	4.98	5.49	5.61	5.14	5.45	5.26	5.09	5.03	5.18	5.58	5.4	4.92	4.77	4.99	5.34	5.36
		4.87	5.05	5.14	5.3	5.7	5.45	4.97	4.95	5.45	5.45	5.09	5.14	5.34	5.86	5.81	4.98	4.98	5.81	5.86	4.94	4.83	4.68	4.61	5.19	5.57	5.34	4.94	5.12	5.32	5.08	5.1	5.56
		5.75	5.75	5.7	5.55	5.21	5.24	5.46	5.14	4.44	3.72	4.48	4.78	4.98	5.64	5.49	4.98	4.98	5.81	5.72	5.37	5.09	5.26	5.45	4.95	4.97	5.45	5.7	5.3	4.68	4.51	4.83	4.69
		5.54	5.24	4.98	4.71	4.27	4.23	4.12	4.77	4.75	4.71	4.68	4.73	5.28	5.72	5.81	4.98	4.98	5.46	5.9	5.92	5.86	5.56	5.34	4.99	4.77	4.74	4.86	4.83	4.61	4.92	4.98	4.74
		5.34	4.99	4.77	4.74	4.86	5.14	5.52	5.37	4.98	4.85	5.24	5.33	5.46	5.27	5.81	4.98	4.98	5.81	5.86	4.94	4.52	4.76	5.12	5.35	5.08	4.77	4.99	5.12	5.35	5.08	4.77	4.99
		5.17	5.38	5.08	5.08	5.38	5.56	5.7	5.64	5.03	4.92	4.11	4.03	4.81	5.72	5.81	4.98	4.98	5.49	5.61	5.35	5.51	5.55	4.83	4.83	5.69	5.89	5.19	4.48	4.03	4.36	4.73	4.83
		4.61	3.81	4.44	5.44	5.84	5.49	4.4	3.41	4.22	5.33	5.57	4.94	5.07	5.66	5.79	4.98	4.98	5.46	5.75	5.73	5.26	3.98	4.28	5.11	5.83	5.91	5.92	5.2	4.89	5.31	5.3	5.57
		4.92	4.77	4.99	5.12	5.35	5.19	5.32	5.34	4.99	4.71	4.83	5.03	5.08	5.64	5.49	4.98	4.98	5.79	5.86	5.56	5.34	5.12	4.92	5.09	5.7	5.34	4.84	3.99	4.5	4.74	4.77	4.87
		4.97	5.41	5.4	4.92	4.77	4.94	5.15	5.1	4.91	5.18	5.8	5.75	5.75	5.86	5.79	4.98	4.98	5.46	5.9	5.34	5.54	5.09	4.87	4.38	3.99	4.84	5.11	5.83	5.74	5.55	4.96	4.98
		4.96	5.54	5.24	5.05	4.75	4.8	4.74	4.77	3.97	4.77	5.1	5.41	5.42	5.54	5.46	4.98	4.98	5.79	5.47	5.3	5.55	5.51	5.35	5.4	5.41	4.8	4.76	4.77	4.74	4.97	5.45	5.89
		5.56	4.44	4.44	4.83	4.86	4.91	5.24	5.58	5.18	5.03	4.83	4.71	4.94	5.57	5.49	4.98	4.98	5.81	5.72	4.81	4.6	4.53	5.14	5.35	5.56	5.7	5.45	5.05	4.61	4.83	4.86	4.74
		5.02	5.65	4.78	5.47	5.63	5.85	5.75	5.31	4.95	5.31	5.54	4.96	4.52	5.61	5.49	4.98	4.98	5.81	5.72	5.37	4.72	4.25	4.84	4.64	5.03	5.57	5.59	5.37	4.83	4.98	5.35	5.35
		4.47	2.55	4.28	5.11	5.83	5.83	5.11	4.84	4.11	3.89	4.03	4.7	5.08	5.64	5.49	4.98	4.98	5.81	5.72	5.37	4.83	4.71	4.94	5.24	5.38	5.15	5.26	5.84	5.49	4.29	3.85	4
		4.6	4.52	4.69	5.23	5.57	5.73	5.34	5.21	5.31	4.85	4.83	5.08	5.56	5.86	5.79	4.98	4.98	5.49	5.61	4.92	5.08	5.35	5.35	4.98	4.83	5.37	5.59	5.69	5.3	5.47	5.18	5.15
		5.49	4.91	4.55	5.42	5.49	4.27	3.92	4.55	5.29	5.22	4.76	4.37	4.89	5.27	5.81	4.98	4.98	5.81	5.84	5.01	4.38	4.22	5.33	5.57	5.05	4.75	4.8	4.71	4.29	3.85	4	4.73
		4.9	4.7	4.64	4.84	4.08	4.71	4.76	4.9	5.59	5.32	5.3	4.53	5.17	5.64	5.49	4.98	4.98	5.79	5.66	5.35	5.4	5.54	4.83	4.72	5.03	4.61	4.98	5.59	5.68	4.85	4.52	5.61
		4.61	5.01	5.84	5.26	5.15	5.37	4.96	4.62	4.98	5.59	5.87	4.94	4.94	4.91	5.25	5	5.2	5.8	5.86	4.72	3.81	4.38	4.64	4.85	4	4.84	5.77	5.87	5.34	5.21	5.12	4.75
		5.55	5.7	5.56	5.38	5.24	5.51	5.37	5.15	5.26	5.72	5.22	4.99	4.97	5.54	5.46	4.98	4.98	5.46	5.9	5.8	5.84	5.19	4.84	5.08	5.25	4.96	4.52	5.61	5.33	4.94	4.7	4.86
		5.51	5.46	5.14	4.92	4.75	4.71	4.83	4.51	4.68	5.09	5.51	5.5	5.32	5.54	5.46	4.98	4.98	5.79	5.91	5.58	5.45	5.01	5.22	5.51	5.51	5.5	5.2	5.08	5.07	5.08	4.77	4.94
		5.18	5.03	4.72	4.83	5.69	5.59	5.37	5.16	4.96	5.45	4.8	4.76	5.07	5.66	5.79	4.98	4.98	5.49	5.57	4.68	4.82	5.45	5.66	5.07	4.76	4.73	4.83	5.08	5.24	5.41	4.97	4.43
		5.5	5.49	5.14	5.07	5.08	4.74	4.97	5.38	5.34	5.42	5.73	5.69	5.3	5.47	5.79	4.98	4.98	5.46	5.9	5.8	5.72	4.81	4.84	4.78	5.79	5.32	4.79	5.14	5.04	5.12	4.87	4.71
		4.71	5.05	5.34	5.57	4.84	4.69	5.4	5.73	5.42	5.54	5.34	5.9	5.34	5.9	5.46	4.98	4.98	5.81	5.72	5.22	4.99	4.69	4.52	4.36	4.8	5.45	4.96	5.3	5.69	5.89	5.49	4.4
		4.94	4.77	4.87	4.92	4.83	4.86	4.91	5.57	5.56	4.82	4.6	4.71	5.05	5.57	5.49	4.98	4.98	5.46	5.54	5.42	5.73	5.69	4.83	5.02	5.68	5.61	4.82	4.36	4.73	4.83	4.86	4.75
		4.57	5.86	6.03	5.61	5.04	5.15	5.18	5.66	5.07	4.87	5.05	5.57	5.81	5.9	5.46	4.98	4.98	5.79	5.47	5.3	5.54	5.24	4.94	5.12	5.45	5.26	5.09	5.03	5.09	4.84	5.32	6.02
		5.35	5.31	5.47	4.78	3.48	4.84	5.65	5.87	5.42	5.34	5.38	4.97	4.92	5.66	5.79	4.98	4.98	5.49	5.57	4.94	5.07	5.51	5.55	5.21	5.17	5.38	4.98	4.96	5.54	5.24	4.91	4.86
		5.09	4.7	4.6	4.53	4.92	4.75	4.91	5.12	5.12	4.99	4.77	4.77	4.94	5.57	5.49	4.98	4.98	5.79	5.91	5.74	5.45	4.97	4.95	5.45	5.45	5.14	5.4	5.41	4.97	4.74	4.92	5.4
		4.03	4.48	4.92	5.03	5.58	5.4	4.92	4.74	4.97	5.41	5.24	5.17	5.09	5.54	5.46	4.98	4.98	5.79	5.66	5.35	5.61	5.33	4.94	4.75	5	4.9	5.08	5.24	5.41	4.97	4.74	4.92
		4.87	4.77	5.08	5.38	5.56	5.86	5.45	4.82	4.76	5.12	5.12	4.99	5.07	5.66	5.79	4.98	4.98	5.49	5.61	5.14	5.32	5.38	5.19	5.45	5.26	5.09	5.03	4.86	4.75	4.91	5.34	5.32
		5.38	5.24	5.05	4.87	5.07	5.51	5.55	4.96	4.43	4.97	5.45	5.73	5.42	5.54	5.46	4.98	4.98	5.81	5.27	4.89	4.37	3.97	5.08	5.36	5.5	5.35	5.3	4.91	4.91	5.18	5.83	5.83
		4.96	4.98	5.35	5.24	5.09	5.03	4.83	4.71	4.87	4.91	4.91	5.08	5.34	5.86	5.81	4.98	4.98	5.81	5.86	4.94	4.52	4.76	5.12	5.35	5.19	5.32	5.38	5.08	5.08	5.38	5.36	5.36
		5.02	4.95	5.45	5.75	5.7	5.64	5.03	4.64	4.61	4.4	4.68	4.87	5.07	5.66	5.79	4.98	4.98	5.49	5.57	4.91	4.92	4.53	3.81	3.41	4.84	5.77	5.83	4.81	4.03	4.53	5.67	5.62
		4.98	4.86	4.43	4.96	5.54	5.31	4.95	5.56	5.57	4.91	4.86	5.03	5.16	5.47	5.79	4.98	4.98	5.79	5.66	5.07	4.87	5.05	5.15	5.1	3.92	4.28	5.77	5.87	4.94	4.52	4.6	4.71
		4.83	5.54	5.24	5.05	4.87	4.71	4.08	4.98	5.36	5.34	4.68	4.52	4.94	5.86	5.81	4.98	4.98	5.46	5.54	5.42	5.87	5.59	4.5	4.5	4.43	4.96	5.54	5.4	4.92	5.08	5.38	5.17
		5.45	4.97	4.92	5.51	5.45	5.05	4.61	4.83	4.92	4.61	5.03	4.83	4.52	5.61	5.49	4.98	4.98	5.81	5.72	5.22	5	4.99	5	4.99	4.7	4.69	4.83	4.34	4.03	4.36	4.8	5.45
		4.85	5.67	5.94	5.61	5.25	4.83	4.83	5.25	5.08	4.67	4.83	4.71	4.98	5.64	5.49	4.98	4.98	5.79	5.86	5.56	5.08	5.1	5.45	5.47	5.16	5.22	5.13	5.21	5.2	5.54	5.14	5.12
		4.92	4.11	4.69	5.37	4.96	4.62	4.02	4.84	5.11	5.31	4.92	4.86	5.28	5.72	5.81	4.98	4.98	5.79	5.47	4.62	4.88	5.18	6.02	5.84	5.67	5.38	4.75	4.94	5.26	5.27	4.51	4.96
		5.41	4.8	4.36	4.03	4.48	4.92	5.03	5.64	5.74	5.91	5.45	4.82	4.68	5.57	5.49	4.98	4.98	5.79	5.66	5.35	5.61	5.56	5.1	5.08	5.32	5.12	4.76	4.73	4.83	4.61	4.92	4.83
		5.55	5.3	4.96	5.55	4.96	4.71	4.76	4.73	4.83	4.86	4.67	4.73	5.28	5.72	5.81	4.98	4.98	5.49	5.5	5.26	5.61	5.65	5.02	4.43	4.83	5.03	4.61	4.92	5.14	5.46	5.24	5.29
		4.94	4.94	5.31	5.54	5.21	5.17	5.38	5.19	5.32	5.34	4.76	4.52	4.94	5.86	5.81	4.98	4.98	5.81	5.86	5.34	5.14	5.09	5.36	5.08	5.1	5.45	5.66	4.92	4.97	5.41	5.4	5.14
		4.52	4.6	4.71	4.91	5.12	5.12	4.91	4.87	4.71	4.96	5.54	5.4	5.35	5.66	5.79	4.98	4.98	5.79	5.47	5.3	5.55	5.7	5.75	5.45	5.12	4.99	5.12	5.11	4.83	4.77	5.14	5.35
		4.9	5.08	5.24	5.41	4.58	4.57	5.43	5.67	4.85	4.52	5.08	5.32	5.14	5.61	5.49	4.98	4.98	5.79	5.66	4.92	4.86	4.83	5.09	5.24	5.12	4.76	4.82	5.61	5.63	4.26	4.11	4.78
		5.4	5.09	4.53	5.14	5.28	5.54	5.32	5.7	4.96	5.13	4.58	5.32	5.46	5.27	5.81	4.98	4.98	5.46	5.54	5.09	4.87	4.92	5.14	5.52	5.37	5.08	4.77	4.76	4.9	5.65	5.61	5.26
		5.12	5.32	5.35	5.09	5.03	4.72	4.83	5.55	5.7	5.75	5.75	5.86	5.92	5.9	5.46	4.98	4.98	5.79	5.47	5.3	5.54	5.4	4.52	4.83	5.03	4.86	4.75	4.91	5.34	5.32	5.19	5.38
		4.86	4.67	4.8	5.41	5.24	4.94	5.12	5.32	5.38	4.98	4.96	5.55	5.74	5.91	5.79	4.98	4.98	5.79	5.47	5.3	5.54	5.4	4.52	4.96	5.54	5.4	4.52	4.83	5.03	4.61	4.92	4.83
		4.8	4.76	5.12	5.32	5.38	4.98	4.96	5.54	5.24	4.98	4.74	4.84	4.62	5.47	5.79	4.98	4.98	5.79	5.66	5.24	5.38	5.32	5.19	5.38	5.17	4.74	4.84	4.74	4.75	4.92	5.28	5.29
		5.34	5.54	5.42	5.87	5.77	5.23	4.67	5.13	5.03	4.5	4.4	4.76	5.07	5.66	5.79	4.98	4.98	5.46	5.54	4.97	5.23	5.58	5.24	4.94	5.12	5.32	5.34	4.99	5.07	5.51	5.45	5.05
		5.46	4.76	5.85	5.58	4.87	5.47	4.78	5.68	5.02	4.25	4.98	5.47	5.83	5.91	5.79	4.98	4.98	5.46	5.9	5.92	5.66	4.92	4.5	4.89	5.18	6.01	5.08	4.39	4.67	5.23	5.51	5.34
		5.03	5.57	5.89	4.99	4.49	3.89	5.15	5.57	5.89	5.49	4.4	4.02	4.62	5.47	5.79	4.98	4.98	5.81	5.84	5.49	4.83	4.67	5.13	5.34	4.84	4.11	4.67	5.11	5.31	4.82	4.6	5.05
		5.29	5.37	5.09	5.24	5.5	5.2	5.08	5.07	5.19	5.45	5.5	4.85	4.94	4.91	5.25	5	5.2	5.8	5.86	4.94	4.25	4.58	5.45	5.74	5.83	5.8	5.19	4.61	5.07	5.24	5.31	5.8
		5.38	4.98	4.96	5.25	5.37	5.81	5.64	5.08	4.9	4.7	4.92	4.48	4.38	5.5	5.49	4.98	4.98	5.81	5.72	5.28	4.73	4.36	4.82	5.44	5.72	5.37	5.16	5.47	5.18	4.22	4.38	4.96
		4.89	4.38	5.31	5.54	4.96	4.43	4.86	5.28	5.59	5.69	5.21	5.26	5.75	5.86	5.79	4.98	4.98	5.79	5.66	4.92	5.02	5.7	5.46	4.41	3.75	4.42	5.03	5.57	5.59	5.37	5.16	5.47
		4.92	4.97	5.41	5.24	5.17	5.09	5.54	5.46	5.14	5.07	5.08	4.77	4.94	5.57	5.49	4.98	4.98	5.46	5.9	5.81	5.64	5.08	5.03	5.09	5.26	5.45	5.12	4.94	5.24	5.38	5.15	5.18
		5.34	5.36	5.45	5.45	5.45	5.45	5.09	5.14	5.05	4.92	4.67	4.73	5.28	5.72	5.81	4.98	4.98	5.81	5.86	4.72	5.09	5.04	5.37	5.34	5.11	5.23	5.67	5.62	4.57	3.99	4.38	4.61
		4.99	5.34	5.36	5.51	5.4	5.03	4.77	4.68	5.04	5.12	4.87	4.71	5.05	5.57	5.49	4.98	4.98	5.46	5.9	5.34	5.9	5.81	5.5	4.94	4.77	4.87	4.92	5.14	5.52	5.16	4.83	4.85
		5.14	5.52	5.14	4.86	4.95	5.32	5.34	4.99	4.77	5.08	5.07	5.08	5.34	5.86	5.81	4.98	4.98	5.81	5.86	4.94	4.52	4.76	5.12	5.12	4.99	4.71	4.83	5.22	5.46	5.45	5.12	4.94
		5	4.39	4.84	5.03	5.12	5.67	5.65	5.9	5.08	5.33	5.73	5.75	5.46	5.27	5.81	4.98	4.98	5.81	5.86	4.94	4.52	4.6	4.71	4.68	4.73	4.98	5	4.99	5	5.12	5.52	5.16
		5.03	4.69	4.83	3.89	3.48	4.62	5.65	5.94	5.61	5.38	5.05	4.87	5.09	5.54	5.46	4.98	4.98	5.79	5.66	4.92	4.5	4.61	4.74	4.75	4.92	4.98	5	4.99	5	4.9	4.86	4.75
		5.45	5.45	5.26	5.29	5.24	5.58	5.83	5.15	4.94	4.71	4.96	5.55	5.74	5.91	5.79	4.98	4.98	5.79	5.86	5.75	5.26	4.74	4.84	4.74	4.93	5.28	5.52	5.14	4.86	4.95	5.45	5.46
		4.29	3.42	3.74	3.98	5.26	5.73	5.33	4.89	4.77	3.97	4.82	5.65	5.94	5.75	5.46	4.98	4.98	5.81	5.72	4.81	4.6	4.72	5.73	5.57	5.03	4.42	4.47	4.11	5.01	5.09	5.17	5.28
		5.45	5.36	5.35	4.93	4.71	4.29	4.11	4.51	4.68	5.09	5.09	5.14	5.34	5.86	5.81	4.98	4.98	5.81	5.86	5.34	5.21	5.31	4.51	5.09	5.38	5.4	4.92	4.77	4.87	4.91	5.34	5.32
		5.23	4.67	4.39	4.89	5.01	5.23	5.14	4.99	5.07	5.51	5.55	4.96	4.52	5.61	5.49	4.98	4.98	5.79	5.86	5.56	5.38	5.08	5.08	5.38	5.17	5.09	5.03	4.86	4.67	4.8	5.38	5.37
		5.75	5.86	5.18	5.15	5.37	5.7	5.68	5.46	5.22	4.72	4.72	5.03	5.08	5.64	5.49	4.98	4.98	5.79	5.91	5.91	5.45	4.82	4.36	4.4	4.5	5.36	5.34	4.68	4.03	4.89	5.57	5.34
		4.72	5.02	5.68	5.33	4.88	4.08	4.98	5.37	5.52	5.22	4.83	4.71	4.94	5.57	5.49	4.98	4.98	5.46	5.9	5.8	5.86	5.34	5.08	5.07	4.98	4.83	5.03	5	5.12	5.46	5.45	5.19
		4.9	4.76	5.07	5.51	5.45	4.97	4.74	4.74	4.97	5.41	5.31	4.94	4.94	5.86	5.81	4.98	4.98	5.46	5.54	5.09	4.92	4.75	4.71	5.05	5.34	5.51	4.84	3.74	2.55	3.75	4.63	4.8
		6.04	5.68	4.85	4.71	4.87	4.68	4.4	4.5	5.47	5	5.16	5.03	5.08	5.64	5.49	4.98	4.98	5.81	5.84	4.99	4.49	3.89	5.15	5.57	5.89	4.99	4.66	4.55	4.87	4.26	4.11	5.03
		4.38	4.5	5.47	5.83	5.58	4.91	4.47	4.42	5.03	5.57	5.73	4.94	4.94	4.91	5.25	5	5.2	5.92	5.47	5.16	5.03	5.08	5.32	5.57	4.84	4.69	5.38	5.24	4.91	4.77	4.9	5.45
		5.29	4.81	4.94	5.26	5.72	5.28	4.86	4.43	4.83	5.22	5.52	5.37	5.24	5.66	5.79	4.98	4.98	5.49	5.57	4.94	4.71	4.96	5.54	5.4	5.35	5.66	5.92	5.37	5.25	4.83	4.83	5.55
		4.76	5.12	5.45	5.45	5.19	5.35	5.12	4.99	4.77	4.74	4.97	5.45	5.74	5.91	5.79	4.98	4.98	5.49	5.57	4.91	4.92	4.77	4.52	4.76	5.34	5.56	5.7	5.45	5.05	4.75	4.71	4.83
		4.76	5.12	5.12	4.99	5.12	5.45	5.75	5.6	5.45	4.9	4.63	5.35	5.56	5.86	5.79	4.98	4.98	5.79	5.86	5.56	5.34	4.99	5.12	5.45	5.26	5.21	5.55	4.96	5.3	5.55	5.74	5.74
		4.83	5.03	5.18	5.64	5.7	5.75	5.26	5.21	5.54	5.4	4.92	4.77	4.94	5.57	5.49	4.98	4.98	5.81	5.72	5.22	4.99	4.69	4.52	4.76	5.34	5.32	4.95	4.86	4.83	5.09	5.35	5.17
		5.51	4.84	4.02	4.74	5.26	5.45	5.14	5.4	5.41	4.97	4.74	4.77	4.94	5.57	5.49	4.98	4.98	5.46	5.54	5.32	5.54	5.16	4.83	4.77	4.87	4.38	4.61	4.74	4.8	4.75	4.68	4.9
		4.72	5.41	5.85	5.9	5.73	5.75	5.34	5.35	5.03	4.5	4.5	4.74	4.92	5.14	5.25	5	5.2	5.92	5.47	5.16	5.37	5.29	5.1	4.9	4.97	5.24	5.58	5.03	4.69	4.4	4.02	4.74
		4.98	5.59	5.32	5.3	4.53	4.92	4.75	5.05	5.57	5.81	5.35	5.76	5.31	5.11	5.46	4.98	4.98	5.81	5.84	4.99	4.66	4.58	5.36	5.08	5.01	5.42	5.86	5.44	4.44	3.81	4.89	5.18
		3.75	4.99	5.42	5.1	4.77	4.76	4.9	4.86	4.91	5.24	5.58	5.23	4.97	5.54	5.46	4.98	4.98	5.46	5.9	5.81	5.64	4.97	4.63	4.89	5.3	5.45	4.8	4.76	4.77	4.77	4.94	5.24
		5.56	4.82	4.6	4.91	5.12	5.35	5.08	5.08	5.38	5.32	5.19	5.38	5.56	5.86	5.79	4.98	4.98	5.79	5.66	5.07	4.99	5.34	5.32	5.19	5.38	5.32	5.12	4.76	4.4	4.61	4.74	4.8
		5.45	5.12	4.99	5.34	5.32	5.19	5.07	4.61	4.77	5.03	5.4	5.45	5.14	5.61	5.49	4.98	4.98	5.79	5.86	5.56	5.08	4.83	4.77	4.87	4.92	4.83	5.08	5.24	5.54	4.83	4.83	5.54
		5.4	4.92	4.77	4.99	5.12	5.35	4.98	4.83	5.03	4.61	5.05	5.45	5.74	5.91	5.79	4.98	4.98	5.79	5.91	5.91	5.45	4.82	4.36	4.4	4.89	5.33	5.68	5.02	4.83	5.69	5.73	4.72
		5.34	5.17	5.21	5.25	5.08	4.84	5.03	5.54	5.46	5.22	4.83	4.71	4.94	5.57	5.49	4.98	4.98	5.81	5.72	4.81	4.94	5.33	5.61	4.52	4.83	5.03	5.09	5.35	5.32	5.12	4.87	5.05
		4.94	4.77	4.92	4.67	4.73	4.83	4.86	4.67	4.8	5.41	5.4	4.92	5.08	5.38	5.36	5.09	5.38	5.49	5.61	4.52	4.08	4.88	5.18	5.48	5.13	5.18	5.83	5.91	5.92	5.35	5.03	5.08
		5.86	5.59	4.6	4.44	5.44	5.86	5.34	5.08	4.91	4.99	5.07	5.66	5.92	5.9	5.46	4.98	4.98	5.46	5.75	5.85	5.79	5.38	4.75	4.94	4.98	5.9	5.92	5.66	4.92	4.97	5.41	5.31
		5.73	5.61	5.04	5.15	5.33	5.64	4.97	4.94	5.75	5.48	5.26	5.5	5.81	5.9	5.46	4.98	4.98	5.49	5.64	4.97	4.94	5.75	5.48	4.57	4.6	5.65	5.85	5.61	5.04	5.15	5.26	5.84
		4.58	3.72	4.48	4.78	4.8	5.12	5.34	5.32	5.14	5.61	5.81	5.9	5.34	5.9	5.46	4.98	4.98	5.79	5.91	5.74	5.64	5.23	4.97	5.34	5.29	5.03	4.42	4.47	4.11	5.2	5.92	5.66
		4.71	4.71	4.91	5.34	5.32	5.14	5.14	5.54	4.77	4.82	5.67	5.33	5.46	5.27	5.8	5.2	5	5.25	5.14	5.35	5.51	5.64	5.18	4.99	4.76	4.85	5.33	5.67	5.48	4.42	4.66	5.48
		5.23	4.59	5.09	5.38	5.24	5.17	4.53	5.09	5.38	5.4	5.14	5.45	5.75	5.86	5.79	4.98	4.98	5.79	5.66	5.07	4.76	4.8	5.45	5.51	5.35	5.14	5.54	4.77	5.15	5.57	5.73	4.72
		5.29	5.23	4.79	5.08	4.91	4.76	4.52	4.94	5.41	4.55	4.47	4.63	4.98	5.64	5.49	4.98	4.98	5.79	5.86	5.56	5.38	5.08	5.08	5.37	5.23	5.01	5.1	5.29	5.37	4.83	4.98	5.38
		4.77	4.52	4.76	5.34	5.32	5.12	4.87	5.05	5.24	5.41	4.58	4.25	4.94	5.86	5.81	4.98	4.98	5.79	5.91	5.74	5.55	4.83	5.02	5.68	5.68	4.85	4.98	5.35	5.35	5.19	5.45	5.45
		3.81	4.78	5.36	4.85	5.26	5.48	5.96	5.73	5.36	5.83	5.28	5.17	5.09	5.54	5.46	4.98	4.98	5.81	5.72	5.22	4.76	4.77	5.1	4.76	4.51	4.96	5.18	6.01	5.85	5.41	5.42	5.7
		5.02	4.43	4.08	4.84	4.64	5.48	5.86	5.68	5.41	4.96	5.45	4.97	4.92	5.66	5.79	4.98	4.98	5.46	5.54	5.32	5.5	5.68	5.6	4.91	4.91	4.96	5.13	5.31	5.76	5.13	5.23	5.67
		4.87	4.91	5.34	5.36	5.36	5.38	5.24	5.31	5.8	5.19	4.23	4.74	5.34	5.86	5.81	4.98	4.98	5.81	5.86	5.34	5.21	5.12	4.83	4.27	4.23	4.12	4.77	4.75	4.91	5.34	5.32	5.12
		5.41	4.8	4.67	4.86	4.9	5	4.98	4.44	4.25	4.94	5.87	5.65	5.31	5.11	5.46	4.98	4.98	5.79	5.91	5.83	5.47	4.98	4.25	4.83	5.54	5.24	4.94	4.71	4.96	5.25	5.34	5.09
		5.36	5.45	5.45	5.45	5.45	5.19	5.37	5.52	5.22	4.83	4.71	4.87	5.05	5.57	5.49	4.98	4.98	5.81	5.72	4.81	4.6	4.53	5.14	5.24	5.35	5.19	5.32	5.34	4.76	4.52	4.85	5.5
		4.95	4.91	5.54	4.77	5.15	5.29	5.08	4.84	5.19	5.85	5.59	4.98	4.62	5.47	5.79	4.98	4.98	5.81	5.84	5.49	4.27	3.98	5.48	5.18	5.25	5.48	5.66	4.88	3.74	3.92	4.55	4.76
		5.46	5.45	5.14	5.14	5.1	3.92	3.74	4.88	5.88	5.19	5.47	5.63	5.85	5.75	5.46	4.98	4.98	5.79	5.86	5.56	5.08	4.83	4.94	5.87	5.65	5.31	5.13	5.03	5.08	4.74	4.75	4.03
		5.8	5.72	5.37	5.09	5.24	5.4	4.75	4.66	5.26	5.13	4.84	4.7	5.08	5.64	5.49	4.98	4.98	5.81	5.72	5.22	5	4.98	4.44	3.72	4.85	5.67	6.02	6.02	5.66	4.88	3.92	4.55
		6.03	5.67	4.84	4.81	5.72	5.26	5.16	5.79	6.01	4.88	3.85	4.02	4.62	5.47	5.79	4.98	4.98	5.81	5.84	5.49	4.4	4.02	4.62	4.96	5.64	5.18	4.75	4.84	4.78	5.68	5.41	4.96
		4.44	4.44	4.98	5.38	5.88	5.33	4.82	4.73	4.59	4.6	4.7	4.86	4.91	5.57	5.49	4.98	4.98	5.81	5.72	4.81	4.94	5.18	5.86	5.56	5.34	4.99	5.12	5.04	5.14	4.79	4.99	4.9
		5.79	5.16	5.18	5.47	5.16	5.37	5.29	4.55	3.92	4.88	6.01	5.68	5.41	5.47	5.79	4.98	4.98	5.79	5.66	4.92	4.97	5.41	5.4	5.35	5.51	5.55	5.3	4.96	5.45	5.05	4.87	4.77
		5.18	5.64	4.96	5.3	5.54	5.24	5.05	4.87	4.77	4.77	4.76	4.73	5.28	5.72	5.81	4.98	4.98	5.49	5.61	4.92	4.77	4.76	4.8	5.41	5.4	5.35	5.3	4.91	3.92	4.28	5.51	5.5
		4.41	5.18	5.77	5.46	5.27	5.26	4.94	4.81	5.83	5.49	5.13	5.26	5.73	5.75	5.46	4.98	4.98	5.81	5.72	5.37	5.16	5	5.18	4.47	4.41	5.18	5.77	4.85	3.97	4.77	4.64	4.7
		5.66	5.07	4.76	4.8	5.38	5.37	5.8	5.84	4.99	4.66	4.58	5.32	5.46	5.27	5.81	4.98	4.98	5.46	5.54	5.32	5.31	4.84	5.06	6.04	5.68	4.85	4.43	4.97	5.41	5.4	5.14	5.45
		4.87	5.12	5.32	5.34	5.12	4.86	4.9	5	4.99	4.76	4.85	5.75	5.73	5.75	5.46	4.98	4.98	5.81	5.72	5.22	5	4.99	5	4.98	4.73	4.68	4.87	4.77	5.08	5.38	5.32	5.12
		5.45	5.26	5.09	5.03	5.18	5.64	5.7	5.56	5.34	4.91	4.6	4.52	4.94	5.86	5.81	4.98	4.98	5.46	5.54	5.32	5.5	5.68	5.7	5.64	5.18	4.98	4.92	4.61	5.03	4.83	4.71	4.87
		4.38	4.61	4.7	4.6	4.59	5.23	5.57	5.73	4.94	4.25	3.81	4.61	5.01	5.84	5.81	4.98	4.98	5.49	5.5	4.38	4.34	4.11	4.84	5.77	5.85	5.19	4.84	5.11	4.98	4.22	4.78	5.03
		4.5	4.74	4.74	4.86	5.14	5.46	5.57	5.32	5.54	4.98	5.15	5.37	5.74	5.91	5.79	4.98	4.98	5.79	5.86	5.75	5.26	5.09	5.37	5.72	5.8	5.9	5.34	5.37	5.04	5.15	5.18	5.91
		4.5	4.4	4.36	4.52	4.85	5.54	5.37	5.19	5.32	5.38	5.19	5.45	5.75	5.86	5.79	4.98	4.98	5.46	5.9	5.8	5.84	5.49	4.83	4.34	4.52	5.11	5.12	4.91	4.75	4.8	4.78	4.48
		5.24	4.91	4.8	4.74	4.77	4.74	5.03	5.09	5.24	5.46	5.14	4.86	4.92	5.66	5.79	4.98	4.98	5.49	5.64	5.08	4.83	4.86	4.95	5.32	5.38	5.19	5.45	5.45	5.51	5.5	4.51	5.09
		3.48	3.89	4.83	5.49	5.89	5.69	4.96	4.43	4.86	4.83	5.09	5.35	5.56	5.86	5.79	4.98	4.98	5.81	5.86	4.72	4.6	4.98	5.46	5.24	5.29	5.24	5.58	5.83	5.14	4.92	5.08	5.38
		4.11	5.01	4.97	5.23	5.29	5.61	5.94	5.67	5.23	5.11	5.34	5.9	5.34	5.9	5.46	4.98	4.98	5.46	5.54	5.09	4.87	4.92	4.98	5.18	5.57	5.73	5.42	5.54	4.98	4.22	4.78	5.36
		5.64	5.03	4.64	4.77	4.73	4.97	5.34	5.29	5.23	4.97	5.34	5.25	5.3	5.47	5.79	4.98	4.98	5.46	5.9	5.81	5.61	5.14	5.32	5.08	5.1	5.45	5.91	5.74	5.64	5.18	4.98	4.73
		4.83	4.71	4.98	5.32	5.4	4.47	3.75	4.63	4.8	4.91	5.15	5.54	5.31	5.27	5.81	4.98	4.98	5.46	5.9	5.92	5.47	5.41	5.68	5.46	4.41	4.41	5.46	5.79	4.26	4.53	6.04	5.68
		5.36	5.45	5.45	5.12	4.99	5.34	5.32	5.19	5.38	5.17	5.09	5.03	5.08	5.64	5.49	4.98	4.98	5.79	5.86	5.75	5.45	5.12	4.99	5.14	5.52	5.22	4.83	4.71	4.87	4.91	5.34	5.17
		4.91	4.6	4.03	4.48	4.78	4.98	5.64	5.56	4.82	4.76	5.12	5.35	5.24	5.66	5.79	4.98	4.98	5.49	5.57	4.91	4.86	4.9	4.7	4.92	4.77	4.61	4.91	4.91	4.87	5.12	5.45	5.45
		4.87	4.91	5.12	5.35	5.08	4.74	4.97	5.41	5.4	4.92	5.08	5.38	5.56	5.86	5.79	4.98	4.98	5.46	5.75	5.73	5.9	5.85	4.76	5.31	5.1	5.41	5.42	5.7	5.76	4.84	4.03	4.98
		5.38	5.32	5.14	5.4	5.54	4.96	4.71	4.87	4.68	4.4	4.61	4.74	4.98	5.64	5.49	4.98	4.98	5.79	5.91	5.74	5.45	4.97	4.43	4.83	5.03	4.61	5.05	5.45	4.96	5.3	5.55	4.96
		4.6	4.82	5.44	5.72	5.22	4.7	4.69	4.27	2.55	4.47	5.18	5.31	5.35	5.14	5.25	5	5.2	5.92	5.47	4.62	4.02	4.57	5.62	5.62	4.88	3.42	3.42	3.74	3.98	5.48	5.18	4.41
		4.98	4.96	5.55	5.51	4.92	4.97	5.45	4.96	5.3	5.54	5.31	4.94	4.94	5.86	5.81	4.98	4.98	5.79	5.86	5.68	5.46	5.14	4.86	4.95	5.45	5.45	5.14	5.4	5.54	4.96	4.52	5.5
		3.72	4.58	5.38	5.37	5.92	5.47	4.62	4.02	4.4	5.49	5.89	5.69	5.3	5.47	5.79	4.98	4.98	5.81	5.27	5.46	5.77	5.66	4.88	4.23	3.89	5.15	5.64	5.74	5.74	5.64	5.18	4.75
		5.59	5.45	4.58	3.72	4.48	5.19	5.89	5.45	4.97	4.74	5.08	5.38	5.56	5.86	5.79	4.98	4.98	5.49	5.57	4.91	4.8	4.78	4.84	5.11	5.31	5.1	5.11	5.35	5.19	5.45	5.75	5.7
		5.05	5.14	5.09	5.09	5.42	5.78	5.79	5.38	4.98	4.86	4.95	5.45	5.75	5.86	5.79	4.98	4.98	5.46	5.54	5.09	4.92	5.12	5.12	5.35	5.08	4.77	4.99	5.12	5.24	5.09	5.03	4.83
		5.38	5.4	4.92	4.77	4.94	5.24	5.58	5.18	4.98	4.73	4.68	4.87	5.07	5.66	5.79	4.98	4.98	5.81	5.86	4.72	5.09	5.38	5.24	4.91	4.8	4.74	4.61	4.4	4.68	4.87	5.07	5.66
		4.29	3.74	4.23	4.12	4.63	5.35	5.32	4.95	4.97	5.41	5.24	5.17	5.09	5.54	5.46	4.98	4.98	5.81	5.72	4.81	4.94	5.33	5.61	4.92	4.74	4.86	4.98	5.18	5.29	5.61	6.03	5.86
		5.75	4.85	5.15	5.29	5.37	5.8	5.72	4.81	4.6	4.59	5.23	5.64	5.74	5.91	5.79	4.98	4.98	5.46	5.9	5.34	5.54	4.97	4.99	4.99	5.18	5.58	5.24	5.05	4.75	4.77	4.9	4.89
		5.34	5.12	4.86	4.9	4.99	4.79	5.08	5.07	5.08	5.08	5.07	5.08	5.34	5.86	5.81	4.98	4.98	5.81	5.86	5.34	5.14	5.09	5.36	5.35	5.09	4.9	4.7	4.64	4.61	4.5	4.95	5.45
		5.33	5.16	4.87	5.58	5.08	4.39	4.84	4.92	5.48	5.88	5.46	4.96	4.51	5.27	5.81	4.98	4.98	5.81	5.72	5.37	4.72	4.25	4.98	5.36	5.34	4.94	5.07	5.3	5.76	5.36	4.58	5.25
		4.43	4.86	5.14	5.52	5.16	4.83	4.85	5.31	4.84	5.19	5.76	5.7	5.42	5.86	5.81	4.98	4.98	5.81	5.86	5.34	5.14	5.09	5.36	5.38	5.08	4.77	4.87	5.05	5.34	5.36	4.5	4.5
		4.85	5.57	4.89	4.03	4.6	4.68	4.73	4.83	5.08	5.24	5.54	4.96	4.52	5.61	5.49	4.98	4.98	5.81	5.72	5.28	4.86	4.74	4.77	4.76	4.8	5.45	5.74	5.83	5.18	5.13	4.55	5.67
		5.47	5.16	5.37	5.83	5.65	4.89	3.72	3.81	4.61	4.74	4.8	4.75	5.05	5.57	5.49	4.98	4.98	5.81	5.72	5.37	5.09	5.26	5.45	5.45	5.45	5.12	4.99	5.34	5.32	5.14	5.14	5.54
		4.76	4.77	5.54	4.91	4.94	4.77	4.92	5.12	5.34	5.32	5.12	4.87	5.05	5.57	5.49	4.98	4.98	5.79	5.66	4.92	4.86	4.83	5.08	5.32	5.4	4.96	4.12	4.77	5.12	5.12	5.24	5.14
		4.89	5.3	5.45	5.05	4.61	4.7	4.03	4.11	5.19	5.89	5.4	5.09	4.72	5.86	5.8	5.2	5	5.25	5.14	4.92	4.77	4.87	4.71	5.05	5.15	5.83	5.9	5.73	5.61	5.25	4.96	4.52
		5.65	5.83	5.22	5	4.98	4.44	4.25	4.77	4.87	4.92	4.98	5	5.22	5.72	5.81	4.98	4.98	5.46	5.11	5.31	5.57	5.32	4.98	4.71	4.29	4.11	4.51	4.23	4.99	5.65	5.9	5.85
		4.52	4.83	5.37	5.59	5.57	5.23	4.79	5.14	5.04	5.19	5.07	5.08	5.34	5.86	5.81	4.98	4.98	5.81	5.27	4.89	4.63	4.77	4.91	5.15	5.1	3.92	3.74	4.29	4.69	4.7	4.9	4.86
		5.3	5.54	5.24	4.98	4.63	4.66	4.55	5.5	4.98	4.87	4.77	4.52	4.76	5.34	5.36	5.09	5.38	5.49	5.57	4.68	4.82	5.44	5.72	5.28	4.86	4.74	4.92	5.4	5.58	5.15	4.77	5.1
		5.78	5.68	5.41	4.96	5.45	5.05	4.61	4.83	4.73	4.76	4.71	4.83	5.37	5.72	5.81	4.98	4.98	5.49	5.5	4.38	4.48	4.78	4.75	5.05	5.41	5.24	4.94	4.77	4.74	4.97	5.45	5.89
		5.31	5.13	4.96	4.96	4.51	5.3	5.4	4.69	3.89	5.23	5.51	5.5	5.35	5.66	5.79	4.98	4.98	5.49	5.61	4.52	4.96	5.55	5.51	5.07	4.99	5.34	5.32	5.14	5.4	5.38	5.09	4.59
		6.02	5.66	4.88	4.11	4.67	5.13	5.03	5.08	4.85	4.69	4.4	4.02	4.62	5.47	5.92	5.2	5	5.25	5.14	4.52	4.96	5.69	5.89	5.01	4.77	3.97	4.37	4.89	5.27	5.8	5.37	5.38
		4.74	4.84	4.62	4.96	5.64	5.03	4.69	4.29	4.11	4.34	3.72	4.44	5.28	5.72	5.81	4.98	4.98	5.49	5.61	4.52	4.83	5.22	5.52	5.14	4.91	4.6	4.82	5.44	5.72	5.28	4.73	4.36
		5.4	4.92	4.74	4.97	5.38	5.37	5.81	5.57	4.91	4.86	4.83	4.86	4.92	5.66	5.79	4.98	4.98	5.49	5.57	4.94	4.71	4.96	5.55	5.7	5.56	5.08	4.83	4.77	4.92	4.75	4.68	4.73
		4.72	5.09	5.37	4.96	5.3	5.54	5.24	4.94	4.71	4.96	5.54	5.4	5.35	5.66	5.79	4.98	4.98	5.81	5.86	4.72	3.81	4.78	5.03	5.13	4.84	4.92	5.03	5.29	5.37	5.34	5.11	4.84
		4.6	4.03	4.85	6.04	5.7	5.02	4.74	5.08	5.38	5.36	5.09	5.14	5.34	5.86	5.81	4.98	4.98	5.81	5.86	5.34	5.08	4.91	4.99	4.71	4.83	5.37	5.59	5.69	5.21	5.26	5.26	5.09
		4.84	4.64	5.03	5.64	4.96	4.62	4.02	4.4	4.69	5.03	5.64	5.51	5.35	5.61	5.49	4.98	4.98	5.81	5.72	5.28	4.92	4.87	5.09	5.01	5.08	5.58	5.24	5.29	4.9	4.68	4.77	4.78
		3.41	4.22	5.18	5.47	5.3	5.69	5.59	5.22	4.76	3.89	4.96	5.39	5.94	5.75	5.46	4.98	4.98	5.46	5.9	5.8	5.72	5.37	4.83	4.52	5.61	5.56	5.1	5.08	5.56	5.86	5.45	4.82
		4.78	5.47	4.87	4.55	4.66	4.63	4.75	5.05	5.41	5.24	4.94	4.77	4.92	5.61	5.49	4.98	4.98	5.81	5.72	5.28	4.92	4.61	5.03	5.09	5.26	5.45	5.12	4.94	5.57	5.56	4.82	4.76
		5.12	4.91	4.6	4.82	5.48	5.75	4.94	4.63	5.35	5.36	5.36	5.38	5.24	5.66	5.79	4.98	4.98	5.49	5.64	4.98	4.74	4.77	4.74	4.98	4.44	4.44	5.56	5.61	4.92	4.74	4.97	5.38
		4.36	4.8	5.45	5.51	5.07	4.87	4.71	4.71	4.91	5.12	5.35	5.08	4.92	5.61	5.49	4.98	4.98	5.79	5.66	5.07	4.87	4.71	4.91	5.12	5.12	4.99	4.77	4.92	5.4	5.54	4.96	4.52
		5.61	5.33	5.16	5.32	5.59	5.02	4.95	5.45	5.45	5.36	5.08	4.83	4.94	5.86	5.81	4.98	4.98	5.79	5.91	5.58	4.91	4.47	4.75	5.4	5.51	5.36	5.08	5.1	5.45	5.91	5.58	4.91
		4.83	4.83	5.25	5.37	5.81	5.61	4.52	4.08	4.98	5.36	5.5	4.92	4.92	5.61	5.49	4.98	4.98	5.81	5.72	5.37	5.16	5.13	5.76	5.9	5.13	5.14	5.38	5.24	4.94	4.71	4.96	5.69
		4.91	5.3	5.35	5.4	5.54	5.21	5.26	5.45	5.12	4.94	5.24	5.54	5.3	5.47	5.79	4.98	4.98	5.81	5.86	4.72	5.3	4.87	4.55	3.98	4.27	4.69	4.85	4	4.57	6.01	5.88	5.38
		4.64	4.85	4.77	5.01	5.42	5.85	5.36	4.58	3.98	3.74	3.42	4.29	5.49	5.84	5.81	4.98	4.98	5.49	5.64	5.17	4.77	4.52	4.68	5.24	5.58	5.18	4.75	4.03	4.84	5.76	5.99	5.94
		4.82	4.6	4.71	5.05	5.57	5.56	4.82	4.36	4.73	5.28	5.72	5.44	4.95	4.91	5.25	5	5.2	5.8	5.86	4.94	4.94	5.31	5.54	4.83	4.83	5.55	5.51	5.35	5.5	5.51	4.84	4
		4.91	5.12	5.35	5.19	5.45	5.26	5.09	5.03	4.86	5.12	5.34	5.32	5.14	5.61	5.49	4.98	4.98	5.81	5.72	4.81	4.94	5.18	5.66	4.92	4.97	5.41	5.24	4.94	4.71	4.83	5.03	5
		4.97	4.43	4.83	5.03	5.08	5.24	5.58	5.03	4.42	3.75	4.47	5.18	5.83	5.91	5.79	4.98	4.98	5.81	5.27	4.89	4.37	4.76	5.22	5.59	5.57	5.23	4.79	5.08	4.68	4.52	4.48	4.78
		5.27	5.44	4.82	4.6	4.68	4.73	4.83	4.86	4.75	5.05	5.57	5.56	4.95	5.5	5.49	4.98	4.98	5.81	5.84	5.01	4.38	3.81	4.53	4.87	5.05	5.45	4.96	4.62	4.88	5.65	5.94	5.61
		5.32	4.69	4.25	3.81	3.99	4.57	5.62	5.55	4.88	4.74	4.9	5.14	5.34	5.86	5.81	4.98	4.98	5.81	5.86	4.72	4.6	4.7	4.86	4.75	4.68	4.73	5.14	5.52	5.14	4.99	4.71	4.08
		4.58	5.25	5.46	5.79	4.26	3.89	5.23	5.34	5.35	5.81	5.57	4.94	5.07	5.66	5.79	4.98	4.98	5.46	5.9	5.34	5.75	5.94	5.88	4.88	3.98	4.55	5.67	5.38	5.03	4.83	4.43	5.02
		4.97	5.38	5.34	4.97	5.32	5.88	5.46	4.96	5.1	4.91	5.26	5.86	6.03	5.75	5.46	4.98	4.98	5.46	5.9	5.34	5.54	5.09	4.87	5.05	5.41	5.24	4.91	4.77	4.63	4.63	4.97	5.64
		4.71	5.05	5.57	5.56	4.82	4.76	5.34	5.32	5.19	5.37	5.23	5.02	4.89	5.27	5.8	5.2	5	5.25	5.28	5.17	4.53	5.09	5.04	5.37	5.34	5.54	4.97	4.73	4.82	5.65	5.94	5.99
		5.9	4.98	4.94	4.81	5.72	5.8	5.9	4.98	5.16	5.63	5.85	5.75	5.34	5.9	5.46	4.98	4.98	5.79	5.66	4.92	4.86	5.28	5.59	5.57	5.18	4.99	4.7	4.42	4.47	4.91	5.13	5.16
		5.77	5.23	3.89	4.03	4.7	4.61	5.05	5.45	5.73	5.42	5.01	4.89	5.31	5.27	5.81	4.98	4.98	5.81	5.27	4.89	4.63	4.97	5.64	5.56	4.82	4.68	5.15	5.54	4.77	4.76	5.22	5.59
		4.98	5.18	5.58	5.24	4.97	4.63	4.89	5.3	5.69	4.83	4.72	5.03	5.08	5.64	5.49	4.98	4.98	5.79	5.66	4.92	5.02	5.59	5.86	4.82	3.89	4.49	4.99	5.89	5.57	5.23	4.59	4.6
		5.45	5.75	5.7	5.55	4.83	4.83	5.25	5.08	5.31	5.57	5.32	5.17	5.09	5.54	5.46	4.98	4.98	5.46	5.54	4.97	5.23	5.29	5.37	5.92	5.91	5.83	5.47	4.5	3.81	4.25	4.77	4.87
		4.95	5.45	5.45	5.45	5.45	5.12	4.94	5.24	5.54	4.96	4.98	5.38	5.56	5.86	5.79	4.98	4.98	5.49	5.61	5.14	5.32	5.35	5.14	4.77	4.52	4.76	5.34	5.32	5.12	4.87	4.71	5.05
		4.74	4.61	4.5	4.43	4.08	4.88	5.33	5.7	4.98	4.87	4.77	4.52	4.68	5.57	5.49	4.98	4.98	5.79	5.66	4.92	4.97	5.45	5.73	5.42	5.01	4.89	5.31	5.3	5.69	4.83	4.83	5.25
		5.14	5.54	4.51	4.6	4.7	4.86	5.12	5.34	5.32	5.19	5.35	5.35	5.24	5.66	5.79	4.98	4.98	5.79	5.86	5.75	5.26	5.09	5.03	4.86	4.75	4.71	5.05	5.24	5.41	4.8	4.76	5.07
		5.14	5.32	5.34	4.76	4.03	4.34	4.83	4.71	4.93	5.24	5.24	5.14	5.09	5.54	5.46	4.98	4.98	5.79	5.86	5.75	5.45	5.12	4.99	5.12	5.35	5.19	5.04	5.14	5.05	4.87	4.92	4.83
		5.03	5.13	4.67	5.21	5.88	5.94	5.61	5.38	5.05	4.61	4.83	4.86	4.92	5.66	5.79	4.98	4.98	5.49	5.57	5.05	4.87	5.12	5.45	5.45	5.45	5.75	5.7	5.45	4.8	4.36	4.82	5.61
		4.87	4.77	4.77	4.94	5.24	5.58	5.23	4.59	5.09	5.4	5.59	5.37	5.16	5.47	5.79	4.98	4.98	5.81	5.27	5.31	5.54	5.14	5.35	5.51	5.64	5.18	4.98	4.92	4.75	4.71	4.4	3.99
		4.67	4.8	5.45	5.73	4.94	4.52	4.76	5.12	5.35	5.24	5.66	5.45	4.95	5.5	5.49	4.98	4.98	5.79	5.66	4.92	4.97	5.41	5.4	5.14	5.04	5.14	5.05	4.87	4.38	4.5	5.59	5.85
		5.91	5.91	5.45	4.95	5.31	5.41	4.97	4.92	5.66	5.18	5.15	5.37	5.74	5.91	5.79	4.98	4.98	5.49	5.61	4.52	4.08	4.98	5.03	5.7	4.97	4.99	5.22	5.72	5.26	4.94	4.7	4.61
		4.92	4.92	5.5	5.36	4.98	4.08	4.43	4.97	5.41	5.24	4.68	4.52	4.94	5.86	5.81	4.98	4.98	5.46	5.54	5.09	5.17	5.28	5.1	4.47	4.63	4.8	5.12	5.34	5.56	5.8	5.8	4.84
		4.96	4.98	5.38	5.56	5.7	5.55	4.96	4.43	4.5	4.61	4.74	4.8	4.91	5.57	5.49	4.98	4.98	5.79	5.91	5.74	5.45	4.97	4.95	5.04	5.42	5.65	5.9	5.83	5.14	4.52	4.08	4.84
		5.29	5.68	5.68	4.85	4.98	5.35	5.35	4.98	4.96	5.55	5.51	5.07	4.94	5.57	5.49	4.98	4.98	5.79	5.66	4.92	4.97	5.45	5.74	5.83	5.8	5.31	5.08	5.04	5.15	5.33	5.61	4.92
		5.3	5.47	5.45	4.44	4.58	5.41	5.24	5.17	5.09	5.34	5.25	4.96	4.52	5.61	5.49	4.98	4.98	5.79	5.91	5.74	5.37	5.09	4.59	4.99	5.22	5.59	5.57	5.03	4.92	4.11	4.69	5.37
		5.15	5.26	5.72	5.28	4.73	4.76	4.71	4.08	4.84	5.01	5.89	5.69	5.3	5.47	5.79	4.98	4.98	5.49	5.61	4.52	4.96	5.25	5.37	5.34	5.9	5.81	5.57	5.05	4.87	5.12	5.32	5.38
		4.84	3.42	3.85	4.02	4.25	4.72	5.03	5.38	5.86	5.68	5.02	4.72	5.37	5.72	5.81	4.98	4.98	5.49	5.5	4.95	5.31	5.75	5.73	5.96	5.73	4.58	4.66	4.99	5.89	5.69	4.96	4.43
		5	4.99	5	5.03	4.83	4.52	5.4	5.41	5.05	4.61	5.03	4.83	4.52	5.61	5.49	4.98	4.98	5.79	5.66	5.07	4.99	5.12	5.11	5.1	5.56	5.57	4.91	4.86	5.03	5.16	5.47	5.79
		5.32	5.12	4.87	4.91	5.34	5.32	5.12	4.87	4.71	4.91	4.91	5.08	5.34	5.86	5.81	4.98	4.98	5.79	5.86	5.75	5.26	5.21	5.54	5.24	4.94	5.07	5.66	5.18	4.22	4.38	4.74	4.8
		5.54	5.37	4.98	4.96	5.54	5.31	4.95	5.44	5.72	5.28	4.86	4.74	4.92	5.61	5.49	4.98	4.98	5.79	5.66	4.92	5.02	5.65	4.78	5.14	5.04	5.37	5.34	5.9	5.81	5.61	4.92	4.77
		4.98	4.99	5.8	5.67	4.07	4.38	4.64	5.03	5.64	5.74	5.83	5.8	5.31	5.11	5.46	4.98	4.98	5.79	5.86	5.56	5.35	5.14	5.09	5.34	5.25	4.96	4.71	4.87	4.68	4.9	5.5	5.58
		4.87	5.09	5.34	5.25	4.83	4.83	5.25	5.37	5.8	5.27	4.89	4.63	4.97	5.64	5.49	4.98	4.98	5.81	5.72	4.81	4.84	5.19	5.88	4.88	4.11	3.89	4.69	5.38	5.24	4.94	5.12	5.04
		4.76	5.12	5.45	5.26	5.09	5.03	5.08	5.24	5.38	4.69	4.11	4.78	4.98	5.64	5.49	4.98	4.98	5.81	5.86	5.34	5.14	5.04	5.19	5.37	5.52	4.98	4.94	5.33	5.61	5.14	5.45	5.45
		5.12	5.12	5.11	4.52	4.89	5.8	5.8	5.75	5.26	5.09	5.22	5.46	5.68	5.86	5.79	4.98	4.98	5.49	5.61	4.92	4.77	4.76	4.8	5.45	5.7	5.75	5.45	5.12	4.87	4.71	4.91	5.12
		4.4	4.71	4.75	4.38	3.99	3.85	3.42	3.42	4.88	5.66	5.48	4.66	4.99	5.84	5.81	4.98	4.98	5.46	5.54	5.42	5.73	5.45	5.05	4.87	5.09	5.34	5.25	5.3	4.96	5.45	5.05	4.61
		5.05	5.24	5.54	4.83	5.02	5.68	4.78	4.84	4.98	5.52	5.14	4.99	5.07	5.66	5.79	4.98	4.98	5.46	5.54	5.09	4.92	5.12	5.14	5.54	4.51	4.6	4.7	4.86	5.12	5.34	5.32	5.14
		5.31	4.95	4.85	5.36	4.5	4.4	4.68	4.87	4.71	4.96	5.55	5.51	5.35	5.61	5.49	4.98	4.98	5.79	5.66	4.92	4.97	5.45	4.96	5.3	5.54	5.4	5.35	5.51	5.55	4.96	4.43	4.5
		4.85	4	3.85	4.84	5.34	5.35	5.92	5.91	5.58	5.45	4.9	4.77	4.91	5.57	5.49	4.98	4.98	5.81	5.72	5.37	4.83	4.71	4.94	5.24	5.54	4.96	4.43	4.86	5.28	5.29	5.1	4.77
		5.54	4.96	4.98	5.35	5.35	4.98	4.96	5.55	5.7	5.68	5.22	5.02	4.89	5.27	5.81	4.98	4.98	5.79	5.66	4.92	4.97	5.41	5.24	4.91	4.86	4.83	4.92	4.61	4.83	4.92	4.61	5.03
		4.76	4.37	4.63	4.97	5.24	5.58	5.15	4.77	4.89	5.01	5.32	5.5	5.68	5.86	5.79	4.98	4.98	5.81	5.86	4.94	4.25	4.6	5.7	5.33	4.62	4.22	5.26	5.72	5.22	4.99	4.59	5.09
		4.73	5.28	5.59	5.69	4.96	4.52	5.61	5.56	5.1	5.16	5.52	5.22	5.16	5.47	5.79	4.98	4.98	5.81	5.86	5.34	5.21	5.12	5.03	4.77	4.68	4.9	5.09	5.22	5.46	5.68	5.7	5.45
		4.43	4.5	4.61	4.74	4.93	5.35	5.32	5.12	4.87	4.91	5.12	5.35	5.24	5.66	5.79	4.98	4.98	5.49	5.61	4.52	4.08	4.84	4.74	4.8	4.75	4.71	4.91	5.12	5.12	4.99	4.77	4.77
		5.66	5.45	4.82	4.6	4.71	4.71	5.05	5.34	5.57	4.89	3.72	4.44	5.28	5.72	5.81	4.98	4.98	5.81	5.86	5.34	5.08	5.07	5.08	4.77	4.94	5.34	5.51	5.23	3.89	3.48	3.41	3.85
		5.24	5.09	5.03	4.83	4.71	4.99	5.12	5.35	5.24	5.51	5.55	4.96	4.52	5.61	5.49	4.98	4.98	5.46	5.75	5.94	5.67	4.85	4.03	4.36	4.4	3.99	4.84	5.51	5.34	4.68	4.82	5.45
		5.3	5.69	5.59	5.28	4.73	4.76	5.07	5.51	5.45	4.8	4.68	4.87	5.07	5.66	5.79	4.98	4.98	5.79	5.91	5.91	5.92	5.37	5.29	5.03	4.42	4.47	4.55	5.29	5.28	4.86	4.43	4.96
		5.09	4.53	4.92	5.12	5.34	5.32	5.12	4.76	4.73	5.14	5.13	5.21	5.34	5.86	5.81	4.98	4.98	5.81	5.86	5.34	5.21	5.12	4.75	4.47	5.1	5.15	4.94	4.77	4.92	5.14	5.83	5.58
		4.8	4.36	4.82	5.56	5.64	5.17	5.09	5.34	5.29	5.23	4.97	5.54	5.34	5.9	5.46	4.98	4.98	5.49	5.57	5.05	4.75	4.8	4.74	4.61	3.81	3.72	4.48	4.78	4.8	5.12	5.34	5.17
		4.73	4.69	4.25	3.81	4.5	5.47	5.31	4.92	4.5	4.5	5.47	5.31	5.35	5.61	5.49	4.98	4.98	5.81	5.72	4.81	4.6	4.59	5.23	5.57	5.73	4.94	4.25	4.58	5.45	5.59	5.37	5.16
		4.29	4.83	5.4	5.45	5.19	5.07	5.32	5.8	5.67	4.07	4.78	5.47	5.83	5.91	5.79	4.98	4.98	5.79	5.66	5.24	5.38	5.17	5.09	5.03	5	4.9	4.61	4.92	5.14	5.46	5.54	4.96
		5.52	5.14	4.73	4.76	4.71	4.08	4.98	5.36	5.5	4.52	4.96	5.55	5.74	5.91	5.79	4.98	4.98	5.49	5.57	5.05	4.87	4.77	5.08	5.35	5.12	4.91	4.75	4.77	4.9	5.54	5.28	4.97
		5.57	4.91	4.86	4.7	4.94	5.18	5.91	5.74	5.45	4.8	4.68	4.87	5.07	5.66	5.79	4.98	4.98	5.49	5.64	5.08	4.9	4.7	4.64	4.61	4.38	4.61	4.83	4.92	4.61	4.9	4.7	4.64
		5.34	5.9	5.34	5.9	5.34	5.37	5.29	5.23	4.59	5.09	5.38	5.4	5.35	5.66	5.79	4.98	4.98	5.79	5.91	5.74	5.45	4.8	4.68	4.87	5.07	5.51	5.45	4.97	4.92	5.51	5.64	5.23
		5.09	5.09	5.42	5.65	5.26	5.25	5.53	5.55	4.82	4.85	4.69	4.83	4.67	5.11	5.46	4.98	4.98	5.81	5.84	5.49	4.29	3.42	3.85	3.99	3.81	4.57	5.43	5.88	4.88	3.74	3.98	5.48
		4.8	4.71	4.83	4.51	4.61	4.68	5.1	5.56	5.64	5.08	4.7	4.6	4.72	5.86	5.81	4.98	4.98	5.79	5.66	5.07	4.76	4.8	5.45	5.59	5.37	5.16	5.13	4.91	4.91	5.18	5.31	5.07
		4.52	4.76	5.34	5.17	5.09	5.03	5.09	5.35	5.56	5.6	5.76	5.9	5.73	5.75	5.46	4.98	4.98	5.81	5.86	4.94	4.94	5.31	5.54	4.83	4.25	4.84	4.96	5.4	5.68	5.86	5.45	4.82
		4.63	4.63	4.63	5.28	5.52	5.22	4.83	4.98	5.37	5.52	5.12	4.99	4.97	5.54	5.46	4.98	4.98	5.79	5.47	5.3	5.54	5.24	5.08	5.03	5.09	5.17	5.35	5.09	5.03	4.83	4.98	5.38
		4.74	4.74	5.05	5.14	5.35	5.56	5.8	5.47	4.5	4.4	4.76	4.77	4.92	5.61	5.49	4.98	4.98	5.81	5.72	5.37	4.72	4.25	4.98	5.36	5.34	5.05	4.87	5.12	5.32	5.34	4.99	5.12
		5.09	5.03	5.09	5.35	5.32	5.19	5.38	5.36	5.36	5.34	4.91	4.87	5.07	5.66	5.79	4.98	4.98	5.49	5.57	5.05	4.87	4.77	4.74	5.02	5.7	5.33	4.62	4.07	5.13	5.75	4.94	4.77
		5.67	5.23	5.08	5.04	5.15	5.33	5.64	5.08	4.83	4.86	4.43	4.83	5.37	5.72	5.81	4.98	4.98	5.46	5.11	4.67	5.23	5.77	5.85	5.19	4.84	4.39	4.11	3.92	4.88	5.88	5.19	5.14
		4.4	4.5	5.36	5.5	4.92	5.08	5.38	5.36	5.36	5.35	5.14	4.77	4.83	5.08	5.36	5.09	5.38	5.49	5.57	4.94	4.77	5.08	5.37	5.52	5.12	4.7	4.92	4.11	3.48	3.41	4.84	5.11
		5.83	5.28	4.92	4.63	4.63	4.37	4.76	5.12	5.52	5.37	5.19	5.45	5.75	5.86	5.79	4.98	4.98	5.81	5.86	5.34	5.08	4.68	4.52	4.34	4.11	4.84	5.51	4.85	4.95	5.56	5.5	4.95
		5.61	6.03	5.86	5.14	5.11	5.24	5.14	5.05	5.14	5.04	5.14	5.61	5.81	5.9	5.46	4.98	4.98	5.49	5.61	4.52	4.96	5.54	5.4	5.14	5.32	5.38	5.19	5.45	5.5	5.32	5.7	5.03
		4.61	4.83	4.73	4.67	4.86	4.9	5	4.75	4.94	5.26	5.72	5.37	5.16	5.47	5.79	4.98	4.98	5.46	5.75	5.85	5.79	4.82	4.77	5.1	5.41	4.72	4.6	4.75	4.74	4	4.4	5.49
		4.41	5.53	5.62	4.57	3.99	4.38	4.75	4.74	4.61	4.5	4.43	4.83	5.37	5.72	5.81	4.98	4.98	5.49	5.57	5.05	4.75	4.77	4.94	5.77	5.18	4.41	3.75	4.63	4.93	5.24	5.35	5.19
		5.41	5.4	5.35	5.31	5.8	4.89	4.38	5.5	5.56	5.1	4.68	5.08	5.34	5.86	5.81	4.98	4.98	5.79	5.86	5.75	5.45	5.19	5.35	5.35	5.19	5.45	5.45	5.45	5.45	5.12	4.99	5.12
		4.9	4.99	4.97	5.34	5.38	4.97	4.95	5.32	5.08	4.52	4.85	5.67	5.94	5.75	5.46	4.98	4.98	5.79	5.91	5.91	5.92	5.37	5.04	4.69	4.84	5.8	5.83	5.74	5.64	5.23	4.97	5.54
		4.5	5.36	5.32	5.08	4.83	4.73	4.36	4.82	5.86	5.86	5.26	5.5	5.81	5.9	5.46	4.98	4.98	5.46	5.54	5.09	4.87	5.05	5.38	5.08	5.31	5.76	5.7	5.32	5.31	4.84	4.77	5.19
		5.57	5.3	4.89	4.37	3.97	5.08	5.03	5.35	5.34	5.11	4.84	4.78	4.98	5.64	5.49	4.98	4.98	5.79	5.66	4.92	4.97	5.38	5.37	5.81	5.5	4.95	5.56	5.61	4.52	4.08	4.02	4.57
		5.79	5.16	5.33	5.5	4.94	4.77	4.87	4.92	5.28	5.59	5.45	4.97	4.92	5.66	5.79	4.98	4.98	5.81	5.27	4.51	4.23	3.74	4.88	5.66	6.02	6.02	5.18	4.96	4.51	5.27	5.8	5.35
		4.87	4.71	4.91	5.34	5.32	5.12	4.87	4.68	4.9	5.65	4.78	4.84	4.81	5.72	5.81	4.98	4.98	5.46	5.75	6.03	5.8	4.99	4.99	6.02	5.88	4.57	4.02	4.74	5.26	5.45	5.19	5.38
		5.22	5.52	5.37	5.08	4.77	4.94	5.24	5.54	4.96	4.98	5.38	5.32	5.19	5.38	5.36	5.09	5.38	5.49	5.61	4.52	4.08	4.84	4.64	4.7	5.12	5.46	5.24	5.09	5.03	4.74	4	4.4
		5.81	5.35	4.96	4.96	4.12	4.77	4.67	4.4	3.99	4.57	5.88	5.43	5.26	5.5	5.49	4.98	4.98	5.79	5.66	5.24	5.35	5.12	4.99	5.07	5.66	5.18	4.22	4.78	5.47	5	5.3	5.54
		5.41	5.05	4.87	4.53	3.81	3.41	3.85	3.42	4.29	5.49	5.89	5.69	5.3	5.47	5.79	4.98	4.98	5.46	5.54	5.32	5.5	5.24	5.09	5.03	5	4.9	4.61	5.05	5.45	5.59	5.28	4.86
		5.75	5.8	5.8	5.31	5.11	5.34	5.2	4.11	4.47	4.63	4.75	4.92	5.28	5.72	5.81	4.98	4.98	5.46	5.11	4.67	5.23	5.34	5.35	5.81	5.5	4.95	5.44	5.27	5.31	5.45	5.13	5.3
		5.18	5.03	4.83	4.71	4.76	4.4	4.61	5.01	5.89	5.4	5.15	5.18	5.91	5.91	5.79	4.98	4.98	5.46	5.54	4.97	4.73	5.08	5.03	5.35	5.92	5.66	4.92	4.97	5.38	5.37	5.8	5.72
		5.21	5.54	5.4	4.92	5.08	5.38	5.32	5.19	5.38	5.32	5.14	5.61	5.81	5.9	5.46	4.98	4.98	5.49	5.57	4.91	4.92	5.05	5.14	5.04	5.19	5.37	5.52	5.14	4.73	4.76	5.07	5.51
		5.02	5.59	5.59	4.98	4.61	5.03	4.83	4.52	5.5	5.36	5.08	4.73	4.97	5.54	5.46	4.98	4.98	5.49	5.64	5.17	4.77	4.52	4.36	4.4	4.61	4.64	5.03	5.64	5.51	5.07	4.99	5.14
		4.52	5.61	5.33	4.94	4.98	5.46	5.68	5.7	5.45	4.8	4.36	4.52	4.94	5.86	5.81	4.98	4.98	5.81	5.86	5.42	5.01	4.89	4.9	4.63	5.05	5.45	5.51	4.92	4.86	5.14	5.46	5.45
		5.54	4.83	4.72	5.03	5.09	5.24	5.12	4.99	4.77	4.77	4.99	5.34	5.56	5.86	5.79	4.98	4.98	5.49	5.57	4.94	5.12	5.45	5.4	5.03	4.48	4.52	5.08	5.36	5.36	5.38	5.08	4.92
		4.98	4.22	4.78	5.03	5.35	5.34	5.11	5.23	5.67	5.77	4.85	4.76	5.22	5.72	5.81	4.98	4.98	5.46	5.11	4.84	4.78	4.75	4.98	5.59	5.32	5.16	5.18	5.47	5.3	5.25	5.37	5.81
		3.89	4.11	4.84	5.51	5.32	5.08	4.83	4.86	4.74	4.92	5.4	5.54	5.3	5.47	5.79	4.98	4.98	5.46	5.54	5.32	5.54	5.14	4.99	5.07	5.51	5.37	5.15	5.26	5.27	4.51	4.96	5.46
		5.28	5.72	5.26	5.16	5.79	6.04	4.85	4.38	5.5	5.33	5.16	5.63	5.85	5.75	5.46	4.98	4.98	5.49	5.61	4.52	4.85	5.24	4.55	3.98	4.88	5.62	5.62	4.88	3.74	2.55	2.55	3.74
		4.74	4.93	5.35	5.56	5.86	5.45	4.82	4.6	4.91	5.34	5.17	5.09	5.37	5.72	5.81	4.98	4.98	5.81	5.86	4.94	4.94	5.31	5.41	4.8	4.76	5.07	5.3	5.76	5.36	5.73	5.73	5.32
		4.44	5.56	5.57	5.05	4.87	5.07	5.3	5.45	4.77	3.97	5.08	5.47	5.83	5.91	5.79	4.98	4.98	5.46	5.9	5.34	5.11	4.84	4.78	4.8	5.12	5.14	5.52	5.14	4.73	4.76	4.71	4.08
		5.02	5.5	4.55	5.25	5.18	6.02	6.02	5.67	4.85	4.03	4.36	4.73	5.28	5.72	5.81	4.98	4.98	5.49	5.57	4.91	4.8	4.78	4.48	4.38	5.31	5.41	5.05	4.87	5.05	4.74	4.74	5.05
		5.4	5.54	4.96	4.71	4.76	4.73	5.28	5.59	5.45	4.58	4.25	4.77	5.17	5.64	5.49	4.98	4.98	5.79	5.66	4.92	4.86	4.83	4.61	4.38	4.61	4.74	4.75	4.92	4.83	4.61	5.05	5.41
		5.07	5.31	5.11	4.84	4	4.73	4.97	5.34	5.25	5.3	5.47	5.45	4.95	5.5	5.49	4.98	4.98	5.81	5.72	5.22	4.7	4.64	4.84	4.62	5.47	5.18	5.16	5.79	5.33	4.89	3.81	3.72
		4.95	4.5	4.61	4.74	4.8	5.12	5.14	5.52	5.14	4.86	4.95	5.45	5.75	5.86	5.79	4.98	4.98	5.46	5.75	5.85	5.79	4.82	4.37	4.63	4.77	5.12	5.34	5.32	5.12	4.87	4.71	5.05
		4.83	4.72	5.03	4.74	4.77	4.74	4.93	5.24	5.24	5.09	4.7	4.6	4.72	5.86	5.81	4.98	4.98	5.79	5.91	5.74	5.55	4.96	4.71	4.87	4.68	4.4	3.99	3.85	4.84	5.51	5.5	4.52
		5.05	4.61	4.83	4.86	4.92	5.3	4.91	4.91	5.4	5.34	4.91	4.92	5.09	5.54	5.46	4.98	4.98	5.46	5.75	5.73	5.26	4.66	4.63	4.75	4.38	3.99	4.4	4.69	5.48	5.86	5.86	5.48
		5.29	5.23	4.97	5.7	5.76	5.31	5.08	5.29	5.15	4.85	5.75	5.48	5.26	5.5	5.49	4.98	4.98	5.81	5.84	5.49	4.29	3.85	4.02	4.08	4.71	4.87	4.68	4.9	5.65	5.61	4.82	4.68
		4.72	4.72	5.22	5.52	5.14	4.99	4.77	4.92	5.4	5.58	5.18	5.03	5.16	5.47	5.79	4.98	4.98	5.81	5.27	5.31	5.45	5.13	4.62	4.98	5.36	5.32	5.08	5.03	5.16	5.47	5.45	4.95
		5.3	4.96	5.45	5.05	4.87	4.53	3.81	3.41	4.84	5.11	5.31	5.07	4.94	5.57	5.49	4.98	4.98	5.79	5.66	4.92	4.5	3.99	4.84	5.34	5.35	5.8	5.27	4.51	4.49	4.99	5.42	5.37
		4.68	4.4	4.61	4.74	4.98	5.24	5.38	5.15	5.33	5.64	5.17	4.77	4.94	4.91	5.25	5	5.2	5.8	5.86	4.72	3.81	4.78	5.59	5.85	5.19	4.84	4.39	4.11	3.92	4.27	5.49	5.42
		5.38	4.97	4.95	5.45	5.45	5.12	4.76	4.8	5.41	5.24	4.94	4.77	4.92	5.61	5.49	4.98	4.98	5.81	5.72	5.37	4.83	4.71	4.94	5.24	5.54	5.21	5.17	5.35	5.09	4.9	4.99	4.69
		5.14	5.79	5.66	5.35	5.4	5.41	4.97	4.95	5.45	5.45	5.12	4.87	5.05	5.57	5.49	4.98	4.98	5.79	5.47	5.3	5.54	5.24	4.91	4.86	4.83	4.86	4.74	4.77	4.94	5.15	5.1	4.47
		5.1	5.56	5.61	4.52	4.96	5.55	5.7	5.75	5.45	4.95	4.86	4.83	5.08	5.64	5.49	4.98	4.98	5.46	5.9	5.8	5.84	4.99	3.75	2.55	4.28	5.11	5.83	5.74	5.45	5.05	4.61	5.03
		4.91	5.57	5.56	4.95	5.5	5.56	4.82	4.68	5.34	5.4	4.47	3.75	4.99	5.84	5.81	4.98	4.98	5.49	5.61	4.52	4.96	5.55	5.74	5.83	5.11	5.23	3.89	4.26	5.79	5.46	4.96	4.91
		4.08	4.98	5.47	5.83	5.83	5.11	4.84	4.11	4.34	3.72	4.58	5.45	5.74	5.91	5.79	4.98	4.98	5.81	5.86	4.72	5.3	5.32	5.86	5.38	4.98	4.44	3.72	4.48	4.92	5.03	5.64	5.74
		5.37	5.09	4.72	5.86	5.44	4.95	5.31	5.58	5.03	4.92	4.11	4.03	4.81	5.72	5.81	4.98	4.98	5.49	5.57	4.94	5.07	5.51	5.45	4.97	4.74	4.77	4.94	5.24	5.54	4.83	4.83	5.55
		5.48	4.57	4.6	5.65	5.78	5.32	5.07	5.19	5.32	5.38	5.08	4.77	4.94	5.57	5.49	4.98	4.98	5.46	5.9	5.81	5.64	5.08	5.03	4.83	4.52	5.5	5.36	4.98	4.62	4.96	5.55	4.96
		5.13	4.07	3.41	3.85	4.84	5.11	5.83	5.58	5.76	6.01	5.67	4.85	4.38	4.91	5.25	5	5.2	5.8	5.86	4.72	5.3	4.87	5.84	6.02	5.18	4.41	2.55	3.74	4.88	5.66	6.02	6.02
		5.18	4.88	4.62	5.13	4.91	4.96	5.18	5.48	3.98	4.28	5.34	5.7	5.42	5.86	5.8	5.2	5	5.25	5.14	5.35	5.66	5.92	5.37	5.29	5.15	4.85	5.77	5.18	4.82	4.85	4.64	4.84
		5.38	5.34	5.09	4.87	4.92	4.83	5.08	5.28	5.54	4.9	4.77	4.75	5.05	5.57	5.49	4.98	4.98	5.46	5.54	5.32	5.54	5.14	4.99	4.71	4.83	5.37	5.59	5.69	4.83	4.25	4.84	4.74
		5.32	5.34	4.91	4.87	4.77	5.08	5.37	5.54	5.2	5.08	4.68	4.83	4.94	5.86	5.81	4.98	4.98	5.46	5.9	5.34	5.75	6.03	6.03	5.75	5.34	5.37	5.38	4.8	4.76	4.77	4.77	4.99
		5.54	4.96	4.71	4.99	5.34	5.32	5.19	5.38	5.36	5.36	5.08	4.83	4.94	5.86	5.81	4.98	4.98	5.81	5.86	5.34	5.14	5.04	5.19	5.38	5.32	5.12	4.99	5.12	5.24	5.09	4.83	4.86
		4.61	4.74	4.98	5.24	5.41	5.05	4.87	4.53	3.81	4.78	5.36	5.5	5.35	5.66	5.79	4.98	4.98	5.79	5.47	5.3	5.25	5.34	4.97	4.73	4.77	4.64	4.7	4.99	4.74	4	4.84	5.51
		5.1	5.45	5.91	5.74	5.64	5.18	4.75	4.6	4.72	5.86	5.44	4.82	4.68	5.57	5.49	4.98	4.98	5.81	5.72	5.22	4.7	4.92	4.48	4.38	5.5	5.33	5.15	5.37	5.51	4.92	4.5	4.89
		5.02	5.16	5.16	5.43	5.75	5.13	5.14	5.37	4.96	5.16	5.03	4.86	4.91	5.57	5.49	4.98	4.98	5.79	5.66	4.92	4.86	4.83	5.08	5.28	5.1	4.96	5.53	5.62	5.21	4.34	4.03	4.36
		4.23	4.12	4.97	5.24	5.54	4.96	4.43	4.86	4.83	4.86	5.12	5.34	5.56	5.86	5.79	4.98	4.98	5.79	5.47	5.3	5.54	5.4	4.92	5.08	5.35	5.12	4.99	5.12	5.32	5.35	5.09	4.83
		5.34	5.32	5.12	4.76	4.73	4.83	4.61	4.92	4.83	4.86	5.12	5.34	5.56	5.86	5.79	4.98	4.98	5.46	5.54	5.32	5.54	5.37	5.08	5.08	5.35	5.35	5.19	5.45	5.45	5.14	5.14	5.1
		5.47	5.3	5.54	5.24	5.05	4.6	4.82	5.56	5.5	4.94	4.77	4.92	4.91	5.57	5.49	4.98	4.98	5.81	5.86	4.94	4.52	4.6	4.71	4.68	4.4	3.99	4.4	4.71	4.93	5.35	5.32	5.19
		4.91	5.57	5.33	4.94	4.7	5.08	5.24	5.54	4.83	4.83	5.69	5.73	5.42	5.54	5.46	4.98	4.98	5.79	5.66	5.35	5.4	5.54	4.96	4.43	4.86	4.83	4.86	4.91	5.34	5.57	4.89	4.38
		5.5	4.9	4.68	4.6	4.82	5.61	5.65	4.98	4.61	4.83	4.86	4.74	4.92	5.61	5.49	4.98	4.98	5.81	5.72	5.22	4.99	4.97	5.34	5.29	5.18	4.98	4.86	4.92	5.51	5.64	5.03	4.69
		4.29	4.11	3.89	4.69	5.4	5.3	4.89	4.37	4.76	4.9	4.61	4.92	5.28	5.72	5.81	4.98	4.98	5.81	5.86	4.72	3.81	3.41	4.57	6.01	5.88	5.48	4.42	4.47	4.11	5.01	4.97	4.99
		5.54	5.3	4.96	5.45	4.58	4.25	4.85	5.54	5.16	5.1	5.31	5.54	5.42	5.86	5.81	4.98	4.98	5.81	5.86	4.94	4.83	4.68	5.08	4.79	4.99	4.99	4.74	4.77	4.74	4.93	5.24	5.12
		5.81	5.37	5.25	4.96	4.71	4.87	4.71	5.05	5.24	5.58	5.18	5.03	5.16	5.47	5.92	5.2	5	5.25	5.14	5.14	5.45	5.75	5.7	5.45	4.58	3.72	4.48	4.78	4.98	5.32	5.51	5.23
		5.01	5.22	5.45	5.12	4.87	4.71	4.91	5.34	5.32	5.12	4.99	5.34	5.56	5.86	5.79	4.98	4.98	5.79	5.91	5.74	5.55	4.96	4.98	5.37	5.54	4.51	4.6	4.7	4.86	5.12	5.34	5.36
		4.98	4.73	4.68	4.75	4.8	4.63	4.49	3.89	3.97	4	4.4	4.71	4.98	5.64	5.49	4.98	4.98	5.79	5.91	5.91	5.45	4.82	4.68	5.24	5.38	4.69	4.11	4.92	4.85	4	3.85	3.42
		5.21	5.54	5.24	5.05	4.87	4.71	4.08	4.98	5.36	5.32	4.97	4.63	4.89	5.27	5.81	4.98	4.98	5.46	5.9	5.34	5.9	5.34	5.9	5.34	5.9	5.34	5.9	5.34	5.9	5.34	5.9	5.34
		4.92	4.83	4.86	4.67	4.4	3.99	3.85	4.29	4.83	5.4	5.68	5.86	5.92	5.9	5.46	4.98	4.98	5.79	5.66	4.92	4.5	3.99	4.4	4.71	4.75	5.05	5.45	5.51	4.92	4.97	5.45	4.96
		4.84	3.42	3.74	4.23	3.89	4.76	5.22	5.59	5.69	4.96	4.98	5.38	5.56	5.86	5.79	4.98	4.98	5.49	5.57	5.05	4.75	4.8	4.63	3.75	3.75	4.42	4.85	4	4.84	5.77	5.87	4.94
		4.71	4.68	4.8	5.45	5.51	5.07	4.99	5.12	5.35	5.08	4.74	4.86	5.28	5.72	5.81	4.98	4.98	5.81	5.86	5.42	5.7	5.34	4.84	3.99	3.81	4.44	5.31	5.9	5.34	5.54	4.97	4.73
		4.76	4.82	5.56	5.64	5.08	4.9	5	4.98	4.44	3.72	4.89	5.8	5.83	5.91	5.79	4.98	4.98	5.46	5.54	5.42	5.86	5.26	4.22	4.62	5.65	5.43	5.26	5.5	5.56	4.82	4.6	4.71
		4.23	4.51	5.3	5.45	4.8	4.76	4.71	4.83	5.03	5.18	5.29	5.34	5.42	5.86	5.81	4.98	4.98	5.46	5.75	5.94	5.65	4.88	4.62	5.47	5.18	5.15	5.4	5.3	5.31	5.54	5.28	5.08
		5.34	5.9	5.34	5.9	5.34	5.9	5.34	5.9	5.34	5.9	5.34	5.9	5.34	5.9	5.46	4.98	4.98	5.46	5.75	6.03	5.67	4.84	4.98	5.46	5.24	5.09	5.37	5.59	5.69	5.3	5	5.47
		5.45	5.51	5.07	4.99	5.12	5.11	4.83	4.69	4.99	4.9	5.08	5.64	5.81	5.9	5.46	4.98	4.98	5.49	5.57	4.68	4.82	5.61	5.68	4.85	4.52	5.4	5.58	5.18	5.03	4.83	4.71	4.99
		4.03	4.85	5.67	5.94	5.75	5.34	5.9	4.98	4.22	3.41	3.85	4.29	5.49	5.84	5.81	4.98	4.98	5.46	5.11	4.84	4.78	4.8	4.75	5.05	5.34	5.51	4.28	4.23	4.51	5.45	5.77	5.23
		5.03	5.58	5.24	4.98	4.71	4.83	4.34	4.52	5.11	5.35	5.08	4.77	4.94	5.57	5.49	4.98	4.98	5.79	5.66	4.92	4.97	5.45	4.96	5.3	5.54	5.24	5.05	4.75	4.86	4.83	4.92	4.75
		4.96	5.54	5.24	4.91	4.86	4.83	4.86	4.74	4.77	4.87	4.68	4.73	5.28	5.72	5.81	4.98	4.98	5.49	5.5	4.94	4.94	5.73	5.45	4.8	4.76	4.71	4.83	5.03	5.09	5.24	5.24	5.14
		5.42	5.85	5.9	5.73	5.99	5.03	4.78	4.07	5.67	5.67	4.07	4.38	5.01	5.84	5.81	4.98	4.98	5.49	5.5	4.38	4.85	5.67	5.62	4.57	4	4.85	4.64	4.84	4.08	4.71	4.94	5.15
		4.96	5.16	5.03	4.74	4.77	4.64	5.03	5.29	5.37	5.8	5.72	5.37	5.16	5.47	5.92	5.2	5	5.25	4.91	4.94	4.69	4.73	4	4.57	5.62	5.62	4.88	3.42	3.42	3.74	4.23	4.12
		4.77	4.91	5.24	5.54	5.3	4.96	5.55	4.83	4.83	5.55	5.51	5.07	4.94	5.57	5.49	4.98	4.98	5.81	5.72	5.37	5.16	4.96	5.55	5.21	5.24	5.5	4.85	4.52	4.76	5.34	5.36	5.45
		5.37	5.7	5.75	5.45	5.14	5.5	5.51	4.84	3.41	4.22	5.26	5.86	5.42	5.54	5.46	4.98	4.98	5.46	5.75	6.03	6.03	5.33	4.89	4.9	4.77	5.12	5.12	5.12	5.12	4.8	4.74	4.77
		5.41	4.72	4.6	4.75	5.18	5.64	5.74	5.74	5.37	5.09	4.53	4.92	4.91	5.57	5.49	4.98	4.98	5.79	5.66	4.92	4.86	4.98	5	4.9	4.86	4.67	4.9	5.65	5.61	4.57	3.81	3.99
		4.43	4.96	5.69	5.3	4.51	4.23	4.27	4.71	4.8	4.67	4.9	5.65	5.85	5.75	5.46	4.98	4.98	5.46	5.54	5.42	5.73	5.45	4.8	4.67	4.8	4.71	4.4	3.41	3.81	4.53	4.92	4.91
		5.73	5.75	4.98	4.22	4.62	5.33	5.88	5.38	4.98	4.73	4.36	4.52	4.94	5.86	5.81	4.98	4.98	5.79	5.91	5.91	5.18	5.16	4.87	4.55	5.25	5.53	5.53	4.96	4.11	5.2	5.34	5.11
		5.32	5.12	4.87	4.68	4.73	4.83	5.09	5.24	5.35	5.19	5.45	5.5	5.32	5.54	5.46	4.98	4.98	5.81	5.86	5.42	5.34	5.38	4.8	4.68	4.6	4.82	5.45	5.66	5.07	4.99	5.12	5.35
		5.26	4.94	4.81	5.72	5.44	5.1	5.08	5.32	5.12	4.99	5.14	5.54	5.32	5.54	5.46	4.98	4.98	5.49	5.61	4.92	4.77	4.87	4.68	4.9	5.65	5.61	4.82	4.36	4.8	5.38	5.34	5.42
		4.69	5.37	4.96	5.16	5.37	5.83	5.65	5.31	5.08	5.25	4.96	4.71	4.94	5.57	5.49	5.38	5.09	5.36	5.08	4.83	4.77	4.87	4.92	5.28	5.29	4.55	3.92	4.28	5.77	5.83	5.28	4.86
		4.51	4.83	4.71	4.8	4.67	4.9	5.65	5.85	5.61	5.25	4.83	4.72	5.37	5.72	5.81	4.98	4.98	5.49	5.57	4.94	4.77	4.77	4.99	5.14	5.52	5.14	4.92	4.61	4.83	4.92	4.61	4.83
		5.19	5.57	5.34	5.05	4.87	4.77	4.77	4.94	5.57	5.33	5.15	5.37	5.74	5.91	5.79	4.98	4.98	5.79	5.91	5.74	5.45	4.97	4.95	5.45	5.75	5.7	5.45	4.58	4.25	4.85	5.31	5.21
		5.08	5.1	5.31	5.54	4.97	4.99	4.9	5.09	4.84	4.61	5.19	5.8	5.83	5.91	5.79	4.98	4.98	5.79	5.91	5.91	5.45	4.82	4.6	4.91	5.14	5.52	5.22	5.09	5.26	5.45	5.45	5.45
		5.33	5.43	5.23	5.14	4.91	4.87	4.77	4.77	4.87	4.71	5.05	5.57	5.81	5.9	5.46	4.98	4.98	5.79	5.47	4.62	4.88	5.65	6.02	4.99	4.23	4.51	5.21	5.62	5.55	4.89	4.4	4.67
		5.59	4.98	4.87	4.77	4.25	4.6	5.59	5.86	5.32	4.79	4.74	4.74	5.34	5.86	5.81	4.98	4.98	5.49	5.57	4.91	4.8	4.74	4.84	4.08	4.71	4.94	5.34	5.57	4.84	4.26	5.63	5.85
		5.33	5.64	5.17	5.09	5.54	4.98	5.16	5.79	5.33	4.82	4.85	4.92	4.84	5.11	5.46	4.98	4.98	5.81	5.72	5.22	4.99	4.79	5.21	5.31	5.32	5.34	5.38	4.8	4.68	4.87	5.07	5.51
		5.11	5.31	5.07	4.99	5.34	5.32	5.12	4.87	5.05	5.24	5.41	4.97	4.92	5.66	5.79	4.98	4.98	5.79	5.91	5.91	5.92	5.37	5.04	5.15	5.26	5.72	4.81	4.03	3.89	5.23	5.34	5.35
		5.02	4.74	4.74	4.97	5.45	5.7	5.56	5.38	5.08	4.77	4.99	5.34	5.56	5.86	5.79	4.98	4.98	5.49	5.61	4.92	4.92	5.4	5.41	4.97	4.43	4.83	5.22	5.52	5.14	4.99	4.71	4.96
		4.91	4.99	4.77	5.08	5.35	5.35	5.08	4.77	4.87	4.71	4.91	5.34	5.56	5.86	5.79	4.98	4.98	5.81	5.86	5.42	5.7	5.03	4.5	4.5	4.92	5.51	5.64	5.18	5.03	4.83	4.98	5.35
		5.3	5.55	4.96	4.62	4.88	5.65	5.43	5.26	4.91	5.1	4.96	5.39	5.94	5.75	5.46	4.98	4.98	5.79	5.66	4.92	4.86	4.98	5.38	5.88	6.01	5.21	4.67	4.39	4.89	5.01	4.74	4.84
		4.91	4.6	4.82	5.56	5.57	5.05	4.87	4.77	4.77	4.87	4.91	5.34	5.56	5.86	5.79	4.98	4.98	5.49	5.57	5.05	4.87	4.71	4.96	5.69	5.59	5.28	4.86	4.95	5.32	5.34	4.91	4.87
		5.14	4.73	4.36	4.52	4.85	5.54	5.16	4.83	4.77	5.14	5.35	5.32	5.14	5.61	5.49	4.98	4.98	5.79	5.66	5.07	4.99	5.12	5.12	4.91	4.75	4.86	5.03	4.83	4.43	4.97	5.45	5.59
		4.71	4.68	4.73	4.83	5.08	5.32	5.51	4.84	3.41	3.48	3.89	4.83	5.49	5.84	5.81	4.98	4.98	5.49	5.57	4.68	4.82	5.43	5.88	4.88	2.55	3.75	4.42	5.48	5.86	5.86	5.32	4.69
		5.03	4.72	4.83	5.54	5.4	5.14	5.45	5.46	5.12	5	4.75	4.6	4.72	5.86	5.81	4.98	4.98	5.46	5.54	5.09	4.87	4.38	4.89	5.65	5.43	5.26	4.85	5.36	4.98	4.62	4.96	5.45
		4.99	5.38	5.67	5.58	5.08	5.33	5.94	5.65	4.82	4.85	4.92	4.48	4.38	4.91	5.25	5	5.2	5.8	5.86	4.72	4.6	4.75	5.38	5.86	5.86	5.48	4.42	4.49	4.51	4.76	5.85	5.36
		4.74	4.97	5.41	5.24	5.05	4.87	5.12	5.32	5.38	4.98	4.83	5.03	5.08	5.64	5.49	4.98	4.98	5.79	5.47	5.16	5.37	5.59	5.57	5.15	4.77	5.45	5.3	5.07	4.99	5.34	5.36	5.45
		4.97	5.45	5.51	5.07	4.76	4.8	5.41	5.4	4.92	4.92	5.61	5.56	4.95	5.5	5.49	4.98	4.98	5.81	5.27	5.31	5.1	5.29	5.28	4.86	4.43	4.96	5.25	5.61	5.94	5.65	4.88	4.25
		5.45	5.45	5.45	5.12	4.87	4.71	4.91	5.34	5.32	5.12	4.87	4.71	5.05	5.57	5.49	4.98	4.98	5.46	5.54	5.09	4.92	4.67	4.8	5.45	5.7	5.56	5.38	5.08	4.77	4.87	4.91	5.12
		5.31	5.75	5.94	5.88	4.57	4	3.97	4.77	5.45	5.3	5.07	4.87	5.05	5.57	5.49	4.98	4.98	5.79	5.66	5.35	5.4	5.41	4.8	4.68	4.87	4.77	4.77	4.94	5.24	5.58	5.23	4.69
		5.64	5.74	5.74	5.37	5.15	5.33	5.61	4.52	4.83	5.37	5.59	5.69	5.3	5.47	5.79	4.98	4.98	5.49	5.57	4.94	4.77	4.77	4.99	5.34	5.17	4.74	4.02	4.84	5.11	5.83	5.83	5.47
		4.66	4.55	5.24	5.41	5	5.8	4.84	3.48	4.38	5.01	5.42	5.1	5.31	5.27	5.81	4.98	4.98	5.46	5.75	5.85	5.63	5.3	4.72	5.87	5.77	4.28	2.55	4.41	5.18	6.02	5.73	5.32
		4.86	4.83	5.08	5.24	5.41	4.97	4.74	4.74	4.5	3.99	4.84	5.11	5.83	5.91	5.79	4.98	4.98	5.79	5.47	5.3	5.54	5.31	4.94	4.77	4.92	4.67	4.73	4.98	5	4.9	4.86	4.91
		4.57	4.58	5.41	5.31	5.26	5.61	5.65	5.02	4.74	4.92	5.61	5.56	4.95	5.5	5.49	4.98	4.98	5.79	5.66	5.07	4.99	5.14	5.36	4.83	4.83	4.67	5.11	5.34	5.37	5.25	5.21	5.26
		4.77	4.99	5.34	5.32	5.12	4.87	4.68	4.8	5.41	5.24	4.68	4.52	4.94	5.86	5.81	4.98	4.98	5.46	5.11	5.31	5.8	5.31	4.92	4.97	5.45	5.7	5.56	5.35	5.14	4.77	4.52	4.76
		4.82	5.65	5.43	4.57	4.44	4.83	5.08	5.24	5.41	4.8	4.76	4.77	4.92	5.61	5.49	4.98	4.98	5.81	5.72	4.81	4.94	4.98	5.54	5.42	5.73	5.45	4.97	4.43	4.83	5.03	5	5.12
		5.05	5.34	5.57	4.84	4.26	5.32	5.59	4.9	4.67	4.92	5.09	5.54	5.34	5.9	5.46	4.98	4.98	5.81	5.86	4.94	4.25	4.44	4.83	4.61	4.38	4.61	4.96	5.36	5.28	4.93	4.71	4.4
		4.97	5.41	5.24	4.94	5.12	5.45	5.45	5.51	5.5	5.2	5.21	5.31	5.32	5.54	5.46	4.98	4.98	5.49	5.57	4.94	4.77	4.74	4.97	5.45	5.7	5.75	5.26	5.21	5.69	5.59	5.37	4.83
		4.4	4.36	4.82	5.45	5.66	5.07	4.99	5.14	5.52	5.14	4.86	4.74	4.92	5.61	5.49	4.98	4.98	5.81	5.86	5.34	5.08	5.07	5.08	5.08	5.38	5.32	5.19	5.37	5.23	4.51	4.96	5.4
		4.75	4.92	5.28	5.59	5.4	4.69	3.89	4.83	5.49	5.89	5.4	5.09	4.72	5.86	5.81	4.98	4.98	5.79	5.66	5.35	5.4	5.58	5.23	4.59	3.81	3.41	3.85	3.42	4.29	4.69	4.85	4.82
		5.54	5.14	4.52	4.08	4.84	5.01	5.42	5.1	4.77	5.15	5.29	5.34	5.42	5.86	5.81	4.98	4.98	5.46	5.54	5.42	5.73	5.57	5.18	5.03	4.83	4.43	4.97	5.41	5.4	4.92	4.74	4.5
		5.26	5.21	5.54	5.24	4.98	4.71	4.29	3.42	3.74	4.23	4.51	5.22	5.68	5.86	5.79	4.98	4.98	5.79	5.66	5.24	5.37	5.23	5.02	4.63	4.77	5.12	4.91	5.32	6.02	5.65	4.82	4.85
		4.74	4.88	5.18	5.48	5.25	5.46	5.68	5.29	4.9	4.68	4.77	4.78	4.98	5.64	5.49	4.98	4.98	5.81	5.27	5.31	5.1	5.41	5.42	5.54	5.31	4.82	4.68	5.34	5.4	4.91	5.1	4.91
		5.07	5.66	5.45	4.44	4.44	4.98	5	5.22	5.83	5.49	4.96	4.12	4.97	5.64	5.49	4.98	4.98	5.79	5.91	5.74	5.37	5.09	4.51	5.5	5.45	5.12	4.87	5.05	5.57	5.56	4.44	3.81
		4.83	4.61	5.05	5.41	5.24	4.94	5.12	5.04	5.14	5.05	5.14	5.35	5.56	5.86	5.79	4.98	4.98	5.49	5.61	4.52	4.08	4.88	5.33	5.68	5.29	4.9	4.68	4.51	5.21	5.88	5.43	5.26
		5.04	5.14	4.78	5.68	4.85	4.52	5.61	5.33	5.15	5.38	5.4	4.92	4.92	5.61	5.49	4.98	4.98	5.46	5.9	5.81	5.61	4.52	4.08	4.02	3.85	3.42	4.88	5.88	5.94	5.33	4.89	4.77
		5.35	5.61	5.33	4.94	4.75	5.18	5.57	5.73	5.42	5.34	5.29	5.23	4.97	5.54	5.46	4.98	4.98	5.46	5.54	5.09	4.92	4.75	4.68	4.8	5.41	5.24	4.94	4.77	4.92	5.61	5.81	5.37
		5.35	5.12	4.91	4.87	4.77	5.08	5.35	5.24	4.93	4.74	4.38	3.81	4.72	5.86	5.81	4.98	4.98	5.79	5.47	5.3	5.25	5.37	5.8	5.86	5.42	5.34	5.04	5.14	4.78	5.68	5.02	4.83
		5.66	5.07	4.87	4.71	5.05	5.57	5.56	5.1	5.08	5.36	5.09	5.14	5.34	5.86	5.81	4.98	4.98	5.81	5.86	4.94	4.94	5.31	5.54	4.96	4.71	4.99	5.12	5.11	4.83	4.77	4.92	4.91
		4.23	4.51	5.3	5.57	5.18	5.03	4.83	4.98	5.35	5.35	5.24	5.66	5.92	5.9	5.46	4.98	4.98	5.81	5.86	4.72	3.81	3.41	3.85	4.84	5.34	5.13	4.67	5.23	5.11	5.83	5.74	5.64
		5.54	5.4	4.52	4.96	5.54	5.24	4.94	5.07	5.31	5.11	4.84	4.02	4.62	5.47	5.79	4.98	4.98	5.81	5.72	5.28	4.73	4.68	4.6	4.82	5.61	5.65	4.9	4.68	4.75	4.77	4.9	5.45
		4.98	5.35	5.35	5.24	5.51	5.45	4.8	4.67	4.92	4.53	5.09	5.37	5.74	5.91	5.79	4.98	4.98	5.79	5.47	5.3	5.69	5.3	5.31	5.54	5.15	5.05	4.6	4.03	4.89	5.76	5.13	4.67
		5.74	5.37	5.09	4.51	5.31	5.67	6.02	5.67	4.85	4.52	4.68	5.08	5.34	5.86	5.81	4.98	4.98	5.81	5.86	4.94	4.83	5.08	5.32	5.12	4.94	5.57	5.56	5.1	4.68	5.08	5.2	5.54
		5.31	5.47	4.5	4.5	4.74	4.77	4.87	4.71	4.91	5.14	5.23	5.02	4.89	5.27	5.81	4.98	4.98	5.81	5.27	5.46	5.75	5.48	5.14	5.08	5.32	5.12	4.87	4.71	4.71	5.05	5.34	5.57
		5.66	5.92	5.37	5.25	4.96	4.52	5.4	5.54	4.83	4.83	5.54	5.4	5.35	5.66	5.79	4.98	4.98	5.49	5.61	4.52	4.96	5.55	5.51	5.07	4.87	4.68	4.73	4.83	4.86	4.75	5.05	5.24
		2.55	2.55	4.88	5.62	5.55	4.88	4.08	4.52	5.5	5.57	4.84	4.03	4.81	5.72	5.81	4.98	4.98	5.46	5.11	5.31	5.8	5.8	5.68	5.4	5.03	4.11	4.69	5.4	5.89	4.99	3.75	2.55
		3.99	4.5	4.92	5.51	5.37	4.69	3.89	5.23	5.51	5.34	4.94	4.77	4.92	5.61	5.49	4.98	4.98	5.79	5.66	5.35	5.14	5.1	3.92	3.74	3.42	4.84	5.11	5.31	4.92	4.86	4.98	5.18
		4.85	6.04	5.88	5.48	4.64	4.77	4.74	5.03	4.72	4.72	5.03	5	5.22	5.72	5.81	4.98	4.98	5.49	5.61	5.14	5.32	5.38	4.98	4.96	5.69	5.89	5.49	4.4	4	4.74	4.75	4.94
		4.92	5.14	5.46	5.51	5.36	5.08	5.1	5.45	5.86	5.75	5.26	5.09	5.37	5.72	5.81	4.98	4.98	5.49	5.57	5.05	4.6	4.82	5.45	5.86	5.56	5.08	5.1	5.44	5.72	5.28	4.73	4.67
		4.85	5.68	5.68	5.29	5.17	5.38	5.19	5.45	5.75	5.7	5.64	5.23	4.97	5.54	5.46	4.98	4.98	5.49	5.57	5.05	4.75	4.86	5.03	4.72	4.83	5.54	5.24	4.68	4.82	5.61	5.68	5.41
		5.12	5.45	5.45	5.19	5.38	5.36	5.51	5.5	5.2	5.08	4.68	4.83	4.94	5.86	5.81	4.98	4.98	5.79	5.91	5.91	5.92	5.37	5.25	5.21	5.17	5.38	5.24	5.51	5.45	4.97	4.74	4.74
		4.8	5.45	5.7	5.68	5.4	4.83	4.29	3.74	3.98	5.48	5.66	5.21	4.67	5.11	5.46	4.98	4.98	5.81	5.84	4.99	4.47	4.11	5.01	5.42	5.41	4.55	3.92	3.74	4.88	5.66	5.77	5.46
		5.37	5.16	4.96	5.45	5.05	4.63	4.94	5.33	5.67	5.38	4.98	4.86	4.92	5.66	5.79	4.98	4.98	5.49	5.64	5.17	5.05	5.08	4.68	5.1	5.44	5.86	4.94	4.52	4.36	4.73	5.14	5.52
		4.85	4.52	5.14	5.83	5.58	5.24	5.02	5.02	5.24	5.58	5.85	5.41	5.42	5.54	5.46	4.98	4.98	5.46	5.9	5.34	5.54	4.97	4.99	4.99	5.18	5.57	5.3	4.51	4.96	5.53	5.55	4.89
		5.88	5.48	4.92	4.11	4.69	5.37	5.51	5.07	4.76	4.73	4.98	5	5.22	5.72	5.81	4.98	4.98	5.79	5.47	5.41	5.68	4.78	4.07	4.38	4.74	4.98	5.28	5.54	5.31	5.27	5.8	5.37
		5.37	5.04	5.09	4.59	5.32	5.79	5.85	5.61	5.29	5.15	4.37	4.63	4.97	5.64	5.49	4.98	4.98	5.79	5.47	5.3	5.69	5.3	4.89	4.37	4.76	4.9	4.61	4.92	4.83	5.08	5.24	5.58
		5.51	5.46	5.14	4.86	4.92	5.51	5.64	5.23	4.97	5.34	5.29	5.23	4.97	5.54	5.46	4.98	4.98	5.79	5.47	5.3	5.54	5.24	5.05	4.87	5.12	5.32	5.34	4.99	5.07	5.51	5.45	4.97
		5.26	5.45	4.95	4.97	5.45	5.7	5.75	5.45	5.12	4.94	5.57	5.56	4.95	5.5	5.49	4.98	4.98	5.79	5.47	5.3	5.54	5.4	5.35	5.31	5.47	5.08	4.85	4.42	3.75	4.47	5.4	5.34
		4.76	4.9	4.86	4.67	4.73	5.14	5.46	5.51	5.36	5.34	4.91	4.87	5.07	5.66	5.79	4.98	4.98	5.46	5.54	4.97	5.32	5.79	5.61	5.26	5.5	5.56	4.82	4.36	4.4	4.89	5.55	5.67
		4.84	4.92	4.7	5.12	5.52	5.28	4.63	4.63	5.02	5.22	5.45	5.12	4.94	5.57	5.49	4.98	4.98	5.81	5.72	5.37	4.72	5.02	5.68	5.86	4.82	4.37	5.02	5.22	5.24	5.29	5.68	5.78
		4.96	5.3	5.54	5.24	4.94	5.07	5.31	5.47	4.98	4.08	4.71	4.87	5.05	5.57	5.49	4.98	4.98	5.79	5.86	5.75	5.26	4.74	4.84	4.74	4.8	4.91	5.34	5.36	4.5	4.4	4.76	4.71
		5.12	5.24	5.09	4.9	5	4.99	4.99	4.79	5.14	4.9	5.21	5.55	5.74	5.91	5.79	4.98	4.98	5.49	5.64	5.08	5.03	4.83	4.71	4.76	4.73	5.14	5.46	5.45	5.19	5.38	5.17	5.21
		4.9	4.76	5.07	5.66	5.18	5.15	5.04	5.08	5.31	5.57	5.34	4.94	5.07	5.66	5.79	4.98	4.98	5.49	5.5	4.94	4.69	4.73	4.82	5.55	5.67	4.85	4.03	4.36	4.8	5.45	5.59	5.37
		5.31	5.11	4.84	4.78	4.75	4.98	5.7	5.33	4.89	3.81	4.57	5.86	6.03	5.75	5.46	4.98	4.98	5.79	5.91	5.83	5.47	4.78	4.22	5.33	5.64	5.17	5.05	5.08	4.68	5.1	5.45	5.91
		5.09	5.24	5.46	5.12	4.99	4.59	5.09	5.37	5.51	5.35	5.5	5.57	5.31	5.11	5.46	4.98	4.98	5.79	5.91	5.91	5.92	5.9	4.98	4.94	4.7	5.09	4.84	5.08	5.05	5.17	5.24	5.58
		5.34	4.91	4.75	4.77	4.94	5.77	5.67	4.85	4.03	4.6	4.68	4.73	5.28	5.72	5.81	4.98	4.98	5.49	5.64	5.08	5.03	5.16	4.96	5.64	5.15	4.77	5.1	5.42	5.49	4.4	3.99	4.4
		5.21	3.89	4.26	5.63	4.78	4.07	3.41	4.4	4.69	5.48	5.86	5.68	5.41	5.47	5.79	4.98	4.98	5.46	5.9	5.81	5.5	4.38	4.89	5.57	5.5	4.52	4.96	5.55	5.51	4.92	5.02	5.5
		5.26	5.84	5.19	4.77	4.68	5.04	5.19	5.35	5.12	4.91	4.75	4.92	5.09	5.54	5.46	4.98	4.98	5.81	5.86	4.94	4.25	3.81	4.5	5.36	4.85	5.26	5.61	5.68	5.29	5.26	5.45	5.09
		5.89	5.49	4.29	4.11	4.67	5.13	5.76	5.19	4.68	5.04	4.95	4.86	5.28	5.72	5.81	4.98	4.98	5.49	5.57	4.94	4.71	4.83	5.03	5.08	5.28	5.83	5.58	5.24	5.02	4.72	5.37	5.59
		5.3	5.47	5.45	4.82	4.68	5.24	5.41	5.05	4.75	4.74	4.61	4.5	4.92	5.66	5.79	4.98	4.98	5.49	5.57	4.91	4.8	4.63	4.66	4.55	5.5	5.02	4.92	5.3	5.76	5.9	5.73	5.75
		5.34	5.32	5.12	4.87	4.71	4.91	5.34	5.32	5.12	4.87	5.05	5.57	5.81	5.9	5.46	4.98	4.98	5.49	5.57	5.05	4.87	4.77	4.74	4.97	5.45	5.7	5.75	5.45	5.12	4.99	5.12	5.11
		4.73	4.83	4.86	4.75	4.71	5.05	5.57	5.56	4.82	4.68	5.57	5.56	4.95	5.5	5.49	5.38	5.09	5.36	5.08	4.83	4.77	4.92	5.12	5.14	5.52	5.14	4.44	4.25	4.69	4.99	5.22	5.29
		5.09	4.83	4.92	4.87	4.77	4.52	4.76	5.12	5.24	5.09	5.03	4.83	4.52	5.61	5.49	4.98	4.98	5.79	5.66	4.92	4.86	4.98	5	4.9	4.61	4.38	4.61	4.64	4.7	5.12	5.46	5.51
		4.75	4.71	4.4	3.99	4.4	4.67	4.86	4.83	4.86	4.92	5.51	5.55	5.3	5.47	5.79	4.98	4.98	5.79	5.66	5.35	5.4	5.54	4.96	4.98	5.35	5.35	5.19	5.45	5.5	5.32	5.34	5.29
		5.58	5.4	4.92	4.74	4.97	5.41	5.24	5.08	4.7	4.94	4.98	5.54	5.42	5.86	5.81	4.98	4.98	5.46	5.9	5.92	5.66	4.92	4.5	3.99	4.57	5.88	5.19	4.07	3.41	4.84	5.34	5.13
		4.67	4.11	4.84	5.51	5.34	5.05	4.75	4.8	4.71	4.4	3.99	4.5	4.92	5.66	5.79	4.98	4.98	5.46	5.11	5.31	5.57	5.34	5.05	4.87	4.71	4.83	5.03	4.74	4.77	4.64	5.03	5.58
		4.91	4.77	4.9	5.54	5.28	4.98	4.63	4.66	4.55	5.24	5.41	5.47	5.92	5.9	5.46	4.98	4.98	5.49	5.57	4.94	4.71	4.08	4.84	4.64	4.7	4.9	4.86	4.67	4.8	5.45	5.7	5.3
		6.03	5.67	4.84	4.98	5.52	5.16	4.83	4.94	5.87	5.65	5.31	5.11	5.34	5.9	5.46	4.98	4.98	5.79	5.91	5.91	5.92	5.37	5.29	5.18	5.03	5.16	5.47	5.45	4.44	4.6	5.65	4.78
		2.55	4.28	5.77	5.87	5.42	5.34	5.38	4.8	4.68	4.75	4.92	4.77	4.94	4.91	5.25	5	5.2	5.92	5.86	5.75	5.45	5.36	5.38	5.24	5.51	5.55	5.21	5.26	5.45	5.36	5.34	5.12
		4.95	4.97	5.41	5.31	4.95	5.56	5.57	4.68	4.03	4.48	4.78	4.8	4.91	5.57	5.49	4.98	4.98	5.79	5.86	5.3	5.14	5.05	4.87	4.92	4.83	5.09	5.35	5.32	5.12	4.87	4.71	4.71
		4.76	4.4	4.61	5.01	5.89	5.57	5.15	4.77	5.45	5.58	5.91	5.45	4.95	5.5	5.49	4.98	4.98	5.79	5.66	4.92	4.97	5.41	5.24	4.94	4.77	4.74	4.5	4.5	5.47	5.31	5.07	4.87
		4.63	4.93	5.35	5.36	5.45	5.45	5.36	5.34	5.12	4.92	4.77	4.52	4.68	5.57	5.49	5.38	5.09	5.36	5.34	5.12	4.8	4.78	4.84	5.13	5.34	4.84	4	4.74	4.98	4.86	4.95	5.32
		5.72	5.22	5	4.99	4.7	4.69	4.29	3.42	3.42	3.42	3.74	4.23	4.51	5.27	5.81	4.98	4.98	5.46	5.75	6.03	5.67	5.47	5.63	4.78	4.07	4.38	4.64	4.7	4.9	5.08	5.64	5.33
		4.25	4.85	5.5	5.45	5.19	5.35	5.12	4.99	5.12	5.04	5.14	5.05	5.17	5.64	5.49	4.98	4.98	5.79	5.91	5.74	5.55	4.96	4.71	4.76	4.8	5.41	5.24	5.17	4.77	4.52	4.36	4.8
		4.91	4.6	4.52	4.85	5.54	5.37	4.98	4.96	5.25	5.61	5.73	5.75	5.46	5.27	5.81	4.98	4.98	5.49	5.64	4.97	4.63	4.37	5.15	5.64	4.96	5.16	5.03	4.86	5.12	5.34	5.32	5.19
		4.51	4.49	4.63	4.8	5.12	5.12	5.35	5.19	5.45	5.45	5.36	5.38	5.24	5.66	5.79	4.98	4.98	5.46	5.11	4.84	4.78	4.75	5.05	5.41	5.4	5.35	5.51	5.45	4.97	4.95	5.45	5.45
		5.27	5.44	4.82	4.6	4.91	5.12	5.11	4.83	4.77	4.92	5.12	5.34	5.56	5.86	5.79	4.98	4.98	5.46	5.11	4.84	4.78	4.75	5.05	5.38	5.37	5.92	5.47	5.16	5.03	4.86	4.75	4.68
		5.12	4.87	4.68	4.8	5.45	5.51	5.07	4.87	4.91	5.34	5.32	5.12	4.94	5.57	5.49	4.98	4.98	5.81	5.72	5.22	4.99	4.69	4.52	4.76	5.34	5.36	5.09	5.14	5.05	4.87	4.92	4.83
		5.45	4.77	5.15	5.29	5.37	5.92	5.91	5.74	5.45	4.97	4.95	5.45	5.75	5.86	5.79	4.98	4.98	5.46	5.9	5.34	5.9	5.34	5.54	5.32	5.54	5.14	4.99	4.71	4.83	5.03	5.18	5.29
		4.8	5.45	5.74	5.74	5.55	5.3	4.96	5.55	5.21	5.17	5.08	4.83	4.94	5.86	5.81	4.98	4.98	5.81	5.86	5.34	5.14	5.09	5.36	5.38	5.08	4.77	4.87	4.71	4.91	5.12	5.24	4.93
		4.73	4.67	4.8	4.74	4.61	3.81	4.57	5.61	5.63	5.16	5.26	5.86	5.42	5.54	5.46	4.98	4.98	5.46	5.54	5.42	5.87	5.49	4.96	4.51	5.45	5.65	4.89	4.03	4.6	4.71	4.71	4.68
		4.88	6.01	5.7	4.98	4.61	4.7	4.84	4.78	5.68	4.85	4.98	5.38	5.56	5.86	5.79	4.98	4.98	5.81	5.27	4.89	4.37	4.76	4.99	5.38	5.86	5.68	5.41	5.13	4.91	3.92	3.74	4.88
		5.09	5.35	5.36	5.36	5.35	5.09	4.9	4.7	4.92	4.48	4.52	5.08	5.56	5.86	5.79	4.98	4.98	5.49	5.57	4.68	4.82	5.45	5.66	5.07	4.87	4.91	5.12	5.12	4.99	4.77	5.08	5.35
		5.37	5.09	4.72	5.41	5.1	5.01	5.22	5.51	5.45	5.45	5.36	5.38	5.24	5.66	5.79	4.98	4.98	5.49	5.64	4.98	4.71	4.4	3.99	4.5	4.43	4.85	5.68	4.78	4.07	3.41	3.85	4.29
		5.61	5.81	5.35	4.96	4.47	3.75	4.99	5.89	5.57	5.23	4.79	5.14	5.3	5.86	5.79	4.98	4.98	5.81	5.72	5.28	4.73	4.67	4.8	4.71	4.27	4.23	4.51	5.3	5.57	5.15	4.77	5.1
		4.97	4.74	4.77	4.99	5.34	5.36	5.45	5.45	5.36	5.38	4.98	4.83	5.37	5.72	5.81	4.98	4.98	5.49	5.57	4.94	4.77	5.08	5.38	5.56	5.7	5.55	4.83	4.72	5.22	5.46	5.51	5.36
		5.47	4.5	3.81	3.72	4.89	5.57	5.32	4.98	4.74	4.61	4.4	4.76	5.07	5.66	5.79	4.98	4.98	5.49	5.5	4.38	4.48	4.92	4.85	4.77	4.74	4.8	4.75	4.71	4.71	5.05	5.57	5.56
		4.83	4.72	5.37	5.59	5.57	5.18	5.03	4.83	4.71	4.94	5.57	5.56	4.95	5.5	5.49	4.98	4.98	5.79	5.66	4.92	4.86	4.98	5.18	5.64	5.74	5.74	5.55	4.83	4.25	4.84	4.64	5.03
		4.92	5.08	5.38	5.32	4.95	4.5	4.5	5.59	5.83	5.28	4.44	4.25	4.94	5.86	5.81	4.98	4.98	5.49	5.57	4.94	4.77	4.77	4.99	5.12	5.12	4.99	4.71	4.83	5.22	5.52	5.16	4.52
		5.31	4.89	5.2	5.92	5.91	5.83	5.47	4.78	3.48	4.84	5.65	5.87	5.42	5.54	5.46	4.98	4.98	5.79	5.47	5.3	5.55	5.51	4.92	4.97	5.41	5.31	4.94	4.77	5.17	5.24	5.41	4.97
		5.67	5.32	4.97	5.34	5.29	5.23	4.69	4.52	4.68	5.24	5.54	4.96	4.52	5.61	5.49	4.98	4.98	5.79	5.66	4.92	5.02	5.59	5.32	5.47	4.78	5.63	5.16	5.26	5.27	4.89	4.89	5.45
		4.08	4.84	4.74	4.8	4.75	4.68	4.4	4.61	4.74	4.8	4.67	4.73	5.28	5.72	5.81	4.98	4.98	5.79	5.47	5.16	5.03	5	4.9	5.09	4.84	5.08	5.05	5.14	5.35	5.36	5.36	5.38
		4.83	4.98	5.35	5.11	4.83	4.94	5.73	5.69	5.21	5.17	5.34	4.99	5.07	5.66	5.79	4.98	4.98	5.49	5.57	4.68	4.82	5.56	5.57	4.94	5.12	5.45	5.45	5.19	5.35	5.35	5.19	5.04
		5.04	5.12	4.76	4.73	4.98	4.74	4.77	4.74	4.8	5.12	4.91	5.08	5.34	5.86	5.81	4.98	4.98	5.81	5.86	5.34	5.08	4.68	5.1	5.45	5.86	5.75	5.45	5.36	5.35	5.09	4.83	4.86
		4.98	5.24	5.41	4.8	4.67	4.92	5.05	5.14	5.04	5.12	4.99	5.34	5.56	5.86	5.79	4.98	4.98	5.49	5.61	5.14	5.04	4.68	4.77	4.92	5.03	5.64	5.7	5.56	5.34	5.12	4.92	5.09
		4.77	4.12	4.96	5.18	5.83	5.74	5.64	5.03	4.92	4.77	4.23	4.74	5.34	5.86	5.81	4.98	4.98	5.79	5.47	4.62	4.02	4.4	4.71	4.75	4.38	4.61	4.96	5.4	5.24	5.09	5.03	5
		5.35	5.51	5.37	5.09	4.53	4.92	4.75	4.91	5.34	5.36	5.09	5.14	5.34	5.86	5.81	4.98	4.98	5.49	5.57	5.05	4.87	4.77	4.77	4.76	4.9	5.65	5.61	4.57	4.6	5.59	5.32	5.3
		5.24	5.35	5.35	5.24	5.51	5.55	4.83	4.25	4.84	4.96	5.12	5.21	5.34	5.86	5.81	4.98	4.98	5.81	5.86	4.94	4.52	4.6	4.68	4.4	3.99	4.84	5.34	5.35	5.92	5.66	4.92	4.5
		4.7	4.99	5	4.99	4.74	4.77	5.01	5.84	5.8	5.37	5.38	4.97	4.92	5.66	5.79	4.98	4.98	5.49	5.64	5.17	5.09	5.54	5.34	5.37	5.04	5.15	4.98	5.54	5.42	5.86	5.44	4.44
		5.06	4.61	4.84	4.93	4.71	4.83	4.34	4.52	5.16	5.52	5.14	4.86	4.92	5.66	5.79	4.98	4.98	5.49	5.64	5.17	4.53	5.09	5.37	5.74	5.83	5.18	4.47	4.41	5.18	6.01	5.76	5.58
		5.54	5.31	5.3	5.57	5.18	5.03	5.16	4.96	5.37	5.14	4.78	5.68	5.41	5.47	5.79	4.98	4.98	5.46	5.75	5.85	5.65	5.02	4.74	4.74	4.97	5.41	5.24	4.94	4.71	4.83	5.37	5.59
		5.09	4.87	4.98	5.65	5.85	5.99	5.34	4.84	4.02	4.08	4.52	5.61	5.81	5.9	5.46	4.98	4.98	5.46	5.75	6.03	5.86	5.14	5.16	5.54	5.32	5.7	5.03	4.78	4.22	5.18	5.66	5.35
		4.11	4.29	4.71	4.75	4.38	4.5	5.36	5.5	4.52	4.08	4.02	4.4	5.49	5.84	5.81	4.98	4.98	5.49	5.61	4.52	4.08	4.02	4.84	5.51	5.5	4.52	4.96	5.54	5.24	5.05	4.75	4.86
		5.08	4.74	4.97	5.45	5.7	5.56	5.35	5.09	5.03	5.16	5.47	5.45	4.95	5.5	5.49	4.98	4.98	5.79	5.86	5.68	5.5	5.2	5.08	5.07	4.98	4.96	5.54	5.24	5.08	4.83	4.86	4.95
		5.12	4.8	4.78	4.84	5.13	5.34	4.84	3.99	4.5	4.92	5.51	5.55	5.3	5.47	5.79	4.98	4.98	5.46	5.54	4.97	5.23	5.58	5.24	4.94	5.12	5.32	5.34	5.12	4.92	5.05	5.14	5.09
		5.22	5.46	5.45	5.19	5.38	5.32	5.12	4.87	4.91	5.12	5.11	4.83	4.94	5.86	5.81	4.98	4.98	5.46	5.54	5.09	4.92	4.91	5.24	5.41	5.05	4.61	5.03	4.83	4.71	4.99	5.34	5.32
		4.75	4.6	4.51	5.5	5.24	4.74	4.84	4.74	4.93	5.35	5.36	5.45	5.75	5.86	5.79	4.98	4.98	5.81	5.27	4.89	4.37	4.76	5.12	5.52	5.37	5.19	5.04	5.14	5.2	5.5	5.51	5.45
		4.91	4.99	4.71	4.08	4.84	4.74	4.93	4.84	4.61	5.19	5.76	5.7	5.42	5.86	5.81	4.98	4.98	5.81	5.86	4.72	5.09	5.37	5.7	5.3	5.14	5.05	4.92	4.91	5.24	5.41	4.58	4.25
		5.79	6.01	4.57	4.02	4.74	5.24	5.4	4.96	4.77	4.85	4.92	4.48	4.38	5.5	5.49	4.98	4.98	5.81	5.72	5.28	4.73	4.67	4.86	4.9	4.99	4.69	4.52	4.6	5.05	5.57	5.33	5.15
		5.75	5.94	5.39	4.96	4.12	4.97	5.64	5.56	4.82	4.76	5.12	5.35	5.24	5.66	5.79	4.98	4.98	5.46	5.11	4.67	5.21	5.62	5.53	4.96	4.51	5.23	5.28	5.14	4.53	4.6	4.7	5.08
		5.12	5.45	5.45	5.14	5.4	5.38	4.69	3.89	4.83	5.49	5.89	5.69	5.3	5.47	5.79	4.98	4.98	5.79	5.47	5.3	5.55	5.51	4.92	4.86	4.98	5.38	5.79	5.61	4.82	4.76	5.34	5.36
		5.17	5.09	5.54	4.98	4.22	3.41	4.84	5.51	5.34	5.05	4.6	4.52	4.94	5.86	5.81	4.98	4.98	5.79	5.47	5.16	5.37	5.29	4.55	4.47	4.63	4.93	4.84	4.61	4.51	4.83	4.71	4.8
		4.53	4.69	5.37	5.74	5.91	5.45	4.95	4.91	5.1	4.96	5.18	5.77	5.46	5.27	5.81	4.98	4.98	5.46	5.9	5.34	5.9	5.34	5.54	5.42	5.87	5.59	4.5	4.4	4.67	4.92	5.09	5.54
		4.87	4.77	4.74	4.97	5.38	5.37	5.81	5.64	4.98	4.78	4.77	4.68	5.3	5.86	5.79	4.98	4.98	5.46	5.54	4.97	4.99	5.22	5.29	4.55	3.92	4.27	4.71	4.75	4.92	4.98	4.74	4
		4.96	5.13	5.48	5.66	4.88	3.74	3.98	5.26	5.73	5.33	4.11	4.47	4.99	5.84	5.81	4.98	4.98	5.49	5.61	5.35	5.3	5.76	6.01	5.18	4.96	3.89	4.76	4.99	5.38	5.88	5.33	4.82
		5.51	5.37	5.15	5.26	5.72	4.81	4.6	4.72	5.73	5.45	4.58	4.25	4.94	5.86	5.81	4.98	4.98	5.79	5.86	5.75	5.26	5.21	5.54	5.24	4.94	4.71	4.83	5.22	5.46	5.45	4.95	4.86
		5.86	5.32	4.97	5.7	5.03	4.78	3.81	4.53	4.92	4.75	5.05	5.57	5.81	5.9	5.46	4.98	4.98	5.49	5.61	4.92	4.92	5.5	5.51	4.84	3.99	4.38	4.87	5.09	5.34	5.25	5.3	5.47
		4.77	4.77	4.99	5.14	5.52	5.14	4.73	4.68	4.75	4.92	5.05	5.14	5.3	5.86	5.79	4.98	4.98	5.46	5.75	6.03	5.86	4.57	4.58	5.41	5.24	5.08	4.83	4.73	4.76	4.71	4.08	4.02
		4.85	5.36	4.98	4.08	4.98	5.35	5.24	5.09	5.03	4.83	4.52	5.61	5.81	5.9	5.46	4.98	4.98	5.49	5.57	4.68	4.82	5.45	5.47	4.62	4.84	4.64	4.7	4.9	4.61	5.05	5.45	5.51
		4.87	4.71	4.91	5.34	5.17	5.21	5.55	5.51	5.24	5.35	5.11	4.83	4.94	5.86	5.81	4.98	4.98	5.46	5.54	4.97	4.99	4.99	5	4.99	5.18	5.58	5.4	5.35	5.31	5.8	4.89	4.38
		5.57	5.5	5.14	5.32	5.34	4.76	4.82	5.61	5.65	4.98	4.63	4.63	4.89	5.27	5.81	4.98	4.98	5.79	5.86	5.68	5.46	5.14	4.73	4.68	4.87	5.07	5.51	5.45	4.97	4.74	4.77	4.87
		5.32	5.73	5.73	5.36	5.85	4.76	5.46	5.32	5.32	4.85	5.15	5.64	5.74	5.91	5.79	4.98	4.98	5.79	5.66	4.92	5.02	5.65	4.78	5.14	5.4	5.89	5.19	4.11	3.48	4.38	4.96	5.12
		5.41	4.8	4.68	4.87	5.07	5.51	5.45	4.8	4.36	4.82	5.45	5.66	5.35	5.61	5.49	4.98	4.98	5.79	5.91	5.58	5.76	6.01	5.18	4.82	4.74	5.03	4.72	4.25	4.84	4.64	4.7	5.22
		5.34	5.25	4.83	4.72	5.37	5.59	5.69	4.96	4.71	4.99	5.34	5.32	5.14	5.61	5.49	4.98	4.98	5.81	5.72	4.81	4.94	5.33	5.61	4.92	5.08	5.38	5.32	5.12	4.99	5.12	5.35	5.08
		4.9	5	4.98	4.86	4.92	5.51	5.45	5.05	4.75	4.74	4.77	4.73	4.97	5.54	5.46	4.98	4.98	5.79	5.47	5.3	5.25	5.37	5.92	5.47	5.3	5.54	5.4	4.52	4.96	5.69	5.73	4.72
		4.84	4.74	5.26	5.26	5.21	5.69	5.59	5.22	5	4.98	4.73	4.76	5.07	5.66	5.79	4.98	4.98	5.49	5.61	4.52	4.08	4.02	4.84	5.34	5.35	5.81	5.57	4.91	4.92	5.05	4.74	4.98
		4.73	4.76	4.77	5.08	5.35	5.12	4.91	4.87	4.71	4.08	4.98	5.47	5.83	5.91	5.79	4.98	4.98	5.49	5.61	4.92	4.74	4.86	5.14	5.52	5.37	5.19	5.45	5.45	4.95	4.5	4.61	4.96
		4.57	5.66	5.48	3.98	4.28	5.51	4.85	4.38	4.48	5.19	5.84	5.44	4.95	5.5	5.49	5.38	5.09	5.36	5.08	4.83	4.69	4.99	4.99	5.18	5.64	4.96	5.16	5.03	5.08	5.24	5.58	5.18
		4.92	5.14	5.54	4.77	5.15	5.58	5.24	4.94	5.12	5.04	5.42	5.8	6.03	5.75	5.46	4.98	4.98	5.79	5.91	5.83	5.47	4.78	3.81	4.72	5.86	5.44	4.95	5.31	5.41	4.8	4.67	4.77
		5.07	4.87	4.91	5.34	5.32	5.12	4.87	4.71	5.05	5.57	5.33	4.94	4.81	5.72	5.81	4.98	4.98	5.49	5.57	4.91	4.92	5.05	5.14	4.9	5.21	5.69	5.73	4.94	4.83	5.08	5.17	5.09
		5.5	5.45	5.14	5.4	5.41	4.8	4.36	4.52	4.85	5.54	5.37	5.08	4.92	5.61	5.49	4.98	4.98	5.79	5.66	5.07	4.99	5.34	5.32	4.95	4.5	4.5	5.36	5.34	4.68	4.82	5.45	5.47
		4.52	4.08	4.88	5.65	6.02	4.99	4.99	5.78	5.68	5.41	4.96	5.55	5.3	5.47	5.79	4.98	4.98	5.81	5.27	4.51	4.96	5.4	5.5	4.92	4.92	5.61	5.56	5.1	5.08	5.17	5.09	5.03
		4.96	5.64	5.18	5.03	5.16	5.13	4.91	4.47	4.99	5.89	5.69	4.96	4.52	5.61	5.49	4.98	4.98	5.79	5.91	5.83	5.47	4.5	4.4	4.76	5.07	5.66	5.45	4.44	4.44	4.98	5.38	5.88
		4.67	5.11	4.98	4.22	4.38	5.01	5.42	4.55	3.92	3.74	3.42	4.29	5.49	5.84	5.81	4.98	4.98	5.46	5.11	4.84	4.92	5.48	5.86	5.86	5.48	4.64	4.84	4.62	5.47	5.92	5.35	5.76
		4.71	4.83	4.51	4.61	4.91	5.12	4.86	4.9	4.99	4.69	4.52	4.6	5.05	5.57	5.49	5.38	5.09	5.36	5.34	5.12	4.86	4.9	4.7	4.69	4.4	3.99	3.81	4.44	5.56	5.57	4.94	5.12
		5.12	5.45	5.5	4.85	4.25	4.44	5.14	5.46	5.51	5.36	5.08	4.83	4.94	5.86	5.81	4.98	4.98	5.79	5.86	5.56	5.38	5.24	5.31	5.47	4.5	4.4	4.76	5.12	5.32	5.34	5.12	4.92
		5.37	5.38	5.05	4.61	4.83	4.86	4.95	5.45	5.45	5.12	4.87	4.71	5.05	5.57	5.49	4.98	4.98	5.79	5.47	5.3	5.55	4.96	5.3	5.25	5.37	5.92	5.66	5.07	4.76	4.4	3.99	4.84
		4.52	4.76	5.34	5.32	4.95	4.86	4.98	5.18	5.58	5.24	4.68	4.52	4.94	5.86	5.81	4.98	4.98	5.46	5.11	5.31	5.8	5.31	4.92	4.97	5.45	5.7	5.56	5.34	4.99	4.77	4.77	4.99
		5.24	5.51	5.55	5.3	4.96	5.45	4.8	4.76	5.07	5.51	5.64	5.23	4.97	5.54	5.46	4.98	4.98	5.49	5.57	4.91	4.8	4.78	4.77	4.84	5.12	4.96	4.84	4.08	4.71	4.87	4.71	4.71
		4.98	5.24	5.41	4.97	4.43	4.83	5.03	5.08	5.24	5.41	5.05	4.87	5.09	5.54	5.46	4.98	4.98	5.46	5.75	6.03	5.67	4.84	4.7	4.86	4.75	5.05	5.34	5.57	4.84	3.48	3.41	4.84
		5.34	5.04	5.09	4.59	5.23	5.64	5.74	5.74	5.64	5.23	4.69	4.52	4.68	5.57	5.49	4.98	4.98	5.79	5.66	5.07	4.87	4.71	4.68	4.4	4.89	5.33	5.88	5.48	4.64	4.84	4.62	4.96
		4.52	4.76	5.34	5.32	4.95	4.86	4.98	5.18	5.58	5.24	4.68	4.52	4.94	5.86	5.81	4.98	4.98	5.46	5.11	5.31	5.8	5.31	4.92	4.97	5.45	5.7	5.56	5.35	5.14	4.77	4.52	4.76
		4.12	4.96	5.53	5.55	4.62	3.48	3.89	4.83	4.71	4.98	5.32	5.57	5.31	5.11	5.46	4.98	4.98	5.81	5.72	4.81	4.03	3.89	4.11	4.84	5.51	5.32	5.08	4.83	4.73	4.67	4.8	4.78
		5.77	5.23	4.67	5.13	4.96	4.47	2.55	4.27	4.69	4.7	4.9	4.86	4.91	5.57	5.49	4.98	4.98	5.81	5.27	5.31	4.89	4.39	4.84	4.78	4.75	4.92	4.98	4.74	5.08	5.47	5.31	5.07
		4.76	4.73	5.28	5.83	5.65	5.31	5.08	5.38	5.05	4.87	5.09	5.54	5.34	5.9	5.46	4.98	4.98	5.46	5.9	5.8	5.84	4.99	4.47	4.91	5.13	4.62	4.98	5.36	4.85	4.94	4.94	5.86
		5.24	4.68	4.82	5.45	5.66	4.92	4.5	4.5	5.03	5.35	5.34	5.54	5.42	5.86	5.81	4.98	4.98	5.46	5.9	5.34	5.9	5.34	5.54	5.09	4.87	5.05	5.45	5.73	4.72	3.81	4.78	5.03
		4.6	5.05	5.34	5.57	4.89	4.03	4.6	4.68	4.8	5.45	4.96	5.16	5.37	5.72	5.81	4.98	4.98	5.81	5.86	4.72	4.6	4.98	5.46	5.45	5.12	4.99	5.34	5.32	5.14	5.61	5.56	4.82
		4.75	4.78	4.84	5.08	5.29	5.18	4.98	4.86	4.43	4.83	5.03	4.86	4.91	5.57	5.49	4.98	4.98	5.46	5.9	5.92	5.91	5.91	5.18	4.22	4.38	4.74	4.8	4.75	4.91	5.34	5.32	5.12
		4.74	4.97	5.41	5.4	5.14	5.45	5.45	5.36	5.38	5.08	4.77	4.87	5.05	5.57	5.49	4.98	4.98	5.79	5.86	5.56	5.08	4.83	4.94	5.73	5.69	5.21	5.26	5.26	5.21	5.55	5.51	5.07
		5.05	5.41	5.24	5.05	4.6	4.03	4.48	4.78	4.8	4.75	4.91	5.34	5.56	5.86	5.79	4.98	4.98	5.49	5.61	4.52	4.96	5.54	5.31	4.95	5.45	5.66	5.07	4.94	5.24	5.41	4.97	4.92
		5.05	5.15	5.1	3.92	4.27	4.71	4.75	4.38	4.5	5.36	5.32	5.17	5.09	5.54	5.46	4.98	4.98	5.79	5.47	5.3	5.25	5.37	5.81	5.57	4.94	4.77	4.77	4.87	4.91	5.34	5.32	5.12
		4.44	5.31	5.9	5.8	5.72	5.37	5.16	4.96	5.45	5.05	4.63	4.63	4.89	5.27	5.81	4.98	4.98	5.49	5.64	4.98	4.63	4.49	3.89	5.15	5.58	5.24	5.08	4.83	4.92	4.63	4.94	5.75
		5.03	4.78	3.81	4.72	5.87	5.59	5.08	3.97	4.37	4.63	4.63	4.92	5.28	5.72	5.81	4.98	4.98	5.49	5.5	4.94	4.69	4.99	4.9	4.86	4.67	4.8	5.41	5.24	5.05	4.75	4.8	4.74
		5	4.9	4.86	5.12	5.34	5.32	4.95	4.86	4.83	4.61	5.05	5.45	5.74	5.91	5.79	4.98	4.98	5.81	5.86	5.42	5.54	5.31	5.1	5.11	5.24	5.09	5.03	4.83	4.71	4.94	5.24	5.58
		4.91	4.86	5.03	5.09	5.24	5.46	5.22	4.72	4.25	4.98	5.36	5.5	5.35	5.66	5.79	4.98	4.98	5.46	5.11	5.31	5.57	5.5	5.35	5.51	5.45	4.8	4.67	4.86	4.83	4.73	4.68	4.87
		5.09	5.03	5.09	4.84	5.08	5.2	5.54	5.14	4.76	4.82	5.44	5.86	5.42	5.54	5.46	4.98	4.98	5.81	5.86	5.42	5.34	5.29	5.03	4.92	4.11	4.69	5.37	5.51	5.35	5.61	5.56	4.44
		5.35	5.32	5.14	5.61	5.81	5.9	5.34	5.9	4.98	4.22	4.62	5.65	5.94	5.75	5.46	4.98	4.98	5.79	5.86	5.3	5.42	5.65	5.75	4.94	4.77	4.67	4.8	5.45	5.73	5.42	5.01	5.08
		4.57	5.62	5.62	4.88	3.98	5.26	5.13	4.84	4.98	5.46	5.24	5.09	5.37	5.72	5.81	4.98	4.98	5.81	5.27	4.89	5.02	5.22	5.68	5.7	5.64	5.23	4.79	5.08	4.91	4.99	5.07	5.66
		5.12	5.24	5.09	5.03	4.83	4.52	5.4	5.58	5.18	4.98	4.44	4.25	4.94	5.86	5.81	4.98	4.98	5.49	5.61	5.14	5.04	5.14	5.05	4.87	4.92	5.28	5.59	5.69	4.83	4.25	4.84	4.74
		5.09	5.34	5.25	4.96	4.71	4.87	4.71	4.91	5.14	5.23	5.01	5.45	5.58	5.91	5.79	4.98	4.98	5.79	5.47	5.3	5.54	5.24	4.68	4.82	5.44	5.86	5.42	5.34	5.38	4.97	4.74	4.77
		4.8	4.67	4.8	5.38	5.34	4.97	4.73	4.77	5.01	5.89	5.69	4.96	4.52	5.61	5.49	4.98	4.98	5.81	5.72	5.37	4.72	4.72	5.22	5.46	5.68	5.7	5.37	5.09	4.72	5.41	5.37	5.37
		5.02	4.72	5.37	5.72	5.26	4.94	4.75	4.74	4.82	5.55	5.67	4.85	4.38	5.5	5.49	4.98	4.98	5.81	5.72	5.28	4.73	4.36	4.82	5.61	5.65	4.9	4.36	4.82	5.48	5.75	4.94	4.97
		5.07	5.08	4.77	4.99	5.12	5.12	5.12	4.92	4.53	4.6	4.98	5.46	5.68	5.86	5.79	4.98	4.98	5.49	5.64	5.08	4.83	4.44	4.44	5.56	5.64	5.08	5.03	5.09	5.26	5.45	5.36	5.35
		5.35	4.98	4.96	5.69	5.89	5.49	4.4	4.02	4.74	5.26	5.75	5.86	5.92	5.9	5.46	4.98	4.98	5.46	5.54	5.09	4.87	5.05	5.45	5.51	5.24	5.38	5.36	5.45	5.26	5.21	5.69	5.59
		5.73	5.42	5.7	5.03	4.5	4.38	4.87	5.09	5.34	5.25	5.3	5.47	5.92	5.9	5.46	4.98	4.98	5.79	5.47	5.41	5.24	5.84	5.96	5.13	5.14	5.4	5.89	5.49	4.4	4	3.97	4.85
		4.6	4.98	5.46	5.68	5.7	5.45	5.05	4.61	5.03	5.16	5	5.8	5.31	5.11	5.46	4.98	4.98	5.81	5.27	5.31	4.89	5.2	5.34	5.54	4.97	5.32	5.79	4.78	4.07	4.62	5.18	5.77
		4.69	5.23	5.29	5.08	4.84	5.19	5.89	5.4	4.69	4.53	5.67	5.43	5.26	5.5	5.49	4.98	4.98	5.81	5.84	5.19	4.48	4.52	5.08	5.32	5.19	5.37	5.54	5.2	5.08	4.84	5.09	4.9
		5.11	4.84	3.99	4.4	4.68	4.87	5.12	5.32	5.08	4.83	4.77	4.92	4.91	5.57	5.49	4.98	4.98	5.46	5.9	5.8	5.72	5.28	4.73	4.68	4.87	4.77	4.77	4.99	5.34	5.36	5.36	5.35
		4.77	4.74	4.8	4.91	5.34	5.51	4.84	3.99	4.38	4.63	4.63	4.63	4.97	5.64	5.49	4.98	4.98	5.81	5.27	5.31	5.1	5.42	5.49	4.83	4.34	4.38	5.31	5.54	5.21	5.26	5.75	5.8
		5.66	5.24	5.38	5.36	5.45	5.45	5.45	5.45	5.19	5.38	5.36	5.45	5.75	5.86	5.79	4.98	4.98	5.81	5.86	4.94	4.52	4.6	4.91	5.34	5.32	5.12	4.87	4.71	4.68	4.8	5.45	5.51
		5.24	4.98	4.74	4.84	4.08	4.98	5.37	5.54	5.32	5.34	5.29	5.23	4.97	5.54	5.46	4.98	4.98	5.49	5.61	4.52	4.85	5.68	5.61	5.14	5.08	5.56	5.7	5.45	4.97	4.43	4.96	5.69
		4.8	5.45	5.59	5.28	4.73	4.76	4.71	4.96	5.54	5.24	4.91	4.92	5.09	5.54	5.46	4.98	4.98	5.81	5.27	4.51	4.96	5.39	5.94	5.75	5.31	5.1	5.08	5.17	5.09	5.03	5.18	5.64
		4.89	5.31	5.45	5.59	5.08	4.74	4.98	4.92	4.61	4.83	4.73	4.76	5.07	5.66	5.79	4.98	4.98	5.46	5.11	4.84	4.78	4.93	5.24	5.35	4.98	4.96	5.55	4.96	4.62	4.02	4.84	5.77
		5.05	5.08	4.91	4.99	5.12	5.32	5.34	5.12	4.92	4.77	4.94	5.5	5.81	5.9	5.46	4.98	4.98	5.46	5.11	4.67	4.83	4.83	5.36	5.28	5.14	4.53	4.6	4.81	5.72	5.44	4.44	4.6
		4.97	4.43	4.83	5.03	5.09	5.35	5.32	5.12	4.76	4.8	5.38	5.34	5.42	5.86	5.81	4.98	4.98	5.81	5.86	5.42	5.54	5.31	4.95	4.85	5.36	4.98	4.74	5.26	5.26	5.21	5.54	5.4
		4.96	5.54	5.4	5.14	5.32	5.35	4.93	4.74	4.77	4.74	4.98	4.86	4.92	5.66	5.79	4.98	4.98	5.79	5.86	5.75	5.26	5.21	5.55	4.96	5.3	5.69	5.89	4.99	4.47	5.1	5.28	5.08
		5.32	5.78	5.68	5.29	5.26	5.45	4.95	5.02	5.65	4.78	4.84	4.7	5.08	5.64	5.49	4.98	4.98	5.81	5.86	5.42	5.01	4.89	4.9	4.63	5.05	5.45	5.51	4.92	4.97	5.41	5.31	4.94
		4.98	4.92	4.75	4.74	4.38	4.22	4.98	5.9	5.81	5.61	4.52	4.83	5.37	5.72	5.81	4.98	4.98	5.49	5.64	5.17	4.53	5.09	5.4	5.73	5.42	5.7	5.03	5.08	4.85	4.42	4.66	5.48
		5.08	5.38	5.17	5.09	5.37	5.83	5.59	4.5	4.4	4.67	4.86	5.03	5.16	5.47	5.79	4.98	4.98	5.81	5.86	4.94	4.25	4.44	5.14	5.52	5.37	5.08	4.74	4.86	4.98	5.18	5.58	5.4
		4.9	5.08	5.24	5.58	5.23	4.59	4.6	4.75	5.38	5.88	5.33	4.88	4.62	5.47	5.79	4.98	4.98	5.79	5.66	5.35	5.61	5.33	5.15	5.38	5.4	4.52	4.83	5.03	5.18	5.64	5.51	4.92
		4.76	4.71	4.83	5.03	5.38	5.79	5.85	5.61	5.25	4.83	4.83	5.55	5.74	5.91	5.79	4.98	4.98	5.46	5.11	5.31	5.57	5.32	4.97	4.94	5.77	5.66	4.88	3.92	4.91	5.3	5.35	5.4
		4.55	5.5	4.9	4.67	4.8	4.63	4.47	5.1	5.15	4.68	4.82	5.86	6.03	5.75	5.46	4.98	4.98	5.81	5.86	5.42	5.34	5.04	4.69	3.89	5.23	5.51	5.5	5.35	5.51	5.55	4.83	4.83
		5.3	5.07	4.76	4.8	5.45	5.59	5.22	4.76	3.89	4.96	5.18	5.31	5.35	5.61	5.49	4.98	4.98	5.46	5.75	5.85	5.65	4.6	4.44	5.45	5.47	5.16	5.03	5.18	5.58	5.4	5.35	5.3
		5.5	5.26	5.43	5.67	4.85	4.38	5.5	5.56	4.95	5.5	5.56	4.82	4.68	5.57	5.49	4.98	4.98	5.79	5.66	5.07	4.87	4.71	4.91	5.14	5.52	5.22	4.83	4.43	4.86	4.83	5.08	5.28
		4.25	4.44	4.83	4.86	5.12	5.12	5.12	4.76	4.03	4.48	4.78	4.8	4.91	5.57	5.49	4.98	4.98	5.79	5.86	5.56	5.38	4.98	4.96	5.55	5.51	5.24	5.35	5.12	4.91	4.87	5.12	5.04
		5.12	5.24	5.09	5.03	4.72	4.83	5.69	5.59	5.28	4.86	4.95	5.45	5.75	5.86	5.79	4.98	4.98	5.49	5.61	4.52	4.85	5.24	5.58	5.76	5.13	4.62	4.98	5.36	5.34	5.05	4.75	4.86
		4.5	5.36	5.34	4.94	5.12	5.45	5.75	5.7	5.55	4.96	4.71	4.87	5.05	5.57	5.49	4.98	4.98	5.81	5.86	4.94	4.52	4.6	4.91	5.34	5.32	5.12	4.76	4.9	5.65	5.78	5.42	5.04
		5.24	5.41	4.97	4.74	5.08	5.38	5.36	5.36	5.38	5.24	5.51	5.55	5.3	5.47	5.79	4.98	4.98	5.49	5.64	4.98	4.78	4.11	3.48	4.78	5.36	5.34	4.68	4.52	4.77	4.92	5.12	5.34
		4.67	4.86	4.7	4.94	5.18	5.86	5.75	5.75	5.7	5.45	4.58	4.25	4.94	5.86	5.81	4.98	4.98	5.79	5.86	5.75	5.45	5.19	5.35	5.11	5.1	5.56	5.5	4.94	4.94	5.73	5.69	5.21
		4.82	4.68	5.57	5.56	4.82	4.6	4.71	4.71	4.71	4.71	4.68	4.73	5.28	5.72	5.81	4.98	4.98	5.46	5.54	5.09	5.17	5.64	5.33	5.15	5.37	4.96	5.16	5.37	5.72	5.8	5.9	5.34
		4.96	5.36	5.14	4.99	5.12	5.32	5.38	5.08	4.77	4.76	4.73	4.83	5.08	5.64	5.49	4.98	4.98	5.79	5.91	5.83	5.18	4.96	4.12	4.63	5.24	5.24	5.14	4.77	4.25	4.6	5.59	5.68
		5.07	5.66	5.45	5.1	5.11	5.35	5.19	5.45	5.45	5.12	4.87	4.71	5.05	5.57	5.49	4.98	4.98	5.79	5.91	5.91	5.45	4.82	4.76	5.12	5.12	4.91	4.87	4.77	4.74	4.97	5.41	5.24
		4.76	5.07	5.31	5.11	4.84	3.99	4.4	4.36	4.52	4.69	5.32	5.79	5.85	5.75	5.46	4.98	4.98	5.79	5.47	4.62	4.98	5.59	5.83	5.22	5	4.98	4.44	4.44	5.44	5.72	4.81	4.6
		5.41	4.97	4.74	4.74	4.86	4.83	5.08	5.32	5.36	4.98	4.08	4.71	4.94	5.57	5.49	4.98	4.98	5.81	5.86	5.42	5.7	5.76	5.31	5.13	5.03	4.98	4.25	4.72	5.03	5.09	5.35	5.32
		4.71	4.87	4.91	5.12	5.12	4.99	5.12	5.32	5.38	5.19	5.04	5.14	5.34	5.86	5.81	4.98	4.98	5.81	5.86	5.34	5.08	5.07	4.98	4.96	5.69	5.59	5.22	4.7	4.69	4.29	3.85	3.41
		4.62	5	5.47	4.5	4.4	4.67	4.8	4.71	4.83	4.67	5.08	5.25	5.3	5.47	5.79	4.98	4.98	5.46	5.75	6.03	6.03	5.61	5.29	5.18	4.98	4.86	4.92	5.66	5.18	5.15	5.37	5.74
		5.32	5.19	5.38	5.32	5.12	4.99	5.34	5.56	5.7	5.55	4.96	4.71	4.94	5.57	5.49	4.98	4.98	5.79	5.86	5.56	5.38	5.08	5.08	5.38	5.17	5.21	5.55	4.96	5.3	5.55	5.7	5.75
		4.75	4.94	5.26	5.84	4.99	4.47	4.55	4.76	4.51	4.23	4.28	5.11	5.83	5.91	5.79	4.98	4.98	5.46	5.9	5.8	5.72	5.28	4.92	4.87	4.53	5.3	5.79	6.01	5.21	4.34	3.72	3.81
		5.24	5.12	4.99	4.77	4.74	4.97	5.41	5.4	5.14	5.45	5.45	5.12	4.94	5.57	5.49	4.98	4.98	5.79	5.86	5.56	5.35	5.09	4.7	4.6	4.53	4.92	4.75	4.91	5.12	5.12	4.76	4.03
		5.45	5.7	5.75	5.45	5.36	5.38	5.19	5.45	5.75	5.86	5.45	4.82	4.68	5.57	5.49	4.98	4.98	5.81	5.86	5.34	5.08	5.07	5.08	4.77	4.94	5.24	5.41	4.97	4.74	4.77	4.87	4.71
		5.37	5.08	5.08	5.35	5.12	4.76	4.52	4.85	5.54	5.37	5.08	4.77	4.94	5.57	5.49	4.98	4.98	5.79	5.91	5.83	5.47	4.98	4.25	4.25	4.84	4.96	5.4	5.51	5.36	5.08	4.83	4.77
		5.41	5.24	5.58	5.08	5.01	5.42	5.41	5.1	4.9	4.63	4.92	4.83	5.08	5.64	5.49	4.98	4.98	5.81	5.72	4.81	4.6	4.51	5.5	5.24	4.74	4.98	5.36	5.34	5.05	4.75	4.8	4.74
		4.83	5.03	4.61	5.05	5.45	5.59	5.22	5	4.98	4.73	4.76	4.77	4.92	5.61	5.49	4.98	4.98	5.81	5.72	5.22	4.99	4.97	5.34	5.04	5.15	4.98	5.9	5.8	5.84	5.01	4.77	4.74
		4.91	4.77	4.9	5.1	5.29	5.37	4.83	4.52	5.4	5.41	5.05	4.87	5.09	5.54	5.46	4.98	4.98	5.46	5.54	5.42	5.73	5.4	4.69	4.11	5.03	5.12	5.67	5.8	6.03	5.75	5.34	5.37
		4.59	4.73	4.77	4.74	4.93	5.35	5.17	4.74	4.84	4.96	5.36	5.37	5.24	5.66	5.79	4.98	4.98	5.49	5.57	4.94	4.71	4.08	4.84	4.64	4.7	5.12	5.52	5.16	4.52	4.48	4.92	5.48
		4.85	5.57	4.89	4.03	4.6	4.68	4.4	4.5	5.36	5.34	5.05	4.87	5.07	5.66	5.79	4.98	4.98	5.46	5.11	4.84	4.92	4.7	5.22	5.59	5.45	5.05	4.61	4.7	4.03	4.11	4.78	4.75
		5.08	4.84	4.78	4.75	4.92	4.98	5.18	5.64	5.51	4.92	5.02	5.65	5.85	5.75	5.46	4.98	4.98	5.79	5.91	5.83	5.18	4.47	3.75	4.42	4.85	4.77	4.74	4.75	4.98	5.65	5.78	5.32
		5.03	5	4.99	5.18	5.64	4.96	4.62	4.02	4.4	4.83	5.54	5.57	5.32	5.54	5.46	4.98	4.98	5.46	5.54	5.09	4.92	4.67	4.4	4.61	4.64	4.7	4.99	4.74	5.08	5.03	5.13	4.84
		5.14	5.12	4.8	4.74	4.77	4.73	4.97	5.7	5.34	4.28	3.92	4.91	5.58	5.91	5.79	4.98	4.98	5.46	5.75	5.85	5.68	5.41	4.96	5.64	5.03	4.64	4.84	4.08	4.71	4.94	5.57	5.81
		5.19	5.38	5.56	5.86	5.18	5.16	5.32	5.68	4.85	4.52	5.61	5.56	4.95	5.5	5.49	4.98	4.98	5.46	5.9	5.81	5.64	5.08	4.83	4.92	4.63	4.94	5.77	5.66	5.21	4.51	4.61	4.68
		4.43	4.97	5.45	5.74	5.83	5.18	4.96	3.89	4.82	5.79	5.85	5.75	5.34	5.9	5.46	4.98	4.98	5.49	5.57	5.05	4.75	4.8	4.74	4.84	4.74	5.26	5.45	5.09	5.14	5.05	5.17	5.32
		5.4	4.52	4.83	5.22	5.46	5.57	5.32	5.34	5.38	4.8	4.67	4.92	5.09	5.54	5.46	4.98	4.98	5.79	5.91	5.83	5.11	4.28	3.92	4.11	5.01	4.97	5.23	5.57	5.3	5.46	5.77	5.18
		4.25	4.6	5.5	5.84	5.73	5.32	5.46	4.76	4.55	4.91	5.4	5.5	5.35	5.66	5.79	4.98	4.98	5.81	5.27	4.51	4.96	5.4	5.5	5.35	5.3	5.76	5.58	5.5	4.6	4.25	4.77	5.17
		5.75	5.46	5.3	5.45	4.8	4.68	4.87	4.71	4.85	5.68	5.59	5.02	4.92	5.66	5.79	4.98	4.98	5.81	5.27	5.31	5.1	5.42	5.49	4.29	3.74	3.92	4.55	5.42	5.01	4.61	4.38	4.87
		4.74	4.8	4.75	5.05	5.15	5.54	5.31	5.3	5.4	5.14	5.13	5.75	5.46	5.27	5.81	4.98	4.98	5.79	5.91	5.91	5.45	4.44	4.58	5.41	5.24	4.98	4.74	4.38	4.07	5.67	5.8	4.99
		4.48	5.19	5.89	5.45	4.8	4.76	4.77	5.08	5.37	5.52	4.98	4.6	4.72	5.86	5.81	4.98	4.98	5.79	5.47	5.3	5.69	5.73	5.34	5.14	5.04	4.95	4.97	5.45	4.96	4.62	4.84	4.74
		4.76	5.31	4.89	5.01	5.42	5.86	5.26	5.16	5.32	5.32	5.16	5.18	5.91	5.91	5.79	4.98	4.98	5.79	5.66	5.07	4.87	4.91	5.12	5.12	5.12	4.77	4.9	5.54	4.91	4.38	4.89	5.8
		4.86	4.83	4.44	4.44	5.45	5.47	4.62	4.88	5.18	5.48	5.25	5.39	5.94	5.75	5.46	4.98	4.98	5.49	5.61	4.92	4.92	5.4	5.58	5.18	4.98	4.92	4.61	4.7	4.6	4.72	5.86	5.26
		3.42	4.11	4.67	4.39	4.89	4.9	4.63	4.92	4.83	5.08	5.64	5.56	4.95	5.5	5.49	4.98	4.98	5.79	5.66	5.07	4.87	4.68	4.4	3.99	4.84	5.34	5.7	5.32	5.5	5.45	5.14	5.4
		5.72	5.8	5.2	5.08	6.01	5.18	5.25	4.55	5.24	5.41	5.13	5.45	5.31	5.27	5.81	4.98	4.98	5.79	5.47	5.3	5.54	5.4	5.35	5.31	5.11	4.84	3.41	4.22	4.98	5.11	4.84	5.19
		4.41	5.53	5.67	5.23	5.13	5.34	4.84	4	4.85	4.42	4.47	4.91	5.58	5.91	5.79	4.98	4.98	5.46	5.75	5.85	5.68	5.02	4.72	5.22	5.46	5.68	5.7	5.55	5.3	5.13	5.76	5.9
		3.85	4.88	5.62	5.53	4.96	3.89	5.15	5.58	5.24	5.08	4.7	4.6	4.72	5.86	5.81	4.98	4.98	5.79	5.91	5.74	5.55	4.96	4.43	4.86	4.98	5.18	5.57	5.3	4.89	4.89	5.3	5.45
		5.21	5.88	5.19	4.07	4.78	5.47	5.83	5.58	5.45	4.9	4.63	4.92	5.28	5.72	5.81	4.98	4.98	5.49	5.61	5.35	5.66	5.45	5.1	5.08	5.36	5.45	5.75	5.7	5.55	4.96	4.71	4.94
		4.25	4.84	4.74	4.93	5.24	5.35	5.08	4.92	5.4	5.58	5.18	5.03	5.16	5.47	5.79	4.98	4.98	5.46	5.54	5.09	5.17	5.24	5.41	4.97	4.43	4.96	5.54	5.4	4.92	4.92	5.61	5.56
		5.46	5.14	4.86	4.95	5.45	5.45	5.45	5.45	5.19	5.38	5.56	5.86	5.92	5.9	5.46	4.98	4.98	5.79	5.66	5.07	4.99	5.12	5.12	4.91	4.87	4.77	4.77	4.99	5.12	5.12	4.91	4.87
		4.63	4.63	4.63	4.97	5.64	5.56	4.82	4.6	4.91	5.14	5.23	5.02	4.89	5.27	5.81	4.98	4.98	5.81	5.86	5.42	5.7	5.03	4.5	4.4	4.67	4.86	5.03	4.83	4.71	4.87	4.91	5.12
		4.74	5.08	5.35	5.12	4.99	4.77	5.08	5.35	5.24	5.09	4.7	4.6	4.72	5.86	5.81	4.98	4.98	5.79	5.86	5.75	5.45	5.14	5.5	5.57	5.19	4.23	4.23	5.06	5.67	6.02	5.42	5.3
		5.12	4.99	4.69	4.94	5.5	5.56	5.1	5.11	5.11	5.1	5.31	5.54	5.42	5.86	5.81	4.98	4.98	5.81	5.86	4.94	4.52	4.68	5.34	5.36	4.98	4.08	4.52	5.61	5.56	4.95	5.31	5.54
		5.72	5.28	4.92	4.61	4.83	4.44	4.44	5.56	5.5	4.95	5.31	5.54	5.42	5.86	5.81	4.98	4.98	5.81	5.86	4.94	4.25	4.58	5.38	5.34	4.97	5.23	5.29	5.61	6.03	5.86	4.82	4.36
		5.54	5.01	5.22	5.51	5.45	5.45	5.19	5.37	5.52	5.22	4.83	4.71	4.94	5.57	5.49	4.98	4.98	5.79	5.86	5.56	5.38	4.98	4.96	5.55	5.74	5.74	5.37	4.69	4.84	5.76	5.7	5.42
		5.57	5.34	4.68	4.82	5.44	5.27	4.89	4.89	4.76	5.85	5.9	5.48	5.26	4.91	5.25	5	5.2	5.8	5.86	4.72	5.09	5.4	5.59	5.28	4.73	4.68	4.75	4.8	4.71	4.4	4	4.74
		4.99	5.12	5.11	5.1	5.31	5.11	5.23	6.04	5.68	5.29	4.9	5.14	5.34	5.86	5.81	4.98	4.98	5.49	5.57	4.68	4.52	4.77	4.87	5.05	5.45	5.3	5.31	4.89	5.01	5.09	4.87	4.92
		5.12	5.45	5.45	5.36	5.38	5.19	5.45	5.46	5.14	4.73	4.67	4.92	5.09	5.54	5.46	4.98	4.98	5.49	5.64	5.08	5.03	5.09	4.9	5.14	5.05	5.14	5.35	5.32	5.19	5.35	5.24	5.09
		4.44	5.56	5.57	4.94	5.12	5.32	5.34	5.12	4.86	4.83	4.73	4.76	5.07	5.66	5.79	4.98	4.98	5.49	5.57	4.91	4.86	5.03	5.16	4.96	5.64	5.23	4.69	4.52	4.68	5.34	5.36	4.98
		4.75	5.18	5.64	5.74	5.83	5.8	4.89	4.38	4.85	5.36	4.5	4.5	4.92	5.66	5.79	4.98	4.98	5.79	5.91	5.58	4.91	4.47	4.42	5.03	5.58	5.31	4.94	4.94	5.41	5.1	4.9	4.77
		4.68	5.1	5.56	5.64	4.98	4.63	3.75	4.47	5.4	5.34	4.94	4.77	5.08	5.38	5.36	5.09	5.38	5.49	5.61	4.92	4.74	4.97	5.41	5.24	4.94	5.07	5.51	5.64	5.15	4.77	5.1	4.76
		4.67	4.8	4.78	4.84	5.08	5.04	5.15	5.18	5.66	4.92	5.02	5.65	5.85	5.75	5.46	4.98	4.98	5.49	5.61	4.52	4.08	4.98	5.47	5.83	5.83	5.18	4.96	4.12	4.97	5.64	5.33	5.16
		5.12	4.99	4.77	4.74	4.86	4.98	5.18	5.58	5.24	5.08	5.03	4.83	4.52	5.61	5.49	4.98	4.98	5.79	5.86	5.75	5.26	4.74	4.98	5.03	5.13	4.67	4.83	4.71	4.93	4.84	5.14	5.79
		4.76	4.73	5.14	5.46	5.68	5.7	5.55	4.96	4.71	4.76	4.8	5.45	5.74	5.91	5.79	4.98	4.98	5.46	5.11	5.31	5.57	5.34	5.05	4.87	5.07	5.3	5.76	5.58	4.87	5.16	5.33	5.64
		4.68	5.09	5.36	5.38	4.98	4.83	5.22	5.52	5.37	5.08	5.08	5.38	5.56	5.86	5.79	4.98	4.98	5.49	5.64	5.17	5.09	5.34	5.25	5.21	5.17	5.35	5.09	4.83	4.44	4.44	5.45	5.47
		4.74	4.75	4.38	3.99	3.85	4.29	4.71	4.98	5.24	5.38	5.09	4.53	5.17	5.64	5.49	4.98	4.98	5.79	5.66	5.07	4.94	5.24	5.41	4.97	4.95	5.32	5.34	4.76	4.52	4.69	4.99	4.9
		4.41	4.41	5.39	5.19	5.14	5.4	5.59	4.81	4.6	4.59	5.23	5.64	5.74	5.91	5.79	4.98	4.98	5.81	5.27	5.31	4.89	4.39	4.84	4.78	4.75	4.38	4.89	5.18	6.02	5.96	5.48	5.26
		5.69	4.96	4.98	5.38	5.32	5.12	4.76	4.73	4.83	5.09	4.84	5.08	5.34	5.86	5.81	4.98	4.98	5.81	5.27	4.89	4.63	4.77	4.75	4.68	4.73	4.83	4.86	4.91	5.34	5.4	4.96	4.51
		5.41	5.4	4.92	4.77	4.99	5.14	5.23	5.02	5.02	5.23	5.37	5.08	4.92	5.61	5.49	4.98	4.98	5.46	5.9	5.92	5.66	5.07	4.87	4.71	4.91	5.14	5.52	5.14	4.92	4.75	4.74	4.84
		4.92	4.83	5.08	5.32	5.51	5.23	4.67	4.39	4.89	4.77	4.76	4.9	5.08	5.64	5.49	4.98	4.98	5.81	5.86	5.34	5.08	5.07	5.24	5.66	5.45	4.95	5.31	5.41	5.05	4.61	4.7	4.94
		5.11	5.31	4.82	4.36	4.73	4.98	5.38	5.79	4.78	5.14	5.37	5.51	5.35	5.61	5.49	4.98	4.98	5.46	5.9	5.81	5.64	4.97	4.9	5.1	5.29	5.28	4.86	4.43	4.96	5.55	5.74	5.74
		5.4	5.54	4.96	4.43	4.86	5.14	5.46	5.68	5.7	5.45	4.97	4.74	4.92	5.61	5.49	4.98	4.98	5.81	5.72	5.28	4.86	4.95	5.45	5.46	5.12	5	5.03	4.72	4.83	5.54	5.31	4.38
		5.05	5.57	5.56	4.82	4.6	4.68	4.4	3.99	4.57	5.88	5.19	4.84	4.81	5.72	5.81	4.98	4.98	5.81	5.72	5.22	5	5.03	5.09	5.24	5.5	4.51	3.81	4.38	4.64	4.85	4.77	4.74
		4.92	4.74	5.02	5.59	5.68	5.02	4.83	5.25	5.08	5.31	5.76	5.7	5.42	5.86	5.81	4.98	4.98	5.79	5.47	5.16	5.03	5	4.9	5.09	5.28	5.23	5.01	5.54	5.14	4.92	4.77	4.94
		5.62	4.88	3.92	4.91	5.6	5.3	5.42	6.02	5.39	4.41	4.41	5.39	5.94	5.75	5.46	4.98	4.98	5.79	5.66	5.35	5.4	5.41	5.05	4.61	4.7	4.03	4.53	5.67	6.01	5.76	5.3	5.07
		4.91	5.13	5.16	5.03	4.61	5.05	5.38	5.08	5.23	5.67	5.62	5.21	4.67	5.11	5.46	4.98	4.98	5.81	5.84	5.01	4.38	4.22	5.26	5.86	5.42	5.34	5.29	5.15	4.85	5.77	5.18	4.88
		5.24	5.54	4.96	4.71	4.76	4.8	5.41	5.24	4.91	4.86	5.03	4.83	4.52	5.61	5.49	4.98	4.98	5.81	5.27	4.89	4.63	4.77	5.12	5.12	5.11	4.83	4.77	4.87	5.05	5.41	5.31	4.38
		5.45	5.7	5.75	5.26	5.21	5.69	5.59	5.37	4.83	4.43	4.86	4.83	5.08	5.64	5.49	4.98	4.98	5.46	5.54	5.09	4.87	4.92	5.28	5.59	5.45	5.05	4.61	4.9	4.99	4.59	3.81	4.62
		4.94	5.31	5.41	5.05	4.61	4.9	5	4.98	4.44	3.72	4.48	4.78	4.98	5.64	5.49	4.98	4.98	5.79	5.86	5.56	5.35	5.14	4.77	4.94	4.85	5.57	4.89	4.38	5.31	5.54	5.21	5.17
		4.99	5.12	5.35	5.08	4.77	4.87	4.71	4.68	4.4	4.5	5.47	5.31	5.24	5.38	5.36	5.09	5.38	5.49	5.5	4.94	4.85	5.31	4.84	5.06	5.67	5.67	5.23	5.08	5.38	5.05	4.75	4.71
		4.87	4.71	4.08	4.84	4.64	4.7	5.22	5.83	5.77	4.84	3.99	4.5	4.92	5.66	5.79	4.98	4.98	5.79	5.91	5.74	5.55	4.83	4.25	4.84	4.64	4.85	4.82	5.33	5.68	5.41	5.13	5.45
		4.71	5.05	5.57	5.56	5.1	5.08	5.36	5.51	5.5	4.51	4.6	4.7	5.08	5.64	5.49	4.98	4.98	5.79	5.91	5.74	5.37	5.09	4.51	5.54	5.14	4.99	4.71	4.96	5.54	5.24	5.08	5.03
		5.08	5.32	4.95	4.86	4.83	5.09	5.35	5.36	5.45	5.45	5.12	4.87	5.05	5.57	5.49	4.98	4.98	5.81	5.27	4.89	4.37	4.76	4.99	5	5.12	5.46	5.45	5.19	5.35	5.12	4.99	5.07
		5.23	5.11	5.8	5.56	5.34	4.91	4.75	4.86	4.9	4.99	4.69	4.52	4.68	5.57	5.49	4.98	4.98	5.79	5.86	5.56	5.38	4.98	4.96	5.55	5.51	5.24	5.07	4.61	5.19	5.8	5.8	5.56
		4.74	4.84	4.25	5.02	5.68	5.33	4.89	4.4	4.68	4.87	4.71	4.83	5.37	5.72	5.81	4.98	4.98	5.49	5.61	4.92	4.74	4.86	4.98	5.18	5.58	5.24	4.98	4.74	4.61	4.4	4.67	4.92
		5.75	6.03	5.67	5.14	5.38	5.31	4.94	4.77	5.17	5.28	5.83	5.9	5.73	5.75	5.46	4.98	4.98	5.79	5.86	5.75	5.26	5.09	5.22	5.52	5.28	5.09	4.83	4.44	4.44	5.44	5.27	5.31
		4.75	4.92	4.53	5.09	5.38	5.24	4.68	4.82	5.56	5.5	4.95	5.45	5.91	5.91	5.79	4.98	4.98	5.79	5.86	5.56	5.34	4.99	4.71	4.08	4.98	5.36	4.85	4.95	5.31	5.54	5.42	5.41
		4.23	3.89	4.82	5.79	4.78	4.84	4.81	5.29	4.55	4.47	4.63	4.8	4.91	5.57	5.49	4.98	4.98	5.79	5.66	5.35	5.61	5.33	4.22	4.38	4.74	4.98	5.64	5.56	4.95	5.5	5.56	4.95
		5.79	4.82	4.85	5.75	5.48	4.57	4.44	5.28	5.29	5.1	4.9	4.77	4.91	5.57	5.49	4.98	4.98	5.81	5.72	5.22	4.99	4.97	5.54	5.34	5.9	5.31	4.82	4.68	5.57	5.81	5.35	5.76
		5.45	4.77	5.15	5.64	5.51	5.07	4.94	5.24	5.54	5.21	4.9	5.14	5.34	5.86	5.81	4.98	4.98	5.79	5.91	5.91	5.45	4.82	4.36	4.73	4.98	5	5.22	5.59	5.4	4.69	4.53	5.67
		5.66	5.48	4.66	4.42	5.03	5.58	5.24	5.17	5.09	5.34	5.04	5.09	4.72	5.86	5.81	4.98	4.98	5.79	5.66	5.35	5.5	5.4	5.13	5.48	5.66	4.88	3.42	4.11	3.89	4.69	5.37	4.96
		5.57	5.03	4.92	4.77	4.61	4.84	5.14	4.53	3.81	4.62	5.33	5.68	5.41	5.47	5.79	4.98	4.98	5.79	5.66	4.92	4.86	4.83	5.08	5.28	5.54	5.31	5.3	5.45	4.8	4.76	5.12	5.04
		5.12	4.99	4.69	4.52	4.76	5.34	5.36	5.36	5.34	5.12	4.77	4.63	4.89	5.27	5.81	4.98	4.98	5.81	5.86	5.34	5.14	5.04	5.12	4.99	5.12	5.12	4.99	5.12	5.45	5.45	5.36	5.38
		4.77	4.92	4.7	4.9	5.09	5.35	5.36	5.45	5.26	5.09	5.03	5	5.22	5.72	5.81	4.98	4.98	5.46	5.11	4.67	5.23	5.51	5.5	4.92	5.08	5.38	5.32	4.95	4.86	4.98	5	4.9
		4.69	4.29	4.11	4.67	5.11	4.98	5.15	5.38	5.31	4.94	4.69	4.99	5.22	5.72	5.81	4.98	4.98	5.81	5.86	4.72	5.09	5.4	5.73	5.42	5.01	5.08	6.01	5.66	5.21	4.67	5.11	4.98
		5.4	4.85	4.94	4.77	5.14	5.28	5.36	4.96	4.61	4.4	4.76	4.77	4.92	5.61	5.49	4.98	4.98	5.81	5.27	4.89	4.37	4.76	4.9	4.86	4.91	5.24	5.58	5.15	4.85	5.33	5.24	5.41
		4.73	4.83	5.08	5.24	5.41	4.97	4.92	5.51	5.55	5.3	5.47	5.45	4.95	5.5	5.49	4.98	4.98	5.79	5.91	5.74	5.64	5.18	4.98	4.44	3.72	4.89	5.57	4.85	4.95	5.56	5.61	4.92
		5.35	5.19	5.32	5.34	4.91	4.6	4.03	4.34	4.83	4.69	5.03	5.64	5.74	5.91	5.79	4.98	4.98	5.49	5.64	4.98	4.78	4.48	4.52	5.11	5.24	4.93	4.78	4.84	4.39	4.89	4.77	5.15
		4.7	5.22	5.72	5.44	4.44	4.44	5.28	5.83	5.65	4.89	4.52	5.08	5.56	5.86	5.79	4.98	4.98	5.79	5.47	5.3	5.54	5.4	5.35	5.3	5.45	4.9	4.63	4.38	4.5	5.36	5.34	4.68
		4.92	5.51	5.55	4.96	4.52	5.61	5.33	4.94	4.7	4.86	5.12	5.34	5.56	5.86	5.79	4.98	4.98	5.49	5.57	4.94	5.07	5.51	5.45	5.05	4.61	4.83	4.92	4.61	4.83	4.73	4.76	4.71
		5.45	5.45	5.12	4.99	5.34	5.17	5.29	5.24	5.84	6.02	5.18	4.96	4.51	5.27	5.81	4.98	4.98	5.81	5.27	4.51	4.96	5.18	5.31	4.92	4.86	5.28	5.29	5.1	4.9	4.63	5.24	5.12
		5.34	5.9	5.34	5.9	5.34	5.9	5.34	5.9	5.34	5.9	5.34	5.9	5.34	5.9	5.46	4.98	4.98	5.46	5.54	5.09	4.92	5.12	5.12	5.24	4.93	4.78	4.11	4.26	5.79	5.46	4.41	2.55
		5.08	5.64	5.56	5.1	5.11	5.35	5.08	4.77	4.87	4.68	4.73	4.83	5.08	5.64	5.49	4.98	4.98	5.79	5.66	5.35	5.61	5.33	4.22	4.38	4.74	4.93	5.35	5.17	4.74	4.84	4.74	4.75
		4.96	4.71	4.87	4.71	5.05	5.57	5.56	4.82	4.68	5.57	5.56	4.82	4.68	5.57	5.49	4.98	4.98	5.79	5.66	4.92	4.86	5.28	5.72	5.26	4.94	4.75	5.38	5.86	5.59	5.02	4.95	5.45
		5.56	5.38	4.98	4.96	5.55	4.96	5.16	5.03	4.86	4.91	5.15	5.54	5.31	5.27	5.81	4.98	4.98	5.81	5.27	4.89	4.89	4.76	5.85	6.01	5.18	4.82	4.85	4.69	4.29	3.74	3.98	5.48
		4.94	5.31	5.38	5.15	5.26	5.86	4.94	4.94	5.31	5.41	5.05	4.87	5.09	5.54	5.46	4.98	4.98	5.49	5.64	5.17	4.53	4.6	4.75	5.18	5.57	5.73	5.42	5.34	5.38	4.97	4.92	5.51
		5.7	5.75	5.45	5.12	4.87	4.71	4.91	5.12	5.12	4.99	5.07	5.66	5.92	5.9	5.46	4.98	4.98	5.49	5.57	4.68	4.52	4.77	4.92	5.12	5.34	5.32	5.19	5.35	5.12	5.12	4.86	4.7
		5.86	5.81	5.14	5.07	5.24	5.66	5.18	4.94	4.81	5.72	5.26	4.94	4.81	5.72	5.81	4.98	4.98	5.49	5.61	4.52	4.83	5.03	5	5.22	5.72	5.8	5.35	5.34	4.28	4.23	4.51	5.3
		4.73	4.67	4.8	4.63	4.49	3.89	3.97	4.82	5.18	6.02	5.73	5.32	5.46	5.27	5.81	4.98	4.98	5.81	5.86	5.42	5.34	5.38	4.8	4.68	4.87	5.12	5.32	5.38	5.19	5.45	5.45	5.36
		4.8	4.36	4.82	5.56	5.61	4.52	4.96	5.54	5.31	4.38	4.85	5.67	5.94	5.75	5.46	4.98	4.98	5.81	5.86	4.72	3.81	3.41	4.84	5.11	5	5.16	5.37	5.59	5.4	4.69	4.53	5.67
		5.16	5.47	5.18	5.15	5.04	5.37	5.8	5.86	4.94	4.25	4.58	5.45	5.74	5.91	5.79	4.98	4.98	5.49	5.57	4.68	4.03	4.89	5.57	5.32	4.98	4.71	4.83	4.34	4.38	5.5	5.33	4.22
		5.12	5.12	4.86	4.83	4.86	4.95	5.32	5.08	4.52	4.85	6.04	5.68	5.41	5.47	5.79	4.98	4.98	5.49	5.64	4.97	4.9	5.1	5.42	5.01	4.61	3.81	4.44	5.45	5.66	5.07	4.94	5.15
		5.12	5.35	5.19	5.45	5.26	5.21	5.69	5.3	5.31	5.1	5.29	5.37	5.16	5.47	5.79	4.98	4.98	5.49	5.64	4.97	4.94	5.32	5.32	4.94	4.63	4.92	4.83	4.86	4.75	4.71	4.68	4.73
		5.4	5.41	4.8	4.68	4.87	4.71	4.96	5.54	5.24	4.91	4.86	5.03	5.16	5.47	5.79	4.98	4.98	5.49	5.64	5.08	5.03	4.72	4.83	5.54	5.24	5.08	5.03	4.83	4.52	5.4	5.54	4.83
		4.94	4.71	4.96	5.25	5.37	5.81	5.57	5.05	4.87	4.77	5.08	5.38	5.56	5.86	5.79	4.98	4.98	5.49	5.57	5.05	4.87	5.12	5.45	5.45	4.95	4.86	4.98	5.18	5.57	5.59	5.28	4.92
		5.54	5.34	5.37	5.38	4.97	4.43	4.83	5.03	5.09	5.35	5.56	5.86	5.92	5.9	5.46	4.98	4.98	5.46	5.54	4.97	5.32	5.88	6.04	5.06	4.84	5.13	4.98	4.94	5.26	5.86	4.72	4.6
		4.38	4.5	5.59	5.87	5.42	5.01	5.08	5.36	5.32	4.85	5.15	5.64	5.74	5.91	5.79	4.98	4.98	5.79	5.47	5.3	5.55	4.96	5.16	5.03	4.61	4.38	4.61	4.74	4.8	4.75	4.71	4.71
		3.98	5.48	5.66	4.88	4.11	4.67	5.11	5.34	5.35	5.03	4.5	4.5	4.92	5.66	5.79	4.98	4.98	5.49	5.64	5.08	4.9	4.7	4.64	4.61	4.38	4.75	4.71	4.83	4.34	3.72	4.6	5.7
		4.52	5.4	5.58	5.15	4.77	5.54	4.91	5.26	5.48	5.75	5.43	5.22	5.68	5.86	5.79	4.98	4.98	5.46	5.11	5.23	5.67	5.62	4.57	3.99	4.5	4.95	5.32	5.34	4.76	4.82	5.45	5.66
		5.47	5.3	5.54	5.24	5.08	4.9	4.99	4.59	3.81	4.38	4.64	4.7	5.22	5.72	5.81	4.98	4.98	5.46	5.11	4.67	4.11	4.84	5.11	5	5.3	5.55	5.51	5.07	4.94	5.34	5.51	5.23
		5.43	5.88	4.57	3.99	4.38	4.75	4.71	4.27	3.98	5.48	5.18	4.88	4.62	5.47	5.79	4.98	4.98	5.46	5.9	5.92	5.47	4.62	4.02	3.85	4.84	5.34	5.13	5.31	5.57	4.85	4.95	5.44
		5.41	4.8	4.76	5.12	5.32	5.08	5.14	5.61	5.65	4.9	4.67	4.92	5.09	5.54	5.46	4.98	4.98	5.49	5.61	4.52	4.08	4.98	5.36	5.5	4.52	4.08	4.02	4.84	5.11	5	5.3	5.25
		5.12	5.24	5.09	5.03	4.83	4.71	4.99	5.14	5.36	5.03	4.48	4.03	4.68	5.57	5.49	4.98	4.98	5.79	5.91	5.74	5.55	4.83	5.02	5.68	4.78	5.14	5.37	5.7	5.75	5.45	4.95	4.5
		5.69	5.21	5.26	5.26	5.09	5.03	5.09	5.35	5.56	5.7	5.37	5.09	4.72	5.86	5.81	4.98	4.98	5.81	5.86	5.34	5.14	4.9	5.09	5.22	5.13	5.21	5.05	5.14	5.35	5.56	5.8	5.8
		4.9	4.76	4.77	4.74	5.02	5.65	5.78	5.32	4.91	4.91	4.87	4.77	4.92	5.61	5.49	4.98	4.98	5.81	5.86	4.94	4.52	4.36	4.73	4.83	4.86	4.75	4.71	5.05	5.24	5.41	5.05	4.75
		5.61	5.68	5.02	5.02	5.68	4.78	5.47	5.32	5.68	4.85	4.52	5.61	5.81	5.9	5.46	4.98	4.98	5.49	5.61	4.92	5.08	5.07	4.61	5.06	5.67	5.55	4.88	4.62	5.13	4.91	3.92	4.28
		4.87	4.68	4.8	5.45	5.3	5.31	5.54	5.15	4.94	4.77	4.77	4.87	5.05	5.57	5.49	4.98	4.98	5.46	5.9	5.92	5.66	4.92	4.86	4.98	5.18	5.58	5.4	4.92	5.08	5.38	5.56	5.86
		5.24	5.09	5.37	5.59	5.45	4.97	4.95	5.45	5.45	5.12	4.87	4.71	5.05	5.57	5.49	4.98	4.98	5.46	5.54	5.32	5.57	5.16	5.02	4.63	4.77	5.12	5.14	5.52	5.12	4.99	4.59	4.6
		4.88	5.88	5.19	5.47	5.63	5.85	5.33	4.89	4.9	4.63	5.24	5.35	5.24	5.66	5.79	4.98	4.98	5.49	5.57	4.94	4.71	4.96	5.55	5.7	5.56	5.34	4.99	5.07	5.3	4.91	4.91	5.18
		5.85	5.77	4.84	4	4.85	4.92	4.84	4.39	4.89	4.9	4.63	5.35	5.56	5.86	5.79	4.98	4.98	5.79	5.91	5.83	5.11	4.28	3.92	4.11	5.01	4.97	5.23	5.57	5.59	5.22	4.99	4.69
		5.32	5.51	4.84	4.02	4.25	4.72	5.37	5.59	5.45	4.58	4.44	5.45	5.91	5.91	5.79	4.98	4.98	5.79	5.66	4.92	4.86	4.83	4.61	5.05	5.45	5.89	5.01	4.38	4.07	4.78	5.65	4.98
		5.34	5.37	5.29	5.18	4.98	4.73	4.68	4.87	5.12	5.45	5.45	5.12	4.94	5.57	5.49	4.98	4.98	5.79	5.66	5.07	4.94	5.24	5.54	4.96	4.71	4.76	4.73	4.83	4.61	4.38	4.61	4.64
		5.09	5.54	5.31	4.44	4.44	4.83	5.09	5.35	5.36	5.36	5.35	5.14	5.09	5.54	5.46	4.98	4.98	5.46	5.11	5.31	5.57	5.32	5.17	4.53	4.6	4.81	5.59	5.45	4.8	4.76	4.71	4.08
		4.73	5.14	5.13	5.21	5.05	5.17	5.64	5.56	4.44	4.44	5.14	5.46	5.68	5.86	5.79	4.98	4.98	5.46	5.54	5.09	5.17	5.64	5.33	5.15	5.37	5.7	5.75	5.75	5.86	5.45	4.44	4.44
		4.68	5.14	5.43	5.88	5.21	4.51	4.23	4.99	5.65	5.96	5.73	5.32	5.46	5.27	5.81	4.98	4.98	5.81	5.27	5.46	5.77	5.66	4.88	3.98	4.58	4.58	3.98	3.74	4.84	5.11	5	4.62
		4.91	5.24	5.41	4.97	4.95	5.32	5.34	4.76	4.82	5.44	5.72	5.37	5.16	5.47	5.79	4.98	4.98	5.46	5.54	4.97	5.23	5.58	5.4	4.52	4.08	4.02	3.85	4.84	5.11	5.31	5.35	5.61
		5.41	5.42	5.54	5.34	5.35	5.76	5.31	5.08	5.25	4.96	4.52	5.61	5.81	5.9	5.46	4.98	4.98	5.49	5.64	5.17	5.05	5.14	4.9	5.21	5.54	5.4	5.14	5.45	5.4	5.03	4.11	4.69
		3.48	4.84	5.8	5.31	5.07	4.76	4.8	5.41	5.24	4.91	4.92	4.77	4.94	5.5	5.49	4.98	4.98	5.79	5.66	4.92	4.5	4.5	5.47	5.31	4.92	4.97	5.45	5.7	5.56	5.35	5.09	4.83
		5.86	5.75	5.45	4.95	4.97	5.38	5.34	4.97	4.99	4.9	5.09	5.35	5.56	5.86	5.79	4.98	4.98	5.46	5.11	5.31	5.57	5.34	4.94	4.77	4.92	5.61	5.81	5.37	5.25	5.3	5	5.47
		4.98	4.83	5.03	4.61	4.92	4.83	5.08	5.28	5.54	4.9	4.63	5.35	5.56	5.86	5.79	4.98	4.98	5.49	5.61	4.92	4.77	4.76	4.73	4.83	4.86	4.91	5.24	5.38	5.15	5.26	5.72	4.81
		5.73	5.73	5.96	5.13	4.07	4.78	5.59	5.83	5.22	4.76	4.85	5.75	5.73	5.75	5.46	4.98	4.98	5.81	5.27	5.31	5.1	5.29	5.28	4.92	4.63	4.12	4.96	5.53	5.62	4.88	3.92	4.55
		5.32	5.34	4.76	4.03	4.89	5.57	5.34	4.94	5.12	5.04	5.14	5.05	5.14	5.35	5.36	5.09	5.38	5.49	5.64	5.08	4.83	4.86	4.74	4.74	4.86	4.83	4.86	4.75	4.71	5.05	5.15	5.54
		5.16	5.03	5.09	5.24	5.12	4.91	4.87	4.71	4.83	5.22	5.13	5.21	5.34	5.86	5.81	4.98	4.98	5.81	5.86	5.42	5.34	5.25	5.21	5.17	5.38	5.08	4.77	4.87	4.91	5.12	5.35	5.19
		4.98	4.78	4.11	4.26	4.87	4.55	5.13	5.4	5.34	4.94	4.77	4.77	4.94	5.57	5.49	4.98	4.98	5.46	5.11	5.23	6.04	5.88	5.48	4.69	4.27	2.55	2.55	4.28	5.51	5.5	4.92	4.74
		5.3	5.13	5.76	6.01	5.66	4.88	3.92	4.91	5.58	5.58	4.91	4.47	4.99	5.84	5.81	4.98	4.98	5.49	5.61	4.92	4.77	4.99	5.14	5.36	4.83	4.29	3.85	3.41	4.07	5.19	5.65	4.82
		5.86	4.94	4.83	5.08	5.56	5.86	5.18	5.15	5.04	5.61	5.85	5.68	5.41	5.47	5.79	4.98	4.98	5.81	5.27	5.31	5.54	5.14	5.14	5.45	5.45	5.19	5.35	5.12	5.12	4.8	4.78	4.11
		4.84	4.08	4.71	4.94	5.24	5.41	4.8	4.36	4.82	5.44	5.27	4.89	4.89	5.27	5.81	4.98	4.98	5.81	5.86	4.72	3.81	4.78	5.03	5.7	4.97	5.23	5.57	5.59	5.28	4.44	4.25	4.94
		4.27	4.71	4.8	4.67	4.4	4.61	4.64	5.03	5.64	5.74	5.58	5.45	5.31	5.27	5.81	4.98	4.98	5.49	5.57	5.05	4.75	4.92	4.53	5.09	5.37	5.7	5.75	5.45	4.95	4.86	4.83	4.86
		4.92	5.14	5.83	5.36	4.58	3.98	3.74	4.84	5.34	5.99	5.73	5.75	5.46	5.27	5.81	4.98	4.98	5.81	5.27	4.89	4.63	4.63	4.92	5.28	5.59	5.4	5.09	4.53	5.17	5.64	5.81	5.35
		5.4	5.14	5.45	5.45	5.12	4.99	5.12	5.35	5.24	5.66	5.45	4.82	4.68	5.57	5.49	4.98	4.98	5.79	5.86	5.56	5.08	5.14	5.43	5.67	4.85	4.52	5.08	5.36	5.36	5.38	4.98	4.83
		5.17	4.53	3.81	3.41	4.84	5.11	5.31	4.92	4.86	4.83	4.86	4.75	5.05	5.57	5.49	4.98	4.98	5.79	5.66	4.92	4.5	3.99	3.85	4.29	4.71	4.75	4.38	3.99	4.84	5.11	5	5.3
		4.85	4.42	4.47	5.1	4.91	5.26	5.61	5.79	5.32	4.79	5.08	5.07	5.24	5.66	5.79	4.98	4.98	5.49	5.61	4.92	4.92	5.4	5.38	5.15	5.33	5.61	4.52	4.96	5.25	5.08	5.23	5.67
		5.45	4.8	4.67	4.77	4.63	5.02	5.22	5.51	5.36	5.38	5.24	5.66	5.92	5.9	5.46	4.98	4.98	5.49	5.64	5.08	4.9	4.99	4.79	5.14	5.09	5.45	5.45	5.19	5.37	5.36	4.75	3.75
		5.18	5	5.41	5.68	4.78	4.07	4.62	5.65	5.94	5.75	5.34	5.9	5.34	5.9	5.46	4.98	4.98	5.79	5.86	5.68	5.4	5.03	4.48	4.03	4.68	5.57	5.33	5.15	5.37	5.74	5.58	4.91
		5.05	5.14	4.9	5.21	5.55	5.74	5.74	5.45	5.05	4.61	5.03	4.83	4.52	5.61	5.49	4.98	4.98	5.79	5.91	5.58	5.76	6.01	5.66	4.88	3.98	4.55	5.24	5.29	5.26	5.75	5.7	5.45
		5.45	4.97	4.92	5.3	5.45	5.01	5.22	5.24	5.09	5.22	5.13	5.21	5.34	5.86	5.81	4.98	4.98	5.79	5.86	5.75	5.45	5.36	5.38	5.24	5.66	5.18	4.94	4.75	5.18	5.57	5.3	4.51
		5.15	5.05	4.6	4.82	5.56	5.5	4.95	5.45	5.66	5.07	4.87	4.71	5.05	5.57	5.49	4.98	4.98	5.79	5.47	4.62	4.88	5.33	5.68	4.85	4.71	4.76	4.8	5.41	5.4	4.92	4.92	5.61
		5.34	5.9	5.34	5.9	5.34	5.9	5.34	5.9	5.34	5.9	5.34	5.9	5.34	5.9	5.46	4.98	4.98	5.46	5.54	5.09	4.92	5.12	5.12	5.24	4.93	4.78	4.11	3.48	4.62	5.65	5.94	5.75
		5.86	4.72	4.6	4.98	5.46	5.45	5.12	4.87	4.71	4.71	4.68	4.73	5.28	5.72	5.81	4.98	4.98	5.49	5.57	4.94	4.77	5.08	5.38	5.36	5.36	5.38	5.19	5.45	5.46	5.14	4.92	4.61
		5.34	4.91	4.87	4.77	5.08	5.38	5.56	5.8	5.47	4.5	3.81	4.25	4.94	5.86	5.81	4.98	4.98	5.49	5.61	5.14	5.45	5.45	5.36	5.34	4.99	5.12	5.45	5.45	5.19	5.35	5.24	4.93
		5.26	5.21	5.55	5.74	5.74	5.64	5.23	4.97	5.01	4.11	4.91	5.18	5.83	5.91	5.79	4.98	4.98	5.49	5.64	5.17	4.53	3.81	4.38	4.64	5.03	5.64	5.51	5.24	5.38	5.56	5.8	5.8
		5.37	5.42	5.01	4.84	4.08	4.71	4.94	5.15	5.1	4.96	5.39	5.43	5.26	5.5	5.49	4.98	4.98	5.46	5.9	5.81	5.64	5.08	5.03	5.09	5.24	5.4	4.96	4.84	4.08	4.98	5.38	5.32
		4.79	4.73	4	4.4	4.71	4.8	4.91	5.24	5.54	4.83	4.83	5.55	5.74	5.91	5.79	4.98	4.98	5.49	5.64	5.08	4.9	4.7	4.92	4.48	4.03	4.6	4.68	4.9	5.7	5.46	4.41	3.75
		4.83	5.08	5.56	5.86	5.45	4.82	4.76	5.12	5.24	5.09	4.7	4.6	4.72	5.86	5.81	4.98	4.98	5.81	5.86	5.34	5.14	5.04	5.12	4.87	4.68	4.73	4.83	4.86	5.12	5.12	5.35	5.24
		5.86	5.42	5.34	5.29	5.18	5.03	4.83	4.98	5.35	5.12	5.12	4.92	5.09	5.54	5.46	4.98	4.98	5.81	5.86	5.42	5.34	5.04	5.09	4.72	5.86	5.8	5.37	5.38	4.8	4.36	4.52	4.94
		5.12	5.32	5.34	4.76	4.52	4.69	5.32	5.79	4.78	5.14	5.38	5.4	5.35	5.66	5.79	4.98	4.98	5.49	5.64	5.08	4.83	4.73	4.68	4.87	4.77	5.08	5.35	5.35	5.08	4.77	4.99	5.12
		5.41	4.8	4.67	4.8	4.74	4.84	4.74	5.24	5.46	5.14	4.44	4.25	4.94	5.86	5.81	4.98	4.98	5.49	5.61	4.52	4.96	5.25	5.34	5.32	5.5	5.24	5.21	5.25	5.08	5.31	5.76	5.7
		4.83	4.77	5.14	5.24	5.35	5.08	4.77	4.87	4.71	4.91	5.34	5.32	5.14	5.61	5.49	4.98	4.98	5.81	5.86	5.34	5.08	5.07	5.08	5.08	5.38	5.36	5.45	5.45	5.45	5.45	5.19	5.35
		4.68	4.87	5.12	5.45	5.22	5.01	5.54	5.14	5.35	5.51	5.55	4.96	4.52	5.61	5.49	4.98	4.98	5.81	5.27	4.89	4.37	5.15	5.29	5.08	5.31	5.8	5	5.41	5.24	5.33	5.46	5.27
		4.38	4.07	5.67	6.03	5.61	5.29	5.23	4.79	5.14	5.04	5.14	5.61	5.81	5.9	5.46	4.98	4.98	5.81	5.86	5.42	5.34	5.29	5.23	4.97	5.34	5.29	5.03	4.69	4.29	3.85	3.41	3.81
		5.56	5.38	5.08	4.74	4.86	5.14	5.46	5.54	5.03	4.48	4.03	4.6	5.05	5.57	5.49	4.98	4.98	5.79	5.86	5.75	5.45	4.95	4.86	4.83	5.09	5.35	5.32	5.19	5.38	5.36	5.36	5.34
		5.57	5.23	4.97	5.54	5.34	5.37	5.38	4.8	4.76	5.07	5.66	5.45	4.95	5.5	5.49	4.98	4.98	5.79	5.66	5.35	5.5	5.4	4.91	4.91	5.58	5.91	5.92	5.37	5.25	4.83	4.83	5.55
		4.77	4.9	5.54	5.28	5.17	5.09	5.34	5.29	5.18	5.03	4.83	4.71	4.94	5.57	5.49	4.98	4.98	5.46	5.54	5.09	4.87	4.92	4.98	5.38	5.86	5.32	5.16	4.98	5.54	5.09	4.87	4.92
		3.74	4.23	4.51	5.45	5.49	5.13	5.48	5.66	4.57	3.41	3.81	4.53	5.17	5.64	5.49	4.98	4.98	5.79	5.47	5.16	5.03	4.86	4.75	4.91	5.12	5.35	5.08	4.74	4.86	4.83	4.61	4.98
		4.83	5.03	5.18	5.64	5.74	5.74	5.55	4.96	4.98	5.38	5.17	5.09	5.37	5.72	5.81	4.98	4.98	5.49	5.57	4.68	4.03	4.89	5.65	5.85	4.99	4.49	3.89	4.76	5.22	5.59	5.69	4.83
		4.72	5.03	4.86	4.75	4.91	5.34	5.36	5.45	5.45	5.12	4.99	5.34	5.56	5.86	5.79	4.98	4.98	5.49	5.57	4.94	5.12	5.45	5.26	5.21	5.55	4.96	5.16	5.37	5.59	5.4	5.15	5.33
		4.78	5.59	5.85	5.01	4.77	4.73	4.59	5.09	5.04	5.37	5.34	5.54	5.42	5.86	5.81	4.98	4.98	5.49	5.57	4.68	4.03	4.48	5.03	5.4	5.24	5.21	5.55	5.51	5.07	4.87	4.71	4.68
		6.01	5.66	4.88	3.42	3.85	4	4.74	4.99	4.7	4.69	4.83	4.34	4.38	4.91	5.25	5	5.2	5.8	5.86	4.72	4.6	4.75	5.38	5.67	5.84	5.73	5.36	5.85	5.42	5.01	4.77	4.73
		4.47	3.75	4.42	5.03	5.64	4.96	4.62	4.84	4.64	4.7	5.22	5.72	5.8	5.9	5.46	4.98	4.98	5.46	5.75	5.85	5.68	5.02	4.25	4.98	5.47	5	4.62	4.98	5.03	5.7	4.97	5.23
		5.67	5.48	4.92	4.77	4.68	5.3	5.7	5.64	5.18	5.03	4.83	4.71	4.94	5.57	5.49	4.98	4.98	5.46	5.9	5.92	5.66	4.92	4.97	5.41	5.4	5.35	5.66	5.18	4.22	4.78	5.36	5.5
		4.44	4.44	4.83	4.86	4.67	4.8	5.45	5.89	5.49	4.29	3.85	4.02	4.62	5.47	5.79	4.98	4.98	5.79	5.66	5.07	4.87	4.71	4.68	4.8	5.45	5.74	5.91	5.45	4.82	4.6	4.91	5.34
		4.8	4.63	4.49	3.89	3.97	4.77	5.01	5.89	5.69	5.21	4.9	5.14	5.34	5.86	5.81	4.98	4.98	5.81	5.86	4.94	4.83	5.08	5.32	5.19	5.35	5.11	4.83	4.69	4.99	4.99	5.38	5.79
		5.21	5.69	5.59	5.37	4.83	4.43	4.86	4.83	4.86	4.75	4.91	5.34	5.56	5.86	5.79	4.98	4.98	5.49	5.5	4.95	5.56	5.57	5.05	4.87	5.12	5.45	5.75	5.7	5.45	4.97	4.95	5.32
		5.31	5.65	5.45	4.51	4.23	3.74	4.88	5.88	5.19	4.07	4.38	4.74	4.98	5.64	5.49	4.98	4.98	5.46	5.9	5.81	5.61	4.52	4.08	4.02	4.57	5.66	6.01	5.83	5.14	4.52	4.08	4.98
		5.37	5.51	4.92	4.97	5.45	5.73	4.94	4.25	4.58	5.45	5.7	5.75	5.75	5.86	5.79	4.98	4.98	5.46	5.54	5.09	5.14	5.24	5.12	5.12	4.86	4.9	5	5.03	5.09	5.26	5.26	5.21
		5.31	5.1	5.11	5.12	4.99	5.12	5.32	5.38	5.19	5.32	5.35	5.14	5.09	5.54	5.46	4.98	4.98	5.49	5.64	5.08	4.83	4.73	4.67	4.92	4.77	4.52	4.76	5.12	5.35	5.08	4.77	4.99
		5.38	5.34	5.42	5.73	5.45	4.8	4.67	4.92	4.77	4.25	4.58	5.45	5.74	5.91	5.79	4.98	4.98	5.79	5.86	5.68	5.46	5.14	4.86	4.43	4.08	4.88	5.33	5.88	5.38	4.98	4.44	4.44
		3.99	4.4	4.76	4.77	4.92	5.4	5.54	5.21	5.17	5.34	4.91	4.87	5.07	5.66	5.79	4.98	4.98	5.49	5.61	4.52	4.83	5.22	5.52	5.14	5.12	4.92	5.05	5.14	5.3	5.7	5.37	4.69
		4.82	5.86	5.86	4.57	4.6	5.59	5.59	4.6	4.44	5.31	5.54	5.09	5.17	5.64	5.49	4.98	4.98	5.46	5.9	5.92	5.66	4.92	4.86	5.14	5.52	5.14	4.91	4.6	4.82	5.31	5.9	5.34
		4.7	4.6	4.59	4.99	4.9	5.09	5.24	5.12	4.99	4.71	4.96	5.55	5.74	5.91	5.79	4.98	4.98	5.79	5.91	5.83	5.47	4.5	4.5	4.74	4.74	4.86	5.14	5.52	5.14	4.91	4.75	4.86
		5.86	5.44	5.1	5.08	5.32	5.12	4.87	4.71	4.91	5.12	5.11	4.83	4.94	5.86	5.81	4.98	4.98	5.46	5.54	5.32	5.5	5.45	5.14	5.4	5.54	4.96	4.43	4.86	4.83	5.09	5.35	5.36
		5.7	5.37	5.09	4.72	5.73	5.69	5.21	5.24	5.46	5.22	4.83	4.71	4.94	5.57	5.49	4.98	4.98	5.79	5.47	4.62	4.98	5.03	5.35	5.34	5.11	5.31	5.65	5.87	4.72	5.09	5.38	5.24
		5.54	4.83	4.72	5.22	5.46	5.45	5.14	5.4	5.54	4.96	4.52	5.61	5.81	5.9	5.46	4.98	4.98	5.46	5.11	4.84	4.78	4.98	5.32	5.36	4.5	4.4	4.67	4.86	4.83	4.73	4.76	4.77
		4.7	4.9	4.86	4.75	4.68	4.4	4.89	5.65	5.94	5.75	5.34	5.9	5.34	5.9	5.46	4.98	4.98	5.79	5.91	5.91	5.92	5.37	5.38	4.97	4.43	4.83	5.37	5.59	5.69	5.3	4.96	5.37
		5.37	5.25	5.15	4.91	4.86	4.9	5	4.98	4.86	4.95	5.32	5.38	5.24	5.66	5.79	4.98	4.98	5.79	5.91	5.83	5.11	4.28	3.98	5.48	5.67	5.23	4.39	4.11	4.91	5.18	5.8	5.56
		5.03	5.58	5.24	5.05	4.87	4.71	4.85	5.68	6.01	4.88	3.92	4.91	5.58	5.91	5.79	4.98	4.98	5.79	5.66	4.92	5.02	5.5	5.33	4.94	4.63	5.05	5.38	5.61	6.03	6.03	5.61	5.29
		4.36	4.8	5.45	5.51	5.07	4.76	4.8	5.41	5.4	4.52	4.85	5.68	5.85	5.75	5.46	4.98	4.98	5.79	5.47	4.62	4.84	4.74	4.8	4.67	4.4	4.61	4.74	4.8	4.75	4.71	5.05	5.57
		4.74	4.8	4.67	4.8	5.41	5.24	4.91	4.86	4.83	4.73	4.67	4.92	5.09	5.54	5.46	4.98	4.98	5.49	5.64	5.17	4.77	4.52	4.6	5.05	5.34	5.36	5.08	4.74	4.75	4.6	4.53	5.14
		4.94	5.33	5.64	5.08	4.9	4.99	4.69	4.25	3.81	4.61	4.74	4.8	4.91	5.57	5.49	4.98	4.98	5.46	5.9	5.34	5.54	4.97	4.73	4.82	5.33	5.68	5.02	4.83	5.25	5.34	4.97	5.32
		5.9	5.31	4.82	4.36	4.9	5.59	5.59	5.02	4.92	5.51	5.45	4.97	4.92	5.66	5.79	4.98	4.98	5.46	5.11	4.67	5.23	5.34	5.35	5.92	5.47	5.41	5.24	5.58	5.83	5.15	4.68	4.82
		5.64	5.18	5.03	4.83	4.52	5.61	5.33	5.16	5.79	6.04	5.23	5.11	5.34	5.9	5.46	4.98	4.98	5.79	5.47	4.62	4.84	4.64	4.7	4.99	5.18	5.64	4.96	5.3	5.55	5.74	5.74	5.45
		5.29	4.81	4.84	5.19	5.88	4.88	2.55	4.47	5.49	5.83	5.28	4.86	4.92	5.66	5.79	4.98	4.98	5.49	5.64	5.08	5.03	5.09	5.17	5.34	5.12	4.92	5.05	5.08	4.68	5.1	5.44	5.84
		5.29	5.15	4.85	5.77	5.18	4.41	4.47	5.18	5	4.62	4.02	4.4	5.49	5.84	5.81	4.98	4.98	5.49	5.61	5.35	5.31	5.11	4.84	3.42	3.42	3.42	3.42	3.42	3.42	3.42	3.85	4.02
		5.45	4.95	5.31	5.41	4.8	4.68	4.87	5.07	5.51	5.45	5.05	4.87	5.09	5.54	5.46	4.98	4.98	5.49	5.61	4.52	4.96	5.54	5.24	4.68	4.82	5.45	5.91	5.74	5.64	5.23	4.79	5.14
		4.86	4.83	4.73	4.67	4.86	4.83	4.73	4.36	4.82	5.61	5.79	5.32	4.97	5.54	5.46	4.98	4.98	5.79	5.66	5.35	5.5	5.57	4.89	4.38	4.85	5.51	4.28	3.98	4.55	5.5	4.98	4.63
		5.32	5.51	4.84	4.11	4.67	5.11	5.34	5.37	5.38	4.8	4.68	4.87	5.07	5.66	5.79	4.98	4.98	5.79	5.91	5.58	5.45	4.9	4.63	4.38	4.5	5.03	5.35	5.81	5.61	5.35	5.66	5.18
		4.91	4.99	5.12	5.45	5.45	5.36	5.34	4.99	4.77	5.08	5.38	5.32	5.14	5.61	5.49	4.98	4.98	5.81	5.86	5.34	5.14	5.3	5.7	5.45	4.97	4.43	4.83	5.03	5	4.9	5.08	5.64
		4.78	4.07	5.19	5.88	5.21	4.34	4.38	5.31	5.41	4.8	4.67	4.92	5.09	5.54	5.46	4.98	4.98	5.49	5.57	5.05	4.87	5.07	5.51	5.64	5.18	5.03	4.83	4.71	4.94	5.24	5.41	4.58
		5.45	5.86	5.56	5.38	5.19	5.45	5.45	5.14	5.61	5.56	4.82	4.6	5.05	5.57	5.49	4.98	4.98	5.79	5.47	5.3	5.69	5.73	5.34	4.74	4.99	5.65	5.9	5.83	5.14	4.92	4.77	4.94
		4.43	4.96	5.69	5.59	4.81	4.03	3.89	5.21	5.62	5.62	5.21	4.34	4.38	5.5	5.49	4.98	4.98	5.81	5.72	5.22	4.99	4.69	4.25	4.58	5.41	5.4	4.92	5.08	5.38	5.36	5.36	5.38
		4.98	4.08	4.02	4.4	4.71	4.93	5.24	5.24	5.14	5.05	5.14	5.04	5.14	5.61	5.49	4.98	4.98	5.79	5.91	5.74	5.64	5.23	4.69	4.83	5.11	5.24	4.93	4.74	4.77	4.74	4.99	4.99
		5.23	4.79	5.14	5.09	5.45	5.75	5.7	5.64	5.18	5.03	4.83	4.71	4.94	5.57	5.49	4.98	4.98	5.79	5.47	5.3	5.55	5.51	5.07	4.76	4.73	5.14	5.52	5.37	5.19	5.45	5.45	5.45
		4.92	4.75	4.74	4.61	4.4	4.67	4.86	5.03	5.09	5.17	5.08	4.83	4.94	5.86	5.81	4.98	4.98	5.46	5.9	5.8	5.72	5.28	4.73	4.68	4.87	5.12	5.32	5.38	5.08	4.77	4.99	5.14
		4.92	4.87	4.77	4.52	4.76	5.34	5.56	5.7	5.55	5.3	4.96	5.55	5.3	5.47	5.79	4.98	4.98	5.79	5.86	5.56	5.08	4.83	4.77	4.92	4.75	4.71	4.91	5.12	5.35	5.19	5.04	4.68
		4.96	5.4	5.34	4.94	4.77	5.08	5.38	5.32	4.95	4.97	5.38	5.34	5.42	5.86	5.81	4.98	4.98	5.81	5.86	4.94	4.52	4.76	5.14	5.52	5.12	4.99	4.69	4.52	4.6	5.05	5.57	5.49
		5.17	5.64	5.33	4.94	4.7	4.86	5.12	5.34	5.56	5.86	5.18	4.94	4.81	5.72	5.81	4.98	4.98	5.46	5.11	4.84	4.78	4.8	5.12	5.34	5.32	4.95	4.5	4.5	5.47	5.31	5.07	4.76
		4.58	4.57	5.86	5.67	5.14	5.37	5.51	5.24	5.38	5.56	5.7	5.55	5.3	5.47	5.79	4.98	4.98	5.79	5.91	5.83	5.47	5.08	3.97	4.77	5.54	5.15	4.91	4.77	4.63	4.63	4.63	4.38
		3.81	4.78	5.03	5.7	5.09	5.14	4.84	5.08	5.05	4.87	4.92	4.83	5.08	5.64	5.49	4.98	4.98	5.79	5.91	5.74	5.55	4.83	4.72	5.03	5.09	5.24	5.12	4.91	4.75	4.77	4.9	4.89
		5.18	4.99	5	4.99	5	4.75	4.6	4.59	5.23	5.58	5.24	5.17	5.09	5.54	5.46	4.98	4.98	5.49	5.57	5.05	4.75	4.86	4.7	4.6	4.72	5.73	5.69	4.96	4.98	5.07	5.14	5.46
		3.81	4.59	5.23	5.57	5.73	4.94	4.52	4.68	5.24	5.41	4.97	4.74	4.92	5.61	5.49	4.98	4.98	5.79	5.86	5.56	5.35	5.09	4.9	4.7	4.64	4.84	4.08	4.71	4.87	4.91	5.14	5.36
		5.37	5.14	4.78	5.79	4.82	4.77	5.1	5.42	5.01	4.77	3.97	4.37	4.89	5.27	5.81	4.98	4.98	5.81	5.27	5.46	5.33	5.67	5.32	4.59	5.09	5.37	5.7	5.56	5.34	4.91	4.87	5.12
		5.51	4.28	2.55	4.41	5.39	5.19	5.14	5.38	5.31	4.38	4.85	5.67	5.94	5.75	5.46	4.98	4.98	5.81	5.86	5.42	5.01	5.08	5.9	5.13	4.84	4.98	5.52	5.37	4.98	4.08	4.02	3.85
		5.56	5.08	4.83	4.77	4.92	4.75	5.05	5.24	5.41	4.8	4.36	4.52	4.94	5.86	5.81	4.98	4.98	5.49	5.61	4.52	4.96	5.55	5.7	5.56	5.38	5.08	4.92	5.61	5.56	4.95	5.31	5.41
		5.14	5.54	5.32	5.7	5.03	4.98	4.08	4.52	5.4	5.58	5.18	5.03	5.16	5.47	5.79	4.98	4.98	5.79	5.66	4.92	4.97	5.38	5.61	5.94	5.88	5.21	4.67	5.13	5.34	4.28	3.92	5.1
		4.98	5.64	5.33	5.15	5.38	5.31	4.95	5.56	5.61	5.35	5.51	5.55	5.3	5.47	5.79	4.98	4.98	5.81	5.86	4.72	5.09	5.38	5.4	4.92	4.92	5.5	5.36	4.98	4.62	5.47	5.45	4.95
		5.57	5.5	4.92	5.08	5.37	5.52	5.22	4.72	4.83	5.55	5.7	5.75	5.75	5.86	5.79	4.98	4.98	5.79	5.86	5.56	5.38	5.08	5.08	5.35	5.24	4.93	4.74	4.61	4.4	4.67	4.8	4.74
		5.12	4.99	5.12	5.11	5.1	5.56	5.61	5.14	5.32	5.34	4.76	4.52	4.94	5.86	5.81	4.98	4.98	5.81	5.86	4.72	5.09	5.37	5.7	5.3	5.14	4.79	4.99	4.9	4.86	4.75	4.91	5.34
		5.51	5.46	4.98	4.94	5.18	5.91	5.58	5.45	4.77	3.97	4.77	4.74	4.98	5.64	5.49	4.98	4.98	5.81	5.72	4.81	4.84	5.13	5.96	5.84	4.87	4.26	4.53	5.67	5.43	5.14	5.08	5.36
		4.87	4.68	4.73	5.28	5.59	5.69	4.83	4.72	5.03	5.08	5.24	5.54	5.3	5.47	5.79	4.98	4.98	5.49	5.64	5.17	4.53	3.81	3.41	4.4	4.71	4.8	4.91	5.34	5.51	5.23	3.89	4.69
		5.31	5.11	5.23	6.04	5.68	5.29	5.17	5.38	4.98	4.96	5.25	5.34	5.42	5.86	5.81	4.98	4.98	5.49	5.64	5.08	5.03	4.83	4.98	5.35	5.12	4.99	5.07	5.51	5.55	4.96	4.98	5.35
		4.78	5.36	4.85	5.26	5.43	5.39	5.25	4.55	5.67	5.38	5.03	4.83	4.52	5.61	5.49	4.98	4.98	5.79	5.66	5.35	5.4	5.38	5.15	5.33	5.5	4.38	4.48	5.03	5.36	5.14	4.91	4.87
		5.76	5.9	5.65	4.99	4.74	5.34	5.86	5.44	4.82	4.6	4.68	4.73	5.28	5.72	5.81	4.98	4.98	5.49	5.57	4.94	5.12	5.45	5.26	5.29	5.68	5.59	4.6	4.44	5.31	5.9	5.81	5.5
		5.73	5.32	5.46	4.76	5.85	5.9	5.13	5.14	5.37	5.51	5.24	5.38	5.56	5.86	5.79	4.98	4.98	5.79	5.66	4.92	4.5	3.99	3.85	4.29	4.83	5.36	5.37	5.08	4.92	5.5	5.36	4.5
		5.32	5.12	4.87	5.05	5.24	5.54	5.21	5.26	5.45	5.36	5.38	5.08	4.92	5.61	5.49	4.98	4.98	5.79	5.66	5.07	4.99	5.34	5.32	5.19	5.35	5.12	4.99	4.77	4.77	4.76	4.73	4.98
		4.82	4.6	5.05	5.24	5.58	5.03	4.69	4.4	4	4.85	4.92	4.48	4.38	5.5	5.49	4.98	4.98	5.79	5.66	5.07	4.94	5.57	5.33	4.94	4.81	5.83	5.65	4.89	4.03	4.6	4.71	4.91
		5.26	5.43	5.67	5.23	5.08	5.04	5.15	5.18	5.47	5.3	5.69	5.73	5.42	5.54	5.46	4.98	4.98	5.46	5.9	5.81	5.61	4.92	5.08	5.35	5.24	5.09	4.9	4.76	4.77	5.1	5.29	5.37
		5.08	4.74	4.86	4.98	5.18	5.58	5.4	4.92	4.74	4.86	4.83	4.86	4.91	5.57	5.49	4.98	4.98	5.79	5.47	4.62	4.98	5.59	5.83	5.22	5	5.03	5.09	5.17	5.38	5.08	4.74	4.97
		4.25	4.72	5.03	4.61	5.05	5.41	5.4	5.35	5.31	5.47	4.5	4.5	4.92	5.66	5.79	4.98	4.98	5.49	5.61	4.52	4.08	4.84	4.74	4.98	5.28	5.54	4.77	4.76	5.22	5.72	5.26	4.22
		4.96	5.55	5.3	4.96	5.55	5.3	5.47	5.45	4.44	4.6	5.65	5.61	5.26	5.5	5.49	4.98	4.98	5.81	5.27	5.31	5.54	5.28	5.08	4.83	4.92	4.61	5.03	5.09	4.9	5.42	5.78	5.68
		5.68	5.59	5.02	4.43	4.08	4.84	4.64	5.03	5.57	5.59	5.22	4.99	4.97	5.54	5.46	4.98	4.98	5.49	5.64	5.08	4.83	4.86	4.95	5.45	5.26	4.74	4.88	5.33	5.7	5.02	4.74	4.77
		5.11	5.35	5.24	5.51	5.45	4.8	4.36	4.52	4.94	5.73	5.4	5.09	4.72	5.86	5.81	4.98	4.98	5.81	5.86	4.94	4.52	4.68	5.24	5.58	5.18	5.03	5.16	5.47	5.18	4.22	4.62	5.55
		4.86	4.9	4.76	3.89	4.49	4.63	4.93	5.24	5.24	5.09	4.9	4.99	4.97	5.54	5.46	4.98	4.98	5.46	5.75	6.03	5.86	4.82	4.6	4.91	5.12	5.11	4.52	4.85	5.67	5.94	5.75	5.31
		4.98	4.86	4.43	4.96	5.25	5.37	5.92	5.47	5.3	5.54	5.4	4.92	4.92	5.61	5.49	4.98	4.98	5.79	5.91	5.91	5.45	4.82	4.76	5.12	5.35	4.98	4.96	5.54	5.24	4.97	4.12	4.49
		4.71	4.71	5.05	5.15	5.54	5.31	5.45	5.77	4.84	4.02	4.08	4.71	4.99	5.34	5.36	5.09	5.38	5.49	5.57	4.94	4.77	4.77	4.87	5.05	5.15	5.54	4.9	4.77	4.75	4.71	4.91	5.14
		5.35	5.3	5.45	4.9	4.77	4.67	4.73	4.83	4.86	5.12	5.14	5.54	5.32	5.54	5.46	4.98	4.98	5.81	5.86	4.94	4.83	5.08	5.56	5.7	5.55	5.21	5.17	5.34	4.91	4.75	4.92	5.09
		5.3	5.46	5.33	5.24	4.85	4.71	4.94	5.34	5.36	4.5	4.5	4.74	4.92	5.61	5.49	4.98	4.98	5.79	5.86	5.56	5.38	5.19	5.45	5.22	5.01	5.54	5.14	5.35	5.66	5.45	4.44	4.58
		3.81	4.44	5.44	5.86	4.72	5.09	5.37	4.96	5.41	5.68	5.85	5.75	5.34	5.9	5.46	4.98	4.98	5.49	5.57	5.05	4.6	4.52	4.85	5.5	5.68	5.7	5.64	5.03	4.42	4.49	4.12	4.77
		5.12	5.12	4.99	4.77	5.08	5.35	5.35	5.08	4.77	4.76	4.8	5.45	5.74	5.91	5.79	4.98	4.98	5.79	5.86	5.75	5.45	5.36	5.38	4.98	4.83	5.03	4.86	4.75	4.71	4.91	5.12	5.35
		4.75	4.03	4.53	6.04	5.79	4.26	4.53	5.67	5.94	5.99	4.96	4.96	4.51	5.27	5.81	4.98	4.98	5.46	5.75	6.03	6.03	5.75	4.98	5.16	4.87	5.58	5.08	4.39	4.84	4.92	5.03	5.57
		4.75	4.98	5.5	5.58	5.76	5.13	4.62	4.84	4.64	4.85	4	4.4	5.49	5.84	5.81	4.98	4.98	5.49	5.61	4.52	4.83	5.37	5.59	5.57	5.15	3.89	4.23	4.27	4.71	4.75	4.92	5.28
		4.92	5.51	5.45	4.97	4.95	5.45	5.75	5.86	5.92	5.37	5.29	5.23	4.97	5.54	5.46	4.98	4.98	5.79	5.91	5.91	5.92	5.35	5.34	4.84	4	4.73	4.79	5.14	5.3	5.7	5.45	4.8
		5.4	5.54	4.96	4.43	4.97	5.41	5.24	5.08	4.83	4.44	4.44	5.45	5.91	5.91	5.79	4.98	4.98	5.46	5.11	5.31	5.8	5.83	5.74	5.37	5.15	5.26	5.72	5.28	4.92	4.61	5.03	4.83
		4.84	5.8	5.83	5.83	5.18	4.91	5.1	5.14	4.92	4.92	5.4	5.54	5.3	5.47	5.79	4.98	4.98	5.49	5.57	4.94	5.07	5.51	5.64	5.18	5.03	4.72	4.72	5.37	5.72	5.44	5.1	5.08
		4.02	4.74	5.17	5.34	4.91	4.87	4.71	4.83	5.03	4.61	4.92	4.83	5.08	5.64	5.49	4.98	4.98	5.79	5.91	5.83	5.47	4.5	4.38	4.75	4.74	4.84	4.08	4.71	4.76	4.73	4.83	4.61
		4.71	4.8	4.67	4.73	4.98	5.18	5.64	5.51	4.92	4.5	4.89	5.65	5.94	5.75	5.46	4.98	4.98	5.79	5.91	5.74	5.64	5.03	4.92	4.11	3.48	4.78	5.03	5.35	5.81	5.5	5.26	5.61
		5.05	4.75	4.86	5.03	5.16	4.96	5.55	4.96	4.71	4.76	4.9	5.65	5.85	5.75	5.46	4.98	4.98	5.46	5.11	4.67	4.83	5.49	5.89	5.69	5.3	5.47	5.45	4.95	5.31	5.54	4.83	5.02
		5.14	4.91	4.6	4.82	5.45	5.86	5.68	5.46	5.22	4.72	4.83	5.55	5.74	5.91	5.79	4.98	4.98	5.49	5.64	5.17	5.05	5.14	5.3	5.7	5.45	4.8	4.76	4.77	4.77	4.87	4.71	4.68
		5.45	5.12	4.87	4.91	5.34	5.32	5.12	4.99	5.34	5.32	5.19	5.38	5.56	5.86	5.79	4.98	4.98	5.81	5.86	4.94	4.52	4.6	5.05	5.57	5.56	5.1	5.08	5.32	5.12	4.99	5.12	5.35
		5.41	5.05	4.61	5.03	5.16	4.96	5.64	5.18	4.98	4.86	4.74	4.77	4.94	5.57	5.49	4.98	4.98	5.79	5.91	5.58	4.91	3.92	4.27	4.69	5.03	5.64	5.7	5.56	5.34	5.12	4.86	5.03
		5.12	5.14	5.36	5.03	4.48	4.52	5.08	5.17	4.74	4.98	5.47	5.31	5.35	5.61	5.49	4.98	4.98	5.46	5.54	5.09	5.17	5.32	5.36	4.98	4.08	4.52	5.5	5.51	4.84	4.02	4.25	4.83
		3.75	4.99	5.84	5.26	4.94	4.75	5.38	5.86	5.86	5.48	4.92	4.48	4.38	5.5	5.49	5.38	5.09	5.36	5.08	5.14	5.61	5.79	5.48	4.69	4.83	4.34	4.38	5.5	5.81	5.37	5.38	4.58
		5.03	5	4.9	4.61	4.92	4.98	5	5.22	5.59	5.4	4.69	4.11	5.19	5.84	5.81	4.98	4.98	5.49	5.5	4.38	4.48	5.19	5.89	5.4	4.69	4.84	5.65	5.83	5.22	4.99	4.59	5.09
		4.23	3.74	4.84	5.51	5.5	4.92	5.08	5.38	5.17	5.21	5.54	5.4	5.35	5.66	5.79	4.98	4.98	5.79	5.91	5.74	5.37	4.69	3.89	4.83	4.69	5.48	5.67	4.55	5.25	5.53	5.67	4.53
		5.66	5.18	4.22	3.41	4.84	5.77	5.85	5.01	4.77	4.85	4.42	4.49	4.51	5.27	5.81	4.98	4.98	5.46	5.9	5.34	5.11	5.31	5.65	5.83	5.28	4.86	4.74	4.77	4.76	4.73	4.98	4.74
		4.98	4.75	4.71	4.4	4.02	4.74	5.26	5.45	5.12	4.94	5.57	5.56	4.95	5.5	5.49	4.98	4.98	5.79	5.66	5.35	5.4	5.41	4.97	4.95	5.45	5.26	4.74	4.88	5.55	5.55	4.88	4.25
		4.81	5.83	5.77	5.23	4.67	5.13	5.03	5.08	4.85	4.69	4.4	4.02	4.62	5.47	5.92	5.2	5	5	5.2	5.92	5.91	5.83	5.8	5.31	5.08	5.29	5.03	4.92	4.11	4.69	5.4	5.73
		5.59	5.37	5.16	4.96	5.55	4.96	4.52	5.4	5.41	5.05	4.75	4.78	4.84	5.11	5.46	4.98	4.98	5.81	5.27	5.31	5.45	5.3	5.07	4.94	5.34	5.36	4.98	4.62	5	5.18	4.91	4.91
		4.99	4.97	5.7	5.03	4.5	3.81	4.25	4.77	5.14	5.24	5.11	4.83	4.94	5.86	5.81	4.98	4.98	5.81	5.86	4.94	4.94	4.85	5.51	4.84	4	4.74	4.75	4.03	4.84	5.8	5.31	5.24
		3.85	4.29	4.71	4.75	4.98	5.59	5.32	5.3	4.72	5.41	5.1	4.9	4.97	5.64	5.49	5.38	5.09	5.36	5.35	5.14	5.09	5.54	5.31	4.95	4.85	5.57	5.31	4.39	4.89	4.77	5.15	5.57
		5.34	5.56	5.7	5.37	5.09	4.51	5.5	5.45	5.12	4.76	4.73	4.83	5.08	5.64	5.49	4.98	4.98	5.81	5.86	4.94	4.52	4.6	4.91	5.12	5.12	4.91	4.75	4.86	4.83	4.73	4.67	4.86
		5.48	4.92	4.84	5.08	5.29	5.18	4.99	4.7	4.42	4.49	4.12	4.77	4.91	5.57	5.49	4.98	4.98	5.79	5.91	5.74	5.37	4.69	3.89	4.83	4.71	4.75	4.38	3.99	3.85	3.42	3.42	4.88
		5.5	5.26	5.86	5.67	4.84	4.7	4.86	4.91	5.24	5.41	5.05	4.87	5.09	5.54	5.46	4.98	4.98	5.46	5.54	4.97	5.32	5.79	4.78	5.14	5.38	5.24	4.97	4.63	4.37	4.76	4.99	5
		4.4	4.61	4.74	4.75	4.92	4.83	5.08	5.64	5.33	5.16	5.63	5.61	5.26	5.5	5.49	4.98	4.98	5.79	5.66	5.24	5.35	5.35	4.98	4.83	5.03	4.61	5.05	5.38	5.34	4.97	4.99	4.9
		4.51	3.81	4.78	5.47	5.8	5.68	5.46	5.12	4.7	4.64	4.77	4.73	4.97	5.54	5.46	4.98	4.98	5.79	5.86	5.75	5.45	5.36	5.35	4.93	4.74	4.61	4.38	4.61	5.03	4.72	4.25	4.98
		5.35	5.32	5.14	5.4	5.41	4.97	4.92	5.51	5.64	5.18	4.98	4.86	4.92	5.66	5.79	4.98	4.98	5.49	5.5	4.94	4.77	4.87	5.05	5.41	5.4	5.35	5.66	5.45	4.82	4.6	4.71	4.68
		5	5.47	4.98	4.62	4.96	5.37	5.09	4.53	4.92	4.67	4.73	4.83	5.08	5.64	5.49	4.98	4.98	5.46	5.75	6.03	5.86	4.82	4.76	5.12	5.35	5.08	4.77	4.87	4.71	4.91	4.91	5.08
		5.28	5.72	5.44	4.95	5.31	5.58	5.23	4.97	5.7	5.03	4.98	4.08	4.52	5.61	5.49	4.98	4.98	5.81	5.86	5.34	4.74	4.74	4.79	4.99	4.99	5.18	5.58	5.24	5.08	4.7	4.6	4.59
		4.83	4.52	5.4	5.58	5.18	5.03	4.72	5.02	5.68	5.61	4.82	4.6	5.05	5.57	5.49	4.98	4.98	5.79	5.47	4.62	4.98	5.03	5.13	5.31	5.57	5.5	4.92	4.92	5.5	5.51	4.84	3.99
		5.28	5.1	4.47	4.42	4.85	4.77	5.01	5.89	5.69	4.96	4.98	5.38	5.56	5.86	5.79	4.98	4.98	5.49	5.64	4.98	4.71	4.29	3.74	3.92	5.1	5.28	5.17	5.09	5.34	5.25	4.83	4.83
		6.03	5.99	5.34	5.23	4.51	4.84	5.13	5.22	4.83	4.71	4.99	5.34	5.56	5.86	5.79	4.98	4.98	5.49	5.57	4.94	4.77	4.77	4.99	5.14	5.52	5.22	5.09	5.17	5.35	4.63	4.63	4.89
		4.36	4.52	4.69	4.73	4	4.57	5.88	5.19	5.14	5.4	5.59	5.37	5.16	5.47	5.79	4.98	4.98	5.46	5.54	4.97	5.32	5.79	4.78	4.84	4.7	5.08	5.24	5.41	4.97	4.43	4.96	5.54
		4.58	4.44	5.45	5.47	5.16	5.37	5.59	5.4	5.14	4.78	5.68	4.85	4.52	5.61	5.49	4.98	4.98	5.81	5.86	4.94	4.94	5.31	5.38	5.14	4.78	5.63	5.47	5.19	5.67	5.06	4.23	4.74
		4.96	5.39	5.94	5.33	5	5.37	5.42	5.49	4.83	3.89	4.26	5.63	5.85	5.75	5.46	4.98	4.98	5.81	5.27	5.46	5.75	5.73	5.75	5.34	5.37	5.29	5.23	4.69	4.52	4.36	4.8	5.41
		5.12	5.12	5.12	5.12	4.8	4.74	4.61	4.4	4.67	4.92	5.05	5.14	5.3	5.86	5.79	4.98	4.98	5.49	5.64	5.17	4.77	4.94	5.31	5.41	4.97	4.74	4.74	4.86	5.28	5.72	5.44	5.1
		5.09	4.53	4.92	4.67	4.73	4.83	4.86	4.67	4.4	4.5	5.59	5.87	5.42	5.54	5.46	4.98	4.98	5.49	5.57	5.05	4.75	4.77	4.12	4.96	5.39	5.94	5.99	4.96	4.47	3.75	4.99	5.85
		5.12	4.91	4.87	4.77	4.77	4.99	5.14	5.52	5.22	5.09	5.26	5.45	5.14	5.61	5.49	4.98	4.98	5.79	5.86	5.68	5.46	5.22	4.72	4.83	5.54	5.24	5.05	4.6	4.82	5.45	5.86	5.75
		4.7	4.94	4.98	5.9	5.34	5.75	5.85	5.65	4.98	4.87	5.05	5.14	5.3	5.86	5.79	4.98	4.98	5.81	5.86	4.72	5.09	5.4	5.73	4.94	4.52	4.36	4.9	5.65	5.61	5.14	5.08	5.56
		5.64	5.08	4.83	4.44	4.44	5.44	5.84	5.19	4.84	5.08	5.29	5.23	4.97	5.54	5.46	4.98	4.98	5.49	5.61	4.92	4.74	4.86	4.83	4.61	5.05	5.45	5.7	5.75	5.45	5.19	5.35	5.12
		4.69	3.89	5.21	5.88	5.19	5.47	5.32	5.68	5.41	5	5.8	4.89	4.38	5.5	5.49	4.98	4.98	5.81	5.72	5.22	4.7	4.42	4.47	4.91	5.58	5.91	5.45	4.95	4.91	5.54	4.77	5.15
		4.84	5.13	5.9	5.76	5.3	5.35	5.4	5.58	5.18	4.98	4.86	4.74	4.92	5.61	5.49	4.98	4.98	5.81	5.84	5.49	4.29	3.85	4	4.73	4.79	5.08	4.68	5.1	5.31	5.9	5.34	5.9
		4.91	5.12	5.12	4.76	4.82	5.45	5.66	5.07	4.87	4.91	5.34	5.32	5.14	5.61	5.49	4.98	4.98	5.79	5.91	5.74	5.64	5.15	4.37	4.63	4.97	5.32	5.4	4.47	4.47	5.18	5.83	5.74
		5.64	5.18	4.98	4.73	4.68	4.75	4.92	4.77	4.52	4.36	4.8	5.45	5.74	5.91	5.79	4.98	4.98	5.49	5.61	4.92	4.92	5.4	5.41	5.05	4.75	4.63	4.47	4.55	5.29	5.28	4.44	4.44
		5.69	4.96	4.43	4.97	5.45	4.96	5.3	5.54	5.24	4.97	4.9	5.45	5.58	5.91	5.79	4.98	4.98	5.79	5.86	5.3	5.14	4.79	4.99	5.12	5.52	5.37	5.19	5.45	5.45	5.19	5.38	5.32
		5.4	5.34	4.94	4.77	5.08	5.07	5.14	5.79	5.66	5.07	4.87	4.71	5.05	5.57	5.49	4.98	4.98	5.81	5.86	4.94	4.52	4.68	5.24	5.54	5.21	5.17	5.34	4.76	4.52	4.77	5.14	5.24
		5.45	5.36	5.34	4.76	4.82	5.56	5.57	4.91	4.86	4.83	4.44	4.25	4.94	5.86	5.81	4.98	4.98	5.49	5.57	5.05	4.87	5.12	5.45	5.75	5.7	5.55	4.83	4.83	5.25	5.34	5.42	5.73
		4.87	4.71	4.68	4.8	5.45	5.7	5.75	5.45	5.19	5.35	5.11	4.83	4.94	5.86	5.81	4.98	4.98	5.49	5.57	5.05	4.87	4.77	5.08	5.38	5.32	5.19	5.35	5.35	4.98	4.96	5.55	5.7
		5.34	5.25	5.21	5.17	5.34	5.12	4.8	4.78	4.84	5.08	5.29	5.23	4.97	5.54	5.46	4.98	4.98	5.79	5.47	5.3	5.55	4.96	5.16	5.03	5	4.9	4.61	4.38	4.61	4.74	4.98	5.64
		4.99	4.77	4.74	4.5	4.61	4.64	4.85	5.08	5.36	5.34	4.68	4.52	4.94	5.86	5.81	4.98	4.98	5.49	5.64	5.17	5.05	5.08	5.07	5.08	4.74	4.86	5.14	5.46	5.45	5.12	4.87	4.91
		4.85	4.94	4.69	5.23	5.29	5.61	5.94	5.67	4.53	4.03	4.98	5.46	5.68	5.86	5.79	4.98	4.98	5.46	5.9	5.8	5.84	5.19	4.11	3.48	3.41	4.4	5.49	5.89	5.57	5.23	4.97	5.01
		5.08	5.36	5.5	4.52	4.08	4.84	4.74	4.8	4.67	4.8	5.45	5.51	5.35	5.61	5.49	4.98	4.98	5.79	5.86	5.56	5.34	4.99	5.12	5.04	4.68	5.19	5.8	5	5.16	5.03	5.08	5.32
		4.79	5.21	5.12	4.83	4.4	3.41	4.22	5.18	5.66	5.07	4.87	4.71	5.05	5.57	5.49	4.98	4.98	5.81	5.27	5.46	5.75	5.48	4.57	4.44	4.98	5.38	5.88	6.04	4.85	4.03	4.68	5.24
		4.76	4.77	4.92	5.4	5.58	5.18	4.75	4.94	5.33	5.57	4.68	4.52	4.94	5.86	5.81	4.98	4.98	5.49	5.61	5.35	5.66	5.92	5.37	5.38	4.8	4.76	5.07	5.51	5.45	5.05	4.87	4.77
		4.92	4.63	4.94	5.77	5.66	4.57	3.99	3.81	4.44	5.31	5.75	6.03	6.03	5.75	5.46	4.98	4.98	5.79	5.86	5.68	5.46	4.98	4.6	4.59	5.23	5.57	5.59	5.22	4.76	4.77	5.1	4.76
		5.09	5.37	5.74	5.83	5.18	4.91	4.55	5.29	5.37	4.72	4.83	5.55	5.74	5.91	5.79	4.98	4.98	5.79	5.91	5.91	5.92	5.37	5.25	4.83	5.02	5.68	4.78	4.84	4.7	5.08	5.32	5.36
		5.13	5.96	5.73	4.58	4.66	4.42	4.7	5.22	5.59	5.57	5.23	4.69	4.94	4.91	5.25	5	5.2	5.8	5.86	4.94	4.52	4.68	5.34	5.36	5.08	3.97	4.77	5.54	5.28	4.98	4.71	4.83
		4.75	4.03	4.53	5.67	5.53	4.41	4.47	5.4	5.34	5.05	4.87	4.77	4.92	5.61	5.49	4.98	4.98	5.79	5.86	5.56	5.08	5.1	5.56	5.5	4.38	4.48	5.19	5.84	5.8	5.9	5.31	4.44
		5.21	4.79	4.73	4.77	4.64	4.85	4	4.84	5.51	5.5	4.52	4.83	5.37	5.72	5.81	4.98	4.98	5.49	5.61	4.52	4.08	4.84	4.74	4.75	4.92	5.28	5.29	5.1	4.9	4.77	4.75	5.05
		5.86	5.45	4.82	4.76	5.12	5.35	5.08	5.08	5.38	5.32	5.19	5.38	5.56	5.86	5.79	4.98	4.98	5.46	5.11	4.84	4.78	4.8	4.75	4.91	5.34	5.32	5.19	5.35	5.12	4.99	4.77	4.74
		5.45	5.19	5.35	5.12	4.99	5.12	5.45	5.26	5.21	5.54	5.4	4.92	4.92	5.61	5.49	4.98	4.98	5.79	5.91	5.74	5.45	4.58	4.57	5.61	5.65	4.98	4.61	5.03	5.09	5.26	5.45	5.36
		4.99	4.77	4.74	4.86	4.83	5.08	5.24	5.41	5.05	4.61	4.83	4.86	4.92	5.66	5.79	4.98	4.98	5.49	5.61	5.14	5.32	5.34	4.91	4.6	4.82	5.56	5.57	4.68	4.82	5.44	5.86	4.94
		5.4	5.15	5.33	5.5	4.38	4.48	5.19	5.42	5.85	5.58	5.24	4.85	4.52	5.61	5.49	4.98	4.98	5.81	5.86	4.94	4.25	4.44	5.28	5.72	5.44	5.1	5.11	5.24	5.09	4.83	4.73	4.76
		5.07	4.94	5.24	5.54	4.83	4.83	5.69	5.59	5.28	4.92	4.61	5.03	5.16	5.47	5.79	4.98	4.98	5.46	5.54	5.09	4.92	4.67	4.8	5.45	5.59	5.22	4.7	4.92	4.48	4.03	4.68	5.34
		5.56	5.64	5.17	4.53	5.09	5.38	5.24	4.94	5.07	5.66	5.18	4.94	4.81	5.72	5.81	4.98	4.98	5.49	5.5	4.38	4.85	5.67	5.67	5.06	4.61	4.68	4.83	4.85	5.5	5.51	5.36	5.34
		5.85	5.59	4.78	4.07	5.13	5.96	6.02	5.66	5.21	4.67	5.13	5.76	5.31	5.11	5.46	4.98	4.98	5.81	5.86	4.94	4.94	5.31	5.38	5.09	4.53	4.87	5.05	5.38	5.08	5.31	5.8	5.31
		5.47	5.3	5.69	5.59	4.81	4.84	5.19	5.67	4.53	4.03	4.7	4.86	4.91	5.57	5.49	4.98	4.98	5.46	5.54	5.32	5.54	5.14	4.91	4.75	4.86	4.9	5	4.98	4.86	4.74	4.74	5.02
		4.98	4.86	4.95	5.45	5.26	5.09	5.03	4.86	4.75	4.68	4.73	4.83	5.08	5.64	5.49	4.98	4.98	5.81	5.27	4.89	4.63	4.77	4.91	5.24	5.54	4.96	4.71	4.76	4.8	5.45	5.51	4.92
		5.35	5.61	5.56	4.82	4.76	5.34	5.36	5.45	5.45	5.36	5.34	4.99	5.07	5.66	5.79	4.98	4.98	5.49	5.57	4.91	4.77	4.63	4.37	3.97	5.08	5.59	5.87	4.72	4.6	4.98	5.46	5.45
		5.45	5.13	5.3	5.54	5.31	4.95	5.44	5.86	4.94	4.94	5.31	5.54	5.3	5.47	5.79	4.98	4.98	5.49	5.57	5.05	4.87	4.77	5.08	5.37	5.52	4.98	4.94	5.33	5.57	4.68	4.52	4.85
		5.05	5.45	5.51	5.07	4.99	5.12	5.24	5.14	4.77	4.52	4.6	4.71	5.05	5.57	5.49	4.98	4.98	5.79	5.47	4.62	4.98	5.47	5	4.62	4.84	4.74	4.75	4.92	5.14	5.13	5.21	5.05
		4.52	4.76	5.34	5.32	5.12	4.87	4.68	4.8	5.41	5.24	4.68	4.52	4.94	5.86	5.81	4.98	4.98	5.46	5.11	5.31	5.8	5.31	4.92	4.97	5.45	5.7	5.56	5.35	5.14	4.77	4.52	4.76
		5.45	5.91	5.74	5.55	4.96	4.43	4.86	4.83	4.61	5.05	5.41	5.4	5.35	5.66	5.79	4.98	4.98	5.79	5.47	5.16	5.37	5.29	5.1	4.9	4.63	5.05	5.38	5.08	4.84	4.92	4.85	4.77
		5.08	5.38	5.36	5.45	5.45	5.19	5.38	5.36	5.36	5.34	4.76	4.52	4.94	5.86	5.81	4.98	4.98	5.81	5.86	5.34	5.14	5.04	5.14	5.61	5.81	5.37	5.25	4.96	4.52	5.4	5.41	4.97
		4.89	4.9	4.63	4.38	3.99	4.84	5.77	5.85	5.19	4.48	4.38	5.5	5.81	5.9	5.46	4.98	4.98	5.46	5.75	5.94	5.39	5.25	5.48	5.66	5.21	4.51	4.68	4.9	4.74	4.98	5.36	5.32
		5.14	5.54	4.77	5.15	5.58	5.4	4.92	4.92	5.5	5.36	4.78	3.81	4.72	5.86	5.81	4.98	4.98	5.46	5.54	4.97	5.32	5.79	4.78	4.84	4.81	5.59	5.57	5.03	4.69	4.4	4.02	4.25
		5.09	5.03	4.83	4.98	5.35	5.24	4.93	4.74	4.38	4.22	5.18	5.66	5.35	5.61	5.49	4.98	4.98	5.46	5.54	5.09	4.87	5.05	5.45	5.3	4.51	4.96	5.18	5.8	5.56	5.38	4.98	4.96
		5.45	5.05	4.75	4.74	4.84	4.08	4.43	4.86	4.83	5.09	5.35	5.32	5.14	5.61	5.49	4.98	4.98	5.46	5.75	6.03	5.86	5.26	5.31	5.41	4.8	4.76	4.71	4.96	5.54	5.24	5.05	4.87
		5.35	5.09	5.03	4.72	4.83	5.54	5.4	5.14	5.45	5.75	5.7	5.55	5.3	5.47	5.79	4.98	4.98	5.79	5.86	5.75	5.45	4.95	4.86	4.83	5.08	5.64	5.33	5.16	5.79	5.33	4.88	4.25
		5.04	5.15	5.26	5.27	5.46	5.77	5.67	5.23	4.39	4.89	4.9	4.77	4.91	5.57	5.49	4.98	4.98	5.79	5.66	5.35	5.5	5.51	4.84	4.11	4.67	4.39	4.11	3.92	4.28	5.11	5.83	5.83
		5.45	5.19	5.35	5.35	5.08	4.77	4.87	4.91	5.12	5.35	5.08	4.77	4.94	5.57	5.49	4.98	4.98	5.81	5.72	5.37	5.09	5.26	5.45	5.19	5.38	5.36	5.36	5.38	5.08	5.08	5.37	5.52
		4	4.73	4.69	4.25	4.6	5.7	5.46	5.25	5.48	5.66	4.57	4.02	4.62	5.47	5.79	4.98	4.98	5.81	5.72	4.81	4.84	5.13	5.26	3.98	4.88	5.62	5.67	4.85	4.03	4.68	5.34	5.57
		5.45	5.12	4.76	4.8	5.41	5.4	5.35	5.31	5.8	4.89	4.03	4.6	5.05	5.57	5.49	4.98	4.98	5.79	5.47	5.3	5.55	5.7	5.56	5.35	4.63	4.12	4.96	5.46	5.79	5.16	5.18	5.91
		5.81	5.37	5.38	5.05	4.61	4.83	4.44	4.44	5.56	5.64	5.08	5.03	5.16	5.47	5.79	4.98	4.98	5.79	5.47	5.3	5.54	5.24	4.91	4.8	4.78	4.48	4.38	5.31	5.54	4.96	4.52	5.4
		4.69	4.83	5.08	5.17	4.74	4.88	5.55	5.55	4.89	4.38	4.61	5.03	5.16	5.47	5.79	4.98	4.98	5.81	5.27	4.51	4.23	3.74	4.84	5.34	5.35	5.8	5.72	4.81	4.94	5.18	5.66	4.92
		5.61	5.35	5.51	5.45	4.8	4.76	5.07	5.3	4.91	3.92	4.88	5.88	5.94	5.75	5.46	4.98	4.98	5.49	5.61	5.35	5.31	5.18	4.96	3.89	4.76	4.99	5	4.9	5.08	5.64	5.56	4.82
		5.12	4.87	4.71	4.91	5.34	5.36	5.36	5.38	5.24	5.66	5.45	4.82	4.68	5.57	5.49	4.98	4.98	5.79	5.91	5.74	5.55	5.21	5.17	5.38	4.98	4.96	5.54	5.24	4.94	4.77	4.77	4.99
		5.89	5.69	4.96	4.52	5.61	5.56	4.82	4.6	4.91	5.12	5.12	4.99	5.07	5.66	5.79	4.98	4.98	5.49	5.61	4.92	4.74	4.97	5.45	4.96	5.3	5.25	5.37	5.8	5.86	4.94	4.52	4.6
		5.17	5.09	5.7	5.34	5.23	3.89	4.03	4.81	5.83	5.65	4.84	4.03	4.81	5.72	5.81	4.98	4.98	5.49	5.5	4.95	5.45	5.66	5.07	4.94	5.34	5.4	4.91	4.91	5.13	5.16	5.03	4.61
		5.31	4.95	5.31	5.54	5.3	5.47	5.45	5.1	4.68	4.61	4.77	4.78	4.98	5.64	5.49	4.98	4.98	5.81	5.27	4.89	4.63	4.63	5.28	5.23	5.02	4.37	5.15	5.64	5.7	5.75	5.26	5.09
		5.74	5.64	5.23	4.59	5.09	5.37	5.74	5.83	5.18	4.96	3.89	4.76	5.22	5.72	5.81	4.98	4.98	5.49	5.5	4.94	4.94	5.73	5.4	5.15	5.26	5.27	5.31	5.54	5.15	4.68	4.82	5.44
		5.11	5.35	5.08	5.08	5.38	5.36	5.36	5.34	4.91	4.75	4.86	5.03	5.16	5.47	5.79	4.98	4.98	5.49	5.64	5.17	4.53	4.6	4.98	5.46	5.45	5.19	5.38	5.32	5.19	5.38	5.32	5.14
		5.32	5.08	5.1	5.31	5.54	5.32	5.54	5.37	5.24	5.31	5.18	4.96	4.51	5.27	5.81	4.98	4.98	5.49	5.64	5.08	4.9	4.99	4.79	5.08	4.91	4.91	4.87	5.12	5.32	5.38	5.08	4.74
		4.02	4.08	4.71	4.94	5.34	5.51	4.84	3.74	3.98	4.55	5.5	5.02	4.92	5.66	5.79	4.98	4.98	5.49	5.61	4.52	4.96	5.25	5.34	4.97	4.99	5.22	5.83	5.49	4.47	2.55	3.74	4.29
		4.9	4.68	4.51	5.21	5.66	5.77	4.94	4.97	5.24	5.54	5.21	5.26	5.75	5.86	5.79	4.98	4.98	5.46	5.11	5.31	5.8	5.8	5.56	5.08	4.83	4.85	5.54	5.28	5.14	4.77	4.52	4.6
		4.51	4.96	5.4	5.32	4.97	4.63	4.89	4.76	5.1	4.9	4.97	5.64	5.81	5.9	5.46	4.98	4.98	5.79	5.47	5.41	5.68	6.01	5.21	4.34	3.72	4.6	5.5	5.33	5.46	5.45	5.77	4.84
		4.87	5.12	5.45	5.46	5.14	4.73	4.36	4.52	4.94	5.73	5.4	5.09	4.72	5.86	5.81	4.98	4.98	5.49	5.57	4.94	4.77	4.77	4.99	5.34	5.56	5.7	5.55	4.96	4.71	4.76	4.73	4.98
		4.85	4.43	4.5	4.89	5.55	5.55	4.82	4.85	4.42	4.49	4.12	4.77	4.91	5.57	5.49	4.98	4.98	5.79	5.91	5.83	5.11	4.84	4.02	4.25	4.83	5.54	5.24	4.98	4.63	4.49	3.89	4.76
		5.68	5.41	4.96	5.37	5.09	4.53	4.92	4.91	5.24	5.41	5.05	4.87	5.09	5.54	5.46	4.98	4.98	5.49	5.61	5.35	5.51	5.37	4.69	4.53	5.67	5.19	4.84	4.81	5.59	5.69	4.96	4.71
		5.05	5.15	5.1	4.91	5.49	5.85	5.01	4.84	4.25	4.25	4.88	5.65	5.94	5.75	5.46	4.98	4.98	5.49	5.61	4.52	4.83	5.03	5.09	5.35	5.32	5.12	4.87	4.71	4.68	4.73	4.83	4.86
		5.41	5.24	5.08	4.9	5	4.98	4.86	4.74	4.77	4.94	5.57	5.56	4.95	5.5	5.49	4.98	4.98	5.46	5.9	5.34	5.9	5.34	5.54	4.97	4.99	4.9	4.86	4.75	4.71	4.68	4.9	5.59
		4.8	4.63	3.75	3.75	4.42	5.48	5.79	4.78	4.07	4.78	5.36	5.5	5.35	5.66	5.79	4.98	4.98	5.49	5.61	4.92	4.92	5.4	5.58	5.18	5.03	4.72	4.72	5.03	5.09	4.84	5.32	5.78
		5.77	4.85	5.15	5.64	4.96	5.16	5.03	4.86	4.91	5.34	5.36	4.98	4.62	5.47	5.79	4.98	4.98	5.81	5.86	4.94	4.52	4.76	5.14	5.23	5.02	4.63	4.77	4.67	4.8	5.41	5.24	4.91
		4.91	5.57	5.81	5.37	5.25	4.96	4.71	4.87	5.05	5.57	5.33	4.94	4.81	5.72	5.81	4.98	4.98	5.49	5.57	4.94	4.77	4.74	4.86	4.83	5.08	5.32	5.51	5.23	4.67	5.08	5.25	5.3
		4.91	4.6	4.82	5.45	5.86	5.68	5.5	4.85	4.83	5.08	5.32	5.12	4.94	5.57	5.49	4.98	4.98	5.46	5.54	5.32	5.5	5.45	5.12	4.87	4.68	4.4	4.5	5.47	5.31	5.07	4.94	5.24
		5.75	5.45	5.45	5.45	5.12	4.99	5.34	5.36	5.51	5.5	4.85	4.52	4.68	5.57	5.49	4.98	4.98	5.81	5.86	5.34	5.08	4.68	5.1	5.44	5.27	4.51	4.49	4.99	5.42	4.55	4.47	4.75
		4.74	4.84	5.01	5.89	5.45	5.05	4.87	5.09	5.34	5.04	5.14	5.67	6.03	5.75	5.46	4.98	4.98	5.81	5.27	4.89	4.63	4.97	5.24	5.54	5.3	5.13	5.76	6.01	5.18	4.82	3.97	4.77
		4.92	5.51	5.64	5.15	4.77	5.54	5.15	5.05	4.75	4.86	4.9	4.99	4.97	5.54	5.46	4.98	4.98	5.79	5.86	5.68	5.46	5.12	4.99	4.79	5.21	5.13	5.12	4.99	4.97	5.54	5.34	5.2
		4.83	5.69	5.59	5.28	4.86	4.43	4.08	4.84	4.74	4.8	4.75	4.71	5.05	5.57	5.49	4.98	4.98	5.79	5.47	4.62	4.98	5.47	5	5.3	5.55	5.51	5.07	4.99	5.12	5.24	4.93	4.78
		5.12	5.32	5.34	5.12	4.86	4.83	4.86	4.43	4.96	5.69	5.3	4.89	4.89	5.27	5.81	4.98	4.98	5.81	5.86	4.94	4.94	5.31	5.54	5.21	5.24	5.46	5.22	5.09	5.17	5.08	4.83	4.69
		4.83	4.71	4.76	4.8	5.45	5.74	5.83	5.8	5.19	4.84	5.31	4.85	4.94	5.5	5.49	4.98	4.98	5.81	5.72	5.22	5	5.03	4.83	4.52	5.5	5.36	4.98	4.25	4.83	5.25	5.34	5.09
		4.61	4.83	4.73	4.36	4.03	4.89	5.57	4.85	4.95	5.31	5.54	5.09	5.17	5.64	5.49	4.98	4.98	5.79	5.47	5.16	5.22	5.52	5.14	4.91	4.87	4.77	4.74	4.5	4.5	5.36	5.34	4.91
		5.32	5.19	5.38	5.36	5.36	5.34	4.99	4.77	4.92	5.4	5.54	4.96	4.52	5.61	5.49	4.98	4.98	5.81	5.86	4.94	4.94	5.31	5.54	4.96	4.98	5.38	5.17	5.09	5.03	5.08	5.32	5.57
		4.77	5.45	5.13	5.3	5.25	5.08	5.31	5.8	5.83	5.74	5.55	4.96	4.52	5.61	5.49	4.98	4.98	5.79	5.91	5.58	5.45	5.01	5.23	5.37	5.24	5.66	5.45	4.82	4.6	5.05	5.24	5.54
		5.05	5.24	5.54	4.83	4.25	4.84	4.74	4.75	5.05	5.38	5.34	5.09	5.17	5.64	5.49	4.98	4.98	5.79	5.91	5.74	5.55	4.96	4.43	4.86	4.83	4.61	4.92	5.14	5.52	5.14	4.91	4.75
		4.93	4.71	4.4	3.99	4.38	4.75	4.74	4.61	4.38	4.61	5.03	4.83	4.52	5.61	5.49	4.98	4.98	5.81	5.86	4.94	4.25	4.44	4.83	4.86	4.75	4.91	5.34	5.36	5.36	5.38	5.19	5.32
		4.57	3.99	4.38	4.63	4.9	5.54	5.28	5.08	4.9	5	4.75	4.6	4.72	5.86	5.81	4.98	4.98	5.79	5.86	5.75	5.26	4.74	4.88	5.33	5.7	4.6	4.25	4.77	4.92	4.91	5.34	5.51
		4.96	5.64	5.15	4.77	5.54	4.91	4.94	4.77	4.87	4.98	5.7	6.04	5.23	5.11	5.46	4.98	4.98	5.79	5.66	5.35	5.4	5.54	4.96	4.43	4.86	5.14	5.46	5.57	5.32	5.34	5.38	4.97
		5.07	4.98	4.96	5.25	5.34	5.09	4.92	4.91	5.24	5.58	5.18	5.03	5.16	5.47	5.79	4.98	4.98	5.81	5.27	4.51	4.96	5.4	5.5	4.52	4.83	5.37	5.59	5.45	4.97	4.92	5.3	5.76
		5.09	5.26	5.45	5.36	5.34	4.91	4.87	5.07	5.51	5.55	5.21	5.26	5.75	5.86	5.79	4.98	4.98	5.46	5.9	5.92	5.86	5.56	5.38	5.08	4.92	5.4	5.54	5.21	5.24	5.46	5.14	4.86
		5.41	5.24	5.08	5.03	5.16	5.13	4.91	3.92	3.74	4.84	5.11	5.31	5.35	5.61	5.49	4.98	4.98	5.81	5.86	4.94	4.25	4.44	5.28	5.59	5.45	4.97	4.95	5.32	5.34	4.99	4.77	4.92
		4.76	4.4	4.89	5.33	5.88	5.38	5.03	4.83	4.43	4.97	5.41	5.4	5.35	5.66	5.79	4.98	4.98	5.46	5.11	4.84	5.19	5.42	5.1	5.31	5.27	5.26	5.15	5.37	4.96	5.41	5.24	4.55
		5.07	5.66	5.45	5.1	5.11	5.12	4.91	4.75	4.86	4.9	4.7	4.92	4.84	5.11	5.46	4.98	4.98	5.79	5.47	5.3	5.25	5.08	4.84	4.92	5.03	5.64	5.7	5.75	5.45	4.95	4.5	4.61
		5.68	4.85	4.98	5.35	5.12	4.99	5.12	5.45	5.4	4.75	4.49	4.12	4.97	5.64	5.49	4.98	4.98	5.81	5.86	4.72	3.81	4.78	5.36	5.5	4.92	5.08	5.38	5.17	5.29	5.68	5.46	4.96
		4.95	4.86	5.28	5.59	5.45	4.8	4.68	4.87	5.12	5.45	5.45	5.12	4.94	5.57	5.49	4.98	4.98	5.81	5.86	4.94	4.52	4.76	5.14	5.23	5.01	5.54	5.14	4.92	5.08	5.38	5.32	5.19
		5.04	5.12	4.94	5.34	5.57	4.84	4.69	5.4	5.3	5.31	5.54	5.14	5.35	5.66	5.79	4.98	4.98	5.49	5.5	4.95	5.56	5.57	4.94	4.71	4.08	4.84	4.64	5.03	5.29	5.61	5.85	5.79
		5.66	4.88	3.98	4.58	5.73	5.73	4.58	5.25	5.46	5.79	5.16	5.18	5.91	5.91	5.79	4.98	4.98	5.49	5.64	4.98	4.71	4.29	3.42	4.11	4.34	4.38	5.5	5.33	4.94	4.7	4.61	4.38
		4.77	4.87	4.91	5.34	5.32	5.12	4.87	4.71	4.68	4.9	5.59	5.68	5.41	5.47	5.79	4.98	4.98	5.79	5.66	5.07	4.76	4.8	5.45	5.59	5.37	4.72	4.72	5.22	5.46	5.57	5.32	5.34
		4.84	5.65	5.83	5.28	4.73	4.36	4.03	4.34	5.23	5.34	5.35	5.92	5.91	5.91	5.79	4.98	4.98	5.79	5.86	5.56	5.35	5.09	4.83	4.92	4.61	4.9	5	5.03	5.09	5.17	5.34	5.12
		4.75	4.94	5.18	5.66	5.07	4.76	4.73	5.28	5.59	5.4	5.15	5.18	5.91	5.91	5.79	4.98	4.98	5.79	5.91	5.58	4.91	3.92	4.28	5.77	5.83	5.37	4.83	4.71	4.87	5.05	5.57	5.33
		4.98	5.18	5.64	5.51	4.92	4.97	5.45	5.74	5.91	5.45	5.1	5.08	5.56	5.86	5.79	4.98	4.98	5.79	5.47	4.62	4.98	5.36	4.85	4.38	4.34	4.11	4.29	4.71	4.8	4.75	4.91	5.34
		5.35	5.32	5.12	4.76	4.4	4.61	4.74	4.8	5.12	5.12	5.35	5.08	4.92	5.61	5.49	4.98	4.98	5.81	5.86	5.34	5.14	5.04	5.12	4.99	5.12	5.12	4.91	4.75	4.92	5.05	5.14	5.09
		4.9	5.59	5.86	5.38	5.03	4.83	4.98	5.38	5.36	5.36	5.38	5.08	4.92	5.61	5.49	4.98	4.98	5.79	5.86	5.68	5.46	5.22	5.09	5.17	5.38	5.24	5.51	5.45	4.97	4.74	4.77	4.99
		5.51	5.34	5.05	4.87	4.71	4.83	5.37	5.59	5.45	4.97	4.92	5.66	5.92	5.9	5.46	4.98	4.98	5.49	5.57	5.05	4.6	4.82	5.48	5.96	5.96	5.73	5.75	5.31	4.44	4.6	5.5	4.55
		3.48	4.11	4.78	4.75	4.92	5.28	5.59	5.4	5.15	5.18	5.91	5.91	5.92	5.9	5.46	4.98	4.98	5.81	5.86	5.42	5.34	5.04	5.09	4.59	4.99	4.99	5.18	5.64	4.96	4.62	4.02	4.4
		5.55	5.74	5.83	5.47	5.08	3.97	4.77	5.54	5.15	5.05	4.75	4.92	5.09	5.54	5.46	4.98	4.98	5.46	5.54	4.97	5.23	5.29	5.34	5.09	5.17	5.24	5.41	4.8	4.67	4.86	4.83	4.73
		4.86	4.74	4.74	4.97	5.41	5.4	4.52	4.83	5.37	5.83	5.59	4.98	4.62	5.47	5.79	4.98	4.98	5.81	5.86	4.94	4.52	4.76	5.14	5.36	4.83	4.27	3.92	4.11	5.01	4.97	4.99	4.9
		4.99	5	5.22	5.59	5.57	5.15	4.85	5.75	5.13	4.07	4.38	4.74	4.98	5.64	5.49	4.98	4.98	5.81	5.86	4.94	4.52	4.6	4.71	4.68	4.73	4.83	4.86	5.12	4.91	5.08	5.2	5.57
		4.44	5.56	5.64	4.97	4.12	4.23	4.88	6.01	5.79	5.16	5.18	5.66	5.35	5.61	5.49	4.98	4.98	5.79	5.66	5.07	4.99	5.14	5.36	4.83	4.4	3.41	3.81	4.59	4.73	4.82	5.55	5.62
		4.72	5.73	5.45	4.8	4.36	4.52	4.69	4.73	4	3.85	4.29	4.71	4.98	5.64	5.49	4.98	4.98	5.46	5.9	5.81	5.64	5.08	4.83	4.86	4.43	4.85	5.68	5.32	5.16	4.98	5.11	4.67
		5.12	4.87	4.91	5.34	5.36	5.36	5.34	4.99	4.71	4.08	4.98	5.47	5.83	5.91	5.79	4.98	4.98	5.49	5.61	4.92	4.77	4.87	4.71	4.91	5.34	5.32	4.95	4.97	5.45	5.73	4.94	4.52
		4.84	4.74	5.17	5.08	4.83	4.94	5.86	5.44	4.82	4.6	4.71	4.71	5.05	5.57	5.49	4.98	4.98	5.79	5.47	5.3	5.54	5.24	4.98	4.63	4.47	4.55	5.41	5.42	5.34	5.25	4.83	4.25
		4.77	4.99	5.34	5.32	5.12	4.76	4.73	4.83	4.86	5.12	5.14	5.54	5.32	5.54	5.46	4.98	4.98	5.49	5.61	4.92	5.08	5.35	5.12	4.91	4.75	4.92	4.77	4.83	5.11	5.12	4.76	4.82
		5.09	4.87	5.05	5.45	5.59	5.28	4.73	4.76	4.71	4.96	5.69	5.73	5.42	5.54	5.46	4.98	4.98	5.49	5.64	5.08	5.03	5.09	5.17	5.34	4.91	4.87	5.12	5.45	5.75	5.7	5.64	5.23
		5.19	5.32	5.38	5.19	5.45	5.45	5.19	5.07	5.32	5.78	5.63	5.3	4.72	5.86	5.81	4.98	4.98	5.81	5.86	4.94	4.52	4.76	5.12	5.12	4.99	4.77	4.77	4.87	4.71	4.91	5.34	5.36
		4.76	4.82	5.44	5.72	5.28	4.92	4.61	4.83	4.92	4.75	4.74	4.84	4.62	5.47	5.79	4.98	4.98	5.46	5.9	5.81	5.57	4.68	4.82	5.31	5.9	5.8	5.86	5.34	5.08	4.91	4.91	4.75
		5.09	5.22	5.46	5.45	5.19	5.35	5.12	4.99	4.77	4.77	4.87	4.71	5.05	5.57	5.49	4.98	4.98	5.81	5.86	4.94	4.25	4.6	5.65	4.78	5.14	5.37	5.7	5.75	5.45	5.36	5.34	4.99
		5.1	4.77	4.82	5.67	4.55	3.98	4.88	5.66	6.01	5.83	5.28	5.17	5.09	5.54	5.46	4.98	4.98	5.49	5.64	4.97	4.12	4.96	5.39	5.19	4.84	4.7	4.86	4.91	5.57	5.33	5.15	5.37
		4.85	5.5	5.45	5.19	5.38	5.36	5.36	5.34	4.99	5.12	5.04	5.14	5.34	5.86	5.81	4.98	4.98	5.49	5.5	4.38	4.85	6.04	5.7	5.02	4.74	5.08	5.38	5.17	5.09	5.03	5	4.9
		5.38	5.88	6.04	4.53	3.48	3.41	4.84	5.51	5.34	5.05	4.75	4.92	5.09	5.54	5.46	4.98	4.98	5.49	5.57	4.94	5.07	5.66	5.18	5.15	5.37	5.51	4.92	4.86	4.98	5.18	5.58	5.4
		3.41	4.4	4.71	4.8	4.75	4.68	4.4	3.99	3.85	4.84	5.51	5.5	5.35	5.66	5.79	4.98	4.98	5.46	5.54	5.09	5.17	5.28	5.54	4.77	4.76	4.99	5.18	5.29	5.61	5.94	5.88	4.88
		5.34	5.12	4.86	4.83	4.92	4.61	4.83	4.86	4.95	5.32	5.35	5.14	5.09	5.54	5.46	4.98	4.98	5.49	5.61	5.35	5.31	5.8	5.31	5.08	5.25	5.21	5.17	5.08	5.14	5.61	5.68	5.41
		5.14	5.38	5.24	5.05	4.75	4.8	4.71	4.83	4.67	5.13	5.34	5.23	4.67	5.11	5.46	4.98	4.98	5.81	5.72	5.37	4.72	5.02	5.68	5.68	5.41	5	5.8	4.84	4.26	5.79	6.01	5.21
		5.24	5.41	4.8	4.67	4.8	4.71	4.4	4.02	4.08	4.43	4.86	4.83	5.08	5.64	5.49	4.98	4.98	5.81	5.27	4.51	4.23	4.28	5.11	5.83	5.83	5.47	4.98	4.62	5.47	5.45	4.44	3.81
		4.08	4.71	4.94	5.34	5.36	4.78	3.48	4.11	5.19	5.84	5.8	5.9	5.34	5.9	5.46	4.98	4.98	5.49	5.64	4.97	4.9	5.54	5.15	4.68	4.82	5.45	5.86	5.75	5.45	5.36	5.38	5.24
		4.99	4.79	5.14	4.9	5.21	5.69	5.59	5.37	4.72	4.83	5.69	5.73	5.42	5.54	5.46	4.98	4.98	5.49	5.64	5.08	4.9	4.99	4.59	4.6	4.75	4.74	4.82	5.55	5.67	5.06	4.84	4.74
		4.47	4.63	4.8	4.91	5.15	5.54	4.9	4.97	5.28	5.83	6.01	5.67	5.23	5.11	5.46	4.98	4.98	5.79	5.66	5.07	4.94	5.15	5.83	5.58	5.24	4.85	4.52	5.4	5.38	5.09	4.72	5.41
		5.51	5.45	4.8	4.68	4.75	4.86	4.9	4.7	4.64	4.84	4.62	5.47	5.92	5.9	5.46	4.98	4.98	5.46	5.9	5.81	5.57	4.68	4.82	5.56	5.57	4.91	4.86	4.83	4.73	4.67	4.86	4.83
		4.95	5.31	5.9	5.8	5.84	5.19	4.84	5.11	5.34	5.37	5.25	4.96	4.52	5.61	5.49	4.98	4.98	5.79	5.47	5.3	5.55	5.51	4.92	4.97	5.45	5.59	4.81	4.03	4.84	5.76	5.13	5.31
		4.89	5.45	5.77	4.84	3.99	3.81	4.57	5.61	5.79	5.32	4.59	4.6	4.81	5.72	5.81	4.98	4.98	5.49	5.5	4.95	5.45	5.47	5.16	5.03	4.86	4.67	4.73	4.98	5.18	5.64	5.51	5.35
		4.79	5.14	5.04	5.12	4.87	4.71	4.71	5.05	5.57	5.81	5.37	5.25	5.3	5.47	5.79	4.98	4.98	5.79	5.91	5.91	5.18	5.15	5.38	5.24	5.17	4.53	4.6	4.7	4.61	4.92	4.83	4.86
		5.07	5.19	5.45	5.45	4.95	4.97	5.45	5.89	5.01	4.84	4.08	4.71	4.94	5.57	5.49	4.98	4.98	5.79	5.86	5.75	5.45	5.19	5.38	5.32	5.19	5.37	5.52	5.22	4.83	4.71	4.99	5.14
		4.68	4.8	5.41	5.24	4.91	4.92	4.77	4.83	5.16	5.52	5.22	4.83	4.52	5.61	5.49	4.98	4.98	5.79	5.86	5.75	5.45	5.12	4.99	5.12	5.35	5.19	5.32	5.38	5.24	5.51	5.64	5.18
		5.67	6.01	5.83	5.14	4.92	4.92	5.4	5.54	4.96	4.43	5.02	5.65	5.85	5.75	5.46	4.98	4.98	5.49	5.61	4.92	4.74	4.5	4.5	5.03	5.99	5.85	5.65	4.6	4.44	5.31	5.54	5.42
		4.85	4.52	5.4	5.41	4.58	3.72	4.34	4.83	5.49	5.85	5.59	4.98	4.62	5.47	5.79	4.98	4.98	5.81	5.27	5.46	5.33	5.24	4.85	4.98	5.38	5.56	5.86	5.92	5.35	5.03	4.5	4.5
		3.98	5.26	5.13	4.84	4.98	5.52	5.37	5.08	4.92	5.4	5.58	5.23	4.97	5.54	5.46	4.98	4.98	5.81	5.86	4.94	4.52	4.68	5.24	5.41	4.97	4.95	5.32	5.38	5.08	4.92	5.14	5.1
		5.83	5.47	4.5	4.4	4.67	4.8	4.74	4.84	4.25	4.72	5.22	5.46	5.68	5.86	5.79	4.98	4.98	5.46	5.11	5.31	5.65	5.83	5.37	5.09	4.9	5.14	5.05	4.92	4.75	4.68	4.8	5.38
		5.5	4.85	4.25	4.58	5.41	5.24	5.17	5.09	5.7	5.03	4.5	4.5	4.92	5.66	5.79	4.98	4.98	5.49	5.5	4.38	4.34	5.21	6.01	5.79	5.16	5.26	5.72	5.37	4.83	4.71	4.87	4.68
		4.92	5.51	5.45	4.97	4.92	5.51	5.45	4.8	4.68	4.75	4.77	4.63	4.89	5.27	5.81	4.98	4.98	5.79	5.86	5.75	5.75	5.7	5.45	4.8	4.68	4.87	5.12	5.32	5.34	4.99	5.12	5.45
		5.34	5.23	4.51	4.84	5.13	5.22	4.72	4.83	5.69	5.3	5.46	5.75	5.73	5.75	5.46	4.98	4.98	5.46	5.54	5.09	4.92	4.67	4.9	5.5	5.58	5.85	5.41	4.72	4.6	4.75	4.74	5.08
		5.14	5.46	5.45	5.12	4.87	4.91	5.34	5.32	5.12	4.87	4.68	4.73	5.28	5.72	5.81	4.98	4.98	5.49	5.61	4.92	4.77	4.87	5.05	5.57	5.56	4.82	4.36	4.73	4.98	5	5.22	5.72
		4.75	4.68	4.73	4.98	5	4.9	4.61	5.05	5.41	5.24	4.68	4.52	4.94	5.86	5.81	4.98	4.98	5.81	5.86	4.94	4.94	5.31	5.41	4.8	4.76	4.77	4.77	4.87	4.68	4.8	5.45	5.51
		5.54	5.46	4.98	4.74	5.05	4.92	4.75	4.91	5.14	5.52	5.22	4.83	4.52	5.61	5.49	4.98	4.98	5.81	5.27	5.46	5.75	5.73	5.75	5.31	5.1	5.08	5.32	4.95	4.86	5.14	5.46	5.45
		4.77	4.75	4.71	5.05	5.57	5.56	4.95	5.31	5.58	5.18	4.98	4.86	4.92	5.66	5.79	4.98	4.98	5.46	5.11	5.31	5.8	5.83	5.83	5.8	4.84	4.69	5.4	5.73	5.34	5.21	5.12	5.03
		3.81	4.25	4.94	5.86	5.44	4.82	4.6	5.05	5.57	5.56	4.82	4.6	5.05	5.57	5.49	4.98	4.98	5.79	5.91	5.74	5.55	4.96	4.43	4.97	5.41	5.24	4.91	4.86	4.83	4.73	4.68	4.6
		4.73	4.79	5.14	4.9	5.09	5.03	4.86	4.91	5.57	5.81	5.37	5.25	5.3	5.47	5.79	4.98	4.98	5.79	5.91	5.91	5.18	5.15	5.38	5.24	5.17	4.53	4.6	4.7	5.08	5.64	5.56	4.82
		5.22	4.72	4.72	5.03	4.86	5.12	5.34	5.32	5.19	5.35	5.11	4.83	4.94	5.86	5.81	4.98	4.98	5.81	5.86	4.94	4.52	4.76	5.34	5.32	4.95	4.86	4.98	5.18	5.64	5.7	5.75	5.45
		4.75	5.05	5.24	5.54	4.96	4.43	4.86	4.98	5	5.22	5.72	5.44	4.95	5.5	5.49	4.98	4.98	5.79	5.66	4.92	4.97	5.38	5.37	5.92	5.91	5.74	5.55	4.96	4.43	4.97	5.45	5.73
		5.66	5.48	3.98	3.74	3.42	3.42	4.88	5.88	5.94	5.99	5.03	4.98	4.62	5.47	5.79	4.98	4.98	5.81	5.72	4.81	4.94	5.26	5.72	5.22	4.7	4.92	4.11	3.48	3.41	4.4	4.71	4.8
		5.03	4.86	4.67	4.8	5.45	5.89	5.01	4.61	4.38	4.87	5.05	5.14	5.3	5.86	5.79	4.98	4.98	5.46	5.54	4.97	5.23	5.29	5.08	4.84	4.78	4.98	5.24	5.58	5.18	5.03	4.83	4.43
		5.21	4.67	5.08	5.29	5.23	4.79	5.14	5.04	5.19	5.37	5.52	5.22	5.16	5.47	5.79	4.98	4.98	5.81	5.86	5.42	5.34	5.25	4.83	4.72	5.03	5.09	5.35	5.56	5.7	5.64	5.23	4.69
		5.66	4.57	4.02	4.08	4.71	4.76	4.73	4.98	4.74	4	4.4	4.71	4.98	5.64	5.49	4.98	4.98	5.79	5.47	5.3	5.69	5.89	4.99	4.49	4.51	5.23	5.37	5.08	4.74	5.02	5.59	5.68
		4.98	4.83	5.03	5.09	5.24	5.35	5.08	4.74	4.86	5.14	5.13	5.21	5.34	5.86	5.81	4.98	4.98	5.49	5.61	4.92	5.08	5.07	5.08	4.79	5.32	5.86	5.86	5.32	4.97	5.54	5.31	4.82
		5.01	5.42	5.86	5.44	4.82	4.68	5.15	5.1	4.47	4.63	4.8	4.75	5.05	5.57	5.49	4.98	4.98	5.79	5.91	5.74	5.55	4.96	4.52	5.61	5.56	4.95	4.91	5.54	5.31	5.27	5.44	4.82
		4.8	5.45	4.96	5.41	5.68	6.04	5.23	5.11	5.34	5.9	5.34	5.9	5.34	5.9	5.46	4.98	4.98	5.81	5.86	4.72	5.09	5.38	5.4	5.35	5.66	5.45	4.95	5.31	5.54	4.96	4.43	4.86
		4.84	5.67	5.86	4.57	4.58	5.45	5.74	5.74	5.55	5.3	4.96	5.55	5.3	5.47	5.79	4.98	4.98	5.49	5.61	4.92	5.08	5.35	5.35	5.08	4.74	4.97	5.45	5.74	5.74	5.55	4.96	4.98
		5.21	5.55	4.96	5.16	5.03	5.08	5.32	5.57	4.84	4.26	5.63	5.61	5.26	5.5	5.49	4.98	4.98	5.79	5.86	5.75	5.26	4.74	4.84	4.74	4.93	5.35	5.17	5.21	5.55	5.51	5.07	4.94
		5.24	5.41	4.97	4.92	5.66	5.18	4.94	4.81	5.83	5.59	4.98	4.08	4.52	5.61	5.49	4.98	4.98	5.79	5.47	5.3	5.55	4.96	4.62	4.02	4.57	6.01	5.68	5.41	5.13	5.76	5.9	5.73
		4.85	4.98	5.07	5.08	5.34	5.41	5.1	4.9	4.63	4.38	4.5	5.47	5.83	5.91	5.79	4.98	4.98	5.49	5.57	4.94	4.77	4.77	4.76	4.8	5.41	5.24	4.68	4.82	5.56	5.61	5.14	5.32
		4.61	4.74	4.93	5.24	5.12	4.91	4.87	4.77	4.77	4.94	5.57	5.56	4.95	5.5	5.49	4.98	4.98	5.46	5.54	5.32	5.54	5.37	4.98	4.08	4.98	5.47	5.31	5.35	5.4	5.41	4.97	4.74
		5.34	5.32	5.12	4.76	4.8	5.45	5.74	5.74	5.55	4.83	4.83	5.55	5.74	5.91	5.79	4.98	4.98	5.49	5.57	4.68	4.52	4.85	5.5	5.45	5.12	4.76	4.9	5.7	5.33	4.88	4.08	4.43
		4.55	4.91	5.49	5.87	4.72	5.3	5.63	4.78	4.84	4.81	5.72	5.44	4.95	5.5	5.49	4.98	4.98	5.46	5.54	5.42	5.73	5.45	4.97	4.92	5.66	5.18	4.22	3.41	4.84	5.11	5	5.41
		4.82	5.55	5.62	4.88	3.42	4.11	4.34	3.72	3.81	4.89	5.55	5.67	5.23	5.11	5.46	4.98	4.98	5.79	5.66	5.35	5.4	5.38	5.09	4.53	5.17	5.64	5.81	5.9	5.34	5.9	4.98	4.94
		5.18	5.64	5.51	5.07	4.87	4.71	5.05	5.24	5.54	4.96	4.71	4.87	5.05	5.57	5.49	4.98	4.98	5.79	5.66	5.35	5.5	5.57	4.84	3.48	4.78	5.03	5.13	4.67	4.83	5.49	5.89	5.69
		4.98	5.7	6.01	5.21	4.34	4.03	4.36	4.8	5.45	5.74	5.91	5.45	4.95	5.5	5.49	4.98	4.98	5.79	5.66	5.24	5.38	5.17	5.21	5.25	5.08	4.84	4.78	4.8	4.91	5.57	5.56	4.82
		4.95	4.86	4.83	4.86	5.12	5.34	5.36	5.45	5.45	5.12	4.87	4.71	5.05	5.57	5.49	4.98	4.98	5.81	5.86	4.94	4.52	4.76	5.34	5.36	5.45	5.45	5.45	5.45	5.19	5.35	5.35	5.08
		4.83	4.86	5.12	5.34	5.32	5.19	5.38	5.17	5.09	5.03	4.86	4.75	5.05	5.57	5.49	4.98	4.98	5.79	5.47	5.3	5.54	5.24	4.91	4.86	5.03	4.83	4.71	4.99	5.12	5.12	4.76	4.52
		4.69	4.4	3.41	4.07	4.78	5.65	5.02	4.43	4.08	4.02	4.57	5.88	5.94	5.75	5.46	4.98	4.98	5.46	5.75	5.85	5.79	4.82	3.89	4.49	4.63	4.75	4.98	5.65	5.85	5.99	5.03	4.5
		4.87	4.71	4.68	4.73	4.83	4.61	4.38	4.61	4.74	4.98	5.64	5.56	4.95	5.5	5.49	5.38	5.09	5.36	5.08	4.83	4.77	4.92	4.67	4.8	5.41	5.24	5.08	5.03	4.83	4.43	4.5	3.99
		5.03	4.72	4.72	5.22	5.46	5.46	5.12	5	4.98	4.73	4.76	4.77	4.92	5.61	5.49	4.98	4.98	5.81	5.86	4.94	4.83	4.68	5.08	5.05	4.92	5.12	5.12	5.12	4.91	4.87	4.77	4.92
		5.1	5.29	4.81	4.6	4.72	5.73	5.69	4.96	4.43	4.86	5.28	5.72	5.8	5.9	5.46	4.98	4.98	5.49	5.61	4.92	4.74	4.97	5.45	4.96	5.16	5.37	5.59	5.45	4.8	4.68	4.87	4.77
		4.83	4.83	5.55	4.96	5.3	5.25	5.08	4.67	5.23	5.51	5.5	4.92	4.92	5.61	5.49	4.98	4.98	5.79	5.91	5.58	4.91	4.91	5.18	5	5.16	5.37	5.72	5.26	5.15	5.4	5.89	4.99
		4.69	4.99	4.99	5.18	5.58	5.4	4.92	4.92	5.14	5.1	4.96	5.39	5.94	5.75	5.46	4.98	4.98	5.49	5.61	4.92	4.92	5.4	5.41	4.97	4.74	4.92	5.4	5.38	4.69	4.53	5.67	5.62
		4.9	5.45	5.13	5.3	5.55	4.96	5.41	5.68	5.86	5.48	4.69	4.83	4.67	5.11	5.46	4.98	4.98	5.81	5.72	5.22	4.99	4.97	5.34	5.25	5.21	5.26	5.45	5.09	4.68	4.77	5.19	5.42
		5.15	5.4	5.73	4.72	4.6	4.81	5.59	5.69	5.3	4.96	5.64	5.23	4.97	5.54	5.46	4.98	4.98	5.49	5.61	4.52	4.96	5.54	5.24	4.94	4.71	4.83	5.37	5.59	5.45	4.97	4.43	4.96
		5.35	5.34	5.9	5.8	5.84	5.19	4.84	5.11	5.34	5.37	5.25	4.96	4.52	5.61	5.49	4.98	4.98	5.79	5.47	5.3	5.55	5.51	4.92	4.97	5.41	5.24	4.68	4.82	5.56	5.57	4.68	4.82
		4.78	4.8	4.91	5.24	5.54	5.3	4.96	5.37	4.69	3.89	5.23	5.11	5.83	5.91	5.79	4.98	4.98	5.46	5.54	5.09	5.14	5.35	5.32	5.12	4.87	4.71	4.71	4.71	4.71	5.05	5.24	5.54
		4.51	4.83	4.71	4.93	5.35	5.17	4.74	4.84	4.74	4.93	4.84	5.08	5.34	5.86	5.81	4.98	4.98	5.79	5.47	4.62	4.84	4.74	4.8	4.75	4.71	5.05	5.57	5.56	4.95	5.31	5.38	5.09
		4.25	4.77	4.92	4.67	4.73	4.98	5	4.99	5	4.99	5.18	5.64	5.74	5.91	5.79	4.98	4.98	5.49	5.57	5.05	4.75	4.77	4.12	4.96	5.39	5.94	5.99	4.96	4.47	3.75	4.75	5.54
		5.45	5.12	4.87	5.05	5.57	5.33	5.15	5.37	5.51	4.92	4.86	4.83	5.08	5.64	5.49	4.98	4.98	5.79	5.47	5.3	5.55	5.51	5.07	4.99	5.34	5.36	5.45	5.75	5.7	5.45	4.58	4.25
		5.26	5.15	5.37	4.96	5.16	5.03	4.61	4.38	3.99	4.4	5.49	5.84	5.8	5.9	5.46	4.98	4.98	5.79	5.47	5.3	5.25	5.08	5.31	5.8	5.31	4.92	4.97	5.45	5.3	4.51	4.23	4.28
		5.12	4.84	5.06	6.04	5.7	4.9	4.76	4.71	4.96	5.54	5.24	5.17	5.09	5.54	5.46	4.98	4.98	5.49	5.61	4.92	4.77	4.94	5.57	5.56	4.82	4.6	4.71	4.68	4.8	5.45	5.74	5.91
		5.19	4.84	4.81	5.72	5.44	4.44	4.44	4.98	5.18	5.64	5.51	5.07	4.94	5.57	5.49	4.98	4.98	5.79	5.66	5.07	4.87	4.71	5.05	5.57	5.81	5.9	4.98	4.22	4.78	5.47	5.83	5.91
		4.68	4.73	4.83	5.09	5.24	5.12	4.76	4.82	5.31	5.75	5.85	5.68	5.41	5.47	5.79	4.98	4.98	5.46	5.54	4.97	4.99	4.9	4.61	5.05	5.41	5.24	4.94	5.07	5.66	5.18	5.15	5.04
		4.99	5.18	5.64	5.51	4.92	4.97	5.45	5.51	4.92	4.97	5.45	5.51	5.35	5.61	5.49	4.98	4.98	5.79	5.86	5.68	5.46	5.12	4.99	4.79	5.14	4.9	5.09	5.03	5.08	5.64	5.81	5.37
		4.97	4.92	5.51	5.64	5.03	4.69	4.4	3.99	4.38	4.61	4.83	4.86	4.92	5.66	5.79	4.98	4.98	5.49	5.61	4.52	4.08	4.84	4.64	4.85	4.82	5.65	5.94	5.33	4.11	3.92	4.28	5.11
		5.16	5.03	5.18	5.58	5.4	4.92	4.74	4.86	4.83	4.61	4.92	4.83	5.08	5.64	5.49	4.98	4.98	5.81	5.27	4.89	4.37	4.76	4.99	5	4.9	5.09	4.84	5.08	4.79	4.73	4	4.4
		4.03	4.36	4.8	5.45	5.7	5.56	5.38	5.24	5.51	5.45	4.58	4.25	4.94	5.86	5.81	4.98	4.98	5.49	5.57	4.91	4.92	4.53	5.09	5.4	5.59	5.22	5	5.03	4.83	4.71	4.94	5.34
		4.83	4.72	5.03	5.09	5.35	5.17	5.09	5.03	5.09	5.35	5.36	5.45	5.75	5.86	5.79	4.98	4.98	5.49	5.61	4.52	4.96	5.25	5.37	5.81	5.57	4.94	5.12	5.45	5.26	5.21	5.55	5.7
		4.99	4.71	4.96	5.54	5.24	4.97	4.63	5.02	5.23	5.28	4.63	4.63	4.89	5.27	5.81	4.98	4.98	5.81	5.86	4.94	4.83	5.08	5.32	5.14	5.14	5.1	3.92	4.27	4.69	4.85	4	4.4
		4.47	4.99	5.84	5.44	4.82	4.76	5.14	5.52	4.98	4.84	4.78	5.68	5.41	5.47	5.79	4.98	4.98	5.46	5.54	4.97	4.99	4.9	4.86	5.12	5.14	5.36	4.96	4.84	4.25	4.83	5.55	5.74
		4.67	5.23	5.77	5.85	4.99	4.47	5.1	4.91	4.95	5.44	5.27	4.89	4.89	5.27	5.81	4.98	4.98	5.81	5.86	5.34	5.08	4.91	4.91	4.87	5.12	5.32	5.08	5.1	5.44	5.86	5.34	4.74
		4.89	5.8	5	5.3	5.69	5.89	5.01	4.84	4.08	4.43	4.86	4.83	5.08	5.64	5.49	4.98	4.98	5.46	5.75	5.73	5.26	4.66	4.99	5.89	5.45	4.8	4.67	4.86	5.03	4.83	4.71	4.87
		4.89	4.63	4.77	4.75	4.68	4.73	4.83	4.86	4.91	5.34	5.4	4.96	4.51	5.27	5.81	4.98	4.98	5.81	5.86	4.94	4.83	4.68	5.08	4.79	5.23	5.57	5.73	4.72	4.6	4.7	5.09	5.35
		4.86	4.95	5.32	5.34	4.76	4.03	4.89	5.57	5.34	4.94	5.12	5.45	5.75	5.86	5.79	4.98	4.98	5.79	5.47	4.62	4.98	5.03	5.35	5.81	5.5	4.94	4.94	5.73	5.45	4.8	4.76	5.12
		5.54	4.97	4.99	4.9	5.08	5.28	5.1	4.91	5.4	5.34	5.05	4.87	5.07	5.66	5.79	4.98	4.98	5.46	5.11	4.67	5.21	5.66	6.02	5.73	5.36	5.08	4.39	4.67	5.21	5.66	6.02	6.02
		5.37	4.69	4.53	6.04	5.79	5.3	4.53	5.17	5.32	5.36	4.78	3.81	4.72	5.86	5.81	4.98	4.98	5.81	5.27	4.89	5.02	4.74	5.21	5.2	5.57	5.57	4.51	4.6	4.81	5.59	5.69	4.83
		5.65	4.98	4.87	4.77	4.25	3.81	3.99	4.57	5.88	5.19	4.84	4.7	5.08	5.64	5.49	4.98	4.98	5.81	5.27	4.89	4.63	4.97	5.64	5.33	4.22	4.38	4.74	4.93	5.24	5.12	4.76	4.03
		4.62	5.65	5.94	5.61	5.38	4.97	4.95	5.45	5.46	5.12	4.76	4.37	4.89	5.27	5.81	4.98	4.98	5.79	5.47	4.62	4.84	4.64	4.85	4.77	4.74	4.98	5.24	5.54	4.96	4.71	4.76	4.73
		5.29	5.18	4.75	4.6	4.72	5.41	5.1	5.31	5.45	5.65	5.19	4.68	5.3	5.86	5.79	4.98	4.98	5.46	5.9	5.92	5.47	5.3	5.25	5.61	5.85	5.79	5.32	4.59	3.81	3.41	3.85	3.42
		4.55	5.29	5.37	4.72	4.83	5.25	5.37	5.8	5.72	4.81	4.84	5.67	6.03	5.75	5.46	4.98	4.98	5.81	5.86	5.42	5.54	5.34	5.37	5.38	4.8	4.67	4.92	5.09	5.7	5.03	4.98	4.25
		5.72	5.22	4.76	4.85	5.77	5.66	4.57	4.02	4.62	4.96	5.45	4.97	4.92	5.66	5.79	4.98	4.98	5.79	5.66	4.92	5.02	5.59	5.68	5.41	5.47	5.92	5.2	5.08	5.58	4.87	5.47	5.19
		5.45	5.45	5.14	5.14	5.1	4.47	4.42	5.03	5.57	5.73	5.42	5.54	5.34	5.9	5.46	4.98	4.98	5.79	5.47	5.16	5.03	5	4.99	5	5.22	5.72	5.26	4.94	4.7	4.86	4.91	5.34
		4.82	5.56	5.61	5.35	5.51	5.45	4.8	4.67	4.86	4.83	4.86	4.74	4.92	5.61	5.49	4.98	4.98	5.81	5.27	4.89	4.63	4.63	5.28	5.52	4.98	4.6	4.53	4.92	4.75	4.68	4.73	5.28
		5.36	5.38	4.98	4.96	5.55	5.7	5.75	5.75	5.7	5.55	5.21	5.26	5.75	5.86	5.79	4.98	4.98	5.79	5.91	5.91	5.92	5.37	5.25	4.96	4.43	4.86	5.14	5.46	5.68	5.7	5.45	5.05
		3.42	3.42	4.11	4.67	5.13	5.03	5.08	4.85	4.42	4.47	4.55	5.41	5.42	5.54	5.46	4.98	4.98	5.81	5.86	4.94	4.52	4.68	5.34	5.57	4.84	3.48	4.62	5.55	5.62	4.88	4.11	3.89
		5.65	4.98	4.61	5.03	5.09	5.24	5.46	5.22	4.83	4.71	4.87	4.71	5.05	5.57	5.49	4.98	4.98	5.79	5.47	5.16	5.03	5.18	5.64	4.96	5.16	5.03	5	4.9	5.09	5.24	5.24	4.93
		5.32	5.19	5.38	5.36	5.51	5.46	5.14	4.86	4.43	4.96	5.55	5.51	5.35	5.61	5.49	4.98	4.98	5.79	5.91	5.74	5.45	4.8	4.76	4.71	4.96	5.54	5.24	5.05	4.6	4.82	5.45	5.86
		4.95	5.32	5.38	5.19	5.32	5.38	5.19	5.45	5.46	4.98	4.84	5.67	6.03	5.75	5.46	4.98	4.98	5.49	5.61	5.14	5.32	5.34	4.99	4.71	4.96	5.54	5.24	4.97	4.12	4.96	5.18	5.83
		4.72	4.72	5.03	5.08	5.24	5.54	5.21	5.17	5.38	4.98	4.96	5.55	5.74	5.91	5.79	4.98	4.98	5.49	5.64	5.17	5.09	5.34	5.29	5.18	4.98	4.73	4.76	5.12	5.32	5.35	4.93	4.63
		5.03	5.18	5.57	5.73	5.34	4.74	4.99	5.78	5.65	5.02	4.92	5.66	5.92	5.9	5.46	4.98	4.98	5.46	5.11	5.23	5.67	5.43	4.57	4.44	5.14	5.13	5.21	4.79	5.23	5.29	5.34	5.09
		5.1	5.31	5.27	5.44	4.82	4.36	4.8	5.45	4.96	5.41	5.68	5.68	5.41	5.47	5.79	4.98	4.98	5.79	5.91	5.74	5.64	5.15	3.89	4.49	4.63	4.93	5.24	5.12	4.99	4.77	4.77	4.76
		5.59	5.4	5.15	5.33	5.57	4.91	4.8	4.71	4.83	4.67	5.08	5.25	5.3	5.47	5.79	4.98	4.98	5.49	5.57	4.94	4.77	4.74	4.86	5.14	5.46	5.45	5.12	4.99	4.91	5.08	4.79	4.99
		4.85	4.64	4.61	4.4	4.67	4.92	4.77	4.52	4.6	4.71	4.71	4.71	5.05	5.57	5.49	4.98	4.98	5.46	5.9	5.34	5.75	6.03	6.03	5.75	5.34	5.35	5.03	4.98	4.74	5.24	5.22	5.43
		4.43	4.83	5.03	5	4.9	4.86	4.75	4.91	5.14	5.36	4.96	4.84	4.62	5.47	5.79	4.98	4.98	5.81	5.86	4.72	4.6	4.7	4.61	4.92	4.98	5	4.9	5.09	5.35	5.32	5.14	5.4
		5.1	4.68	5.08	4.79	4.73	4.77	4.74	4.93	5.35	5.32	5.19	5.38	5.56	5.86	5.79	4.98	4.98	5.49	5.64	4.97	4.12	4.49	4.99	5.89	5.69	5.21	5.26	5.45	5.51	5.22	5.01	5.45
		5.08	4.83	4.94	5.87	5.65	4.89	4.03	4.76	5.12	5.24	5.09	5.03	5.16	5.47	5.79	4.98	4.98	5.79	5.47	5.3	5.54	5.24	5.05	4.87	4.71	4.83	5.37	5.72	5.44	4.95	5.31	5.54
		5.34	5.23	4.67	5.08	5.25	4.83	4.83	5.54	5.24	4.94	5.07	5.66	5.92	5.9	5.46	4.98	4.98	5.49	5.61	4.52	4.96	5.54	5.24	4.91	4.86	4.83	4.86	4.74	4.74	4.97	5.41	5.24
		4.74	4.86	5.28	5.72	5.44	4.44	4.44	5.28	5.72	5.44	5.1	5.08	5.56	5.86	5.79	4.98	4.98	5.49	5.5	4.95	5.44	5.72	5.22	4.76	4.77	5.45	5.13	5.3	5.69	5.59	5.28	4.92
		5.8	5.86	4.94	4.52	4.76	5.12	5.11	4.52	4.89	5.57	4.85	4.94	4.94	5.86	5.81	4.98	4.98	5.49	5.61	4.52	4.96	5.69	5.59	5.37	4.83	4.71	4.76	4.73	4.83	4.61	4.38	4.89
		4.89	4.37	4.82	5.88	6.01	5.21	4.67	5.11	5.34	5.37	5.25	4.96	4.52	5.61	5.49	4.98	4.98	5.79	5.47	5.3	5.55	5.51	4.92	4.97	5.41	5.24	4.68	4.03	4.89	5.57	4.85	4.95
		4.96	5.3	5.54	5.24	4.97	4.63	4.89	5.3	5.45	4.97	4.74	4.77	4.94	5.57	5.49	4.98	4.98	5.46	5.54	4.97	5.23	5.29	5.61	5.85	5.68	5.41	4.96	5.55	5.3	4.96	5.55	4.83
		5.42	5.7	5.03	4.78	4.22	5.18	5.86	5.68	5.4	4.83	4.83	4.34	4.38	5.5	5.49	4.98	4.98	5.81	5.84	5.49	4.29	3.42	3.42	3.85	4	4.85	4.69	4.4	4	4.85	4.92	4.84
		3.81	3.41	3.85	4.29	4.71	4.8	4.75	5.05	5.15	5.1	3.92	4.27	5.49	5.84	5.81	4.98	4.98	5.49	5.5	5.26	5.43	5.65	4.89	4.38	4.75	4.63	4.49	4.12	4.97	5.24	5.41	5.05
		5.16	5.03	5.08	5.24	5.41	4.97	4.74	4.77	4.76	4.4	4.89	5.65	5.94	5.75	5.46	4.98	4.98	5.79	5.47	5.16	5.03	4.74	4	4.4	4.71	4.75	5.05	5.41	5.24	5.17	5.09	5.54
		4.91	5.57	5.56	5.1	5.11	5.12	4.91	4.75	4.86	4.83	4.44	4.25	4.94	5.86	5.81	4.98	4.98	5.49	5.61	4.92	4.92	5.4	5.41	4.8	4.76	5.12	5.45	5.45	5.19	5.38	5.32	5.14
		5.62	5.53	4.96	4.51	5.23	5.28	5.09	4.9	4.99	4.79	4.74	4.74	5.34	5.86	5.81	4.98	4.98	5.49	5.61	4.92	5.08	5.38	5.17	4.74	4.02	3.85	3.42	4.88	5.62	5.53	4.96	4.91
		5.55	5.3	5.13	5.45	4.9	4.97	5.24	5.58	5.18	4.98	4.92	4.87	5.09	5.54	5.46	4.98	4.98	5.49	5.61	4.92	4.77	4.87	5.05	5.24	5.38	5.15	5.33	5.61	5.35	5.51	5.45	4.58
		4.71	4.08	4.02	3.85	4.29	5.49	5.89	5.4	4.69	4.53	6.04	5.68	5.41	5.47	5.79	4.98	4.98	5.81	5.27	5.46	5.77	5.66	4.88	4.23	4.12	4.63	4.38	4.61	4.74	4.98	5.24	5.41
		4.92	4.75	4.68	4.8	5.45	5.51	4.92	4.5	4.5	5.36	5.5	4.92	4.92	5.61	5.49	4.98	4.98	5.79	5.66	5.07	4.94	5.15	5.1	3.92	4.88	5.88	5.43	4.57	4.58	5.38	5.61	5.85
		5.05	5.17	5.64	5.56	4.82	4.6	4.68	4.8	5.41	5.4	5.35	5.66	5.92	5.9	5.46	4.98	4.98	5.49	5.64	5.17	4.53	5.09	5.04	5.37	5.34	5.9	5.92	5.47	4.62	4.88	5.33	5.7
		5.2	5.92	5.91	5.83	5.11	4.84	3.41	4.07	5.67	6.03	5.99	5.76	5.31	5.11	5.46	4.98	4.98	5.81	5.86	4.94	4.52	4.6	4.91	5.12	5.24	5.09	4.9	4.99	4.79	5.08	4.84	4.93
		5.12	5.45	5.45	5.45	5.45	5.19	5.35	5.11	5.1	5.56	5.57	4.94	5.07	5.66	5.79	4.98	4.98	5.79	5.86	5.75	5.45	5.36	5.34	4.91	4.75	4.92	4.77	4.52	4.76	5.14	5.52	5.14
		5.33	5.61	4.52	4.08	4.84	5.01	5.89	5.4	4.69	4.11	5.19	5.84	5.8	5.9	5.46	4.98	4.98	5.49	5.61	5.14	5.45	5.45	5.14	5.4	5.54	5.21	5.17	5.35	5.09	4.83	4.86	4.92
		4.74	5.26	5.45	5.45	5.45	4.95	4.86	4.98	5.18	5.57	5.3	4.89	4.89	5.27	5.81	4.98	4.98	5.81	5.86	4.94	4.94	5.31	5.41	4.58	4.25	4.77	5.14	5.35	5.17	5.29	5.68	5.61
		4.75	4.71	4.91	5.12	5.12	4.99	4.77	5.08	5.35	5.12	4.76	4.52	4.94	5.86	5.81	4.98	4.98	5.49	5.57	5.05	4.75	4.86	5.03	5.09	5.17	5.34	4.91	4.75	4.86	4.9	5	4.99
		4.82	5.44	5.86	5.42	5.34	5.25	5.3	4.96	5.37	5.14	5.13	5.75	5.46	5.27	5.81	4.98	4.98	5.49	5.64	4.98	4.63	4.47	5.1	5.15	4.68	4.03	4.34	5.23	5.34	5.13	5.23	6.04
		5.58	5.15	4.77	5.45	5.6	5.75	5.45	5.19	5.38	5.32	5.19	5.38	5.56	5.86	5.79	4.98	4.98	5.49	5.61	4.92	4.77	4.99	5.12	5.11	5.1	5.56	5.61	5.14	5.04	5.14	5.05	4.87
		5.65	5.31	5.08	5.38	5.05	4.61	4.7	4.6	4.53	5.17	5.32	5.57	5.31	5.11	5.46	4.98	4.98	5.81	5.86	4.94	4.52	4.6	4.71	5.05	5.15	5.83	6.01	5.18	4.62	3.81	4.59	5.32
		4.97	4.74	4.77	4.99	5.14	5.54	4.85	4.94	5.31	5.41	5.05	4.87	5.09	5.54	5.46	4.98	4.98	5.49	5.57	4.94	5.12	5.32	5.38	5.08	4.77	4.94	5.24	5.41	4.97	4.43	4.96	5.54
		5.55	4.96	5.41	5.68	6.04	5.06	4.61	5.07	5.19	5.32	5.08	4.83	4.94	5.86	5.81	4.98	4.98	5.49	5.64	5.08	4.9	5	4.99	4.7	4.69	4.27	4.23	3.89	4.76	4.9	4.61	5.05
		5.59	5.45	5.46	5.33	5.5	5.02	4.92	5.51	5.64	5.03	4.64	4.84	4.62	5.47	5.79	4.98	4.98	5.46	5.54	4.97	4.73	5.08	5.03	5.13	5.31	5.8	5.8	5.68	5.5	4.85	4.25	4.58
		4.99	5.12	5.32	5.08	5.1	5.44	5.72	4.81	4.6	4.72	5.73	5.69	5.3	5.47	5.79	4.98	4.98	5.79	5.47	5.3	5.55	5.51	5.07	4.87	4.71	4.71	4.91	5.12	5.12	4.91	4.87	4.71
		5.05	4.87	4.77	4.83	5.08	5.36	5.45	5.45	5.19	5.37	5.52	5.22	5.16	5.47	5.79	4.98	4.98	5.79	5.86	5.56	5.38	4.98	4.83	5.03	5.08	5.28	5.25	5.25	5.14	4.52	4.96	5.54
		4.6	4.59	4.99	4.99	4.74	5.08	5.03	5.7	4.97	5.23	5.29	5.34	5.42	5.86	5.81	4.98	4.98	5.46	5.54	5.42	5.73	5.4	4.69	4.53	5.67	5.67	4.85	4.03	4.36	4.8	5.45	5.74
		3.99	4.4	4.71	4.8	4.91	5.34	5.57	4.89	4.38	5.5	5.56	4.82	4.76	5.34	5.36	5.09	5.38	5.49	5.57	4.68	4.82	5.56	5.61	4.52	4.83	5.22	5.52	5.28	4.93	4.71	4.27	4.23
		5.75	6.03	6.03	5.99	4.96	4.91	5.1	5.14	4.52	4.08	4.88	5.65	5.94	5.75	5.46	4.98	4.98	5.46	5.9	5.8	5.72	5.22	4.7	4.64	4.77	3.97	3.89	4.96	5.18	5.48	3.98	4.27
		5.29	5.37	5.81	5.64	5.17	4.53	3.81	3.41	3.85	4.84	5.11	5.31	5.35	5.61	5.49	4.98	4.98	5.46	5.9	5.8	5.84	5.19	4.11	4.69	5.38	5.24	5.05	4.6	4.03	4.85	5.67	6.02
		5.12	5.45	5.5	4.85	4.52	4.76	5.34	5.32	5.19	5.38	5.32	5.12	4.94	5.57	5.49	4.98	4.98	5.79	5.47	5.3	5.55	5.7	5.56	5.38	4.98	4.83	5.03	4.86	5.12	5.12	5.12	4.99
		5.12	4.99	5.12	5.32	5.38	5.08	5.08	5.35	5.24	4.63	4.9	5.45	5.58	5.91	5.79	4.98	4.98	5.79	5.86	5.3	5.14	5.05	4.92	5.12	5.12	5.12	5.12	4.8	4.74	4.61	4.5	4.95
		5.61	4.52	4.83	5.22	5.46	5.51	5.45	5.45	5.45	5.75	5.8	5.8	5.31	5.11	5.46	4.98	4.98	5.81	5.86	4.94	4.52	4.6	5.05	5.57	5.33	5.15	5.38	5.4	4.92	5.08	5.35	5.35
		4.99	4.76	3.89	4.96	5.53	5.53	4.41	2.55	4.28	5.11	5.31	5.07	4.94	5.57	5.49	4.98	4.98	5.79	5.91	5.83	5.47	4.98	4.74	5.17	5.38	5.24	5.51	5.55	4.83	5.02	5.68	5.33
		5.81	5.37	5.38	5.05	4.61	4.9	4.76	4.77	5.54	5.28	5.08	5.03	5.16	5.47	5.79	4.98	4.98	5.79	5.47	5.3	5.54	5.24	4.91	4.8	4.78	4.11	4.69	5.38	5.4	4.52	4.85	5.68
		4.43	4.97	5.45	5.59	5.37	4.83	4.52	5.5	5.36	4.5	4.5	4.74	4.92	5.61	5.49	4.98	4.98	5.81	5.27	5.31	5.1	4.76	5.31	5.1	5.41	5.42	5.34	5.29	5.23	4.79	5.08	5.07
		4.83	4.71	4.87	4.71	5.05	5.57	5.56	4.95	5.31	5.54	5.21	5.26	5.75	5.86	5.79	4.98	4.98	5.79	5.47	5.16	5.03	5.09	5.28	5.52	5.14	4.44	4.25	4.77	4.92	4.75	4.91	5.12
		4.93	4.71	4.83	4.34	4.38	4.85	5.36	4.5	4.5	4.74	4.77	4.87	5.05	5.57	5.49	4.98	4.98	5.46	5.54	5.09	5.14	5.24	5.12	4.99	4.77	4.74	4.97	5.41	5.31	4.94	4.77	4.87
		5.16	5.37	5.29	4.55	4.91	5.4	5.32	5.17	5.09	5.34	5.04	5.09	4.72	5.86	5.81	4.98	4.98	5.81	5.86	5.34	5.08	4.91	5.12	4.92	4.77	4.94	4.85	5.51	5.23	4.34	3.72	4.44
		4.96	4.52	5.4	5.41	4.97	4.74	4.92	5.4	5.54	4.96	4.71	4.87	5.05	5.57	5.49	4.98	4.98	5.46	5.9	5.92	5.47	5.3	5.55	5.7	5.56	5.34	4.91	4.6	4.82	5.56	5.57	4.68
		5.34	4.99	4.77	4.74	4.86	4.83	4.86	4.75	4.91	5.12	5.11	4.83	4.94	5.86	5.81	4.98	4.98	5.81	5.86	5.42	5.54	5.31	4.82	4.6	4.91	5.12	5.24	5.14	5.09	5.7	5.76	5.19
		4.96	4.71	4.76	4.8	5.41	5.24	4.94	4.77	4.74	4.97	5.41	5.4	5.35	5.66	5.79	4.98	4.98	5.49	5.61	5.35	5.51	5.45	4.97	4.95	5.45	5.26	5.09	5.37	5.59	5.4	5.15	5.26
		4.97	4.74	4.77	4.99	5.14	5.52	5.14	4.86	4.74	5.08	5.38	5.32	5.14	5.61	5.49	4.98	4.98	5.79	5.86	5.75	5.45	5.12	4.99	5.12	5.35	5.24	5.51	5.45	4.97	4.74	4.77	4.76
		4.52	4.76	5.34	5.36	5.45	5.26	5.21	5.55	5.7	5.75	5.45	5.12	4.94	5.57	5.49	4.98	4.98	5.79	5.91	5.74	5.45	4.8	4.76	4.77	4.77	4.99	5.14	5.54	4.85	4.52	4.6	4.71
		5.19	5.76	5.13	5.31	5.8	5	5.41	5.68	5.86	5.48	4.42	4.49	4.51	5.27	5.81	4.98	4.98	5.79	5.47	5.3	5.55	5.51	5.07	4.76	4.73	5.28	5.72	5.26	5.15	5.37	4.96	5.3
		5.7	5.55	5.21	5.17	5.38	4.98	4.96	5.55	5.74	5.83	5.47	4.98	4.62	5.47	5.79	4.98	4.98	5.81	5.86	4.94	4.83	5.11	5.12	4.91	4.87	4.77	4.74	4.97	5.45	5.89	5.01	4.84
		4.97	5.41	5.31	4.95	5.45	5.91	5.74	5.45	4.8	4.68	4.75	4.92	5.09	5.54	5.46	4.98	4.98	5.49	5.61	5.35	5.66	5.92	5.37	5.25	4.96	4.52	5.4	5.54	5.3	5	5.47	4.5
		4.67	5.11	4.98	5.15	5.37	5.51	4.92	5.02	5.59	5.59	4.6	4.25	4.94	5.86	5.81	4.98	4.98	5.46	5.54	5.09	4.92	4.91	5.34	5.57	5.31	5.13	5.76	5.31	5.08	5.25	4.96	4.52
		5.12	5.52	5.14	4.99	4.71	4.96	5.69	5.59	5.28	4.86	4.74	4.77	4.94	5.57	5.49	4.98	4.98	5.79	5.47	4.62	4.84	4.96	5.4	5.45	4.95	4.5	4.61	4.96	5.4	5.45	5.12	4.87
		5.13	5.31	5.76	5.35	5.34	5.11	5.31	5.76	5.7	5.42	5.41	5.1	5.31	5.27	5.81	4.98	4.98	5.49	5.61	4.92	4.74	4.97	5.41	5.24	4.94	5.12	5.32	5.34	4.99	4.77	4.77	4.76
		3.89	4.69	5.37	4.96	4.62	4.98	5.03	5.7	4.97	5.23	5.29	5.34	5.42	5.86	5.81	4.98	4.98	5.81	5.27	4.89	4.63	4.63	4.98	5.59	5.32	5.3	4.53	4.92	4.75	5.05	5.24	5.54
		5.74	5.91	5.18	4.22	3.41	3.85	4.29	4.69	4.7	4.9	4.61	4.92	5.28	5.72	5.81	4.98	4.98	5.46	5.11	4.67	4.83	5.49	5.89	5.45	4.8	4.67	4.92	4.53	5.09	5.38	5.31	4.94
		5.35	5.08	4.77	4.99	5.12	5.35	5.08	4.77	4.76	4.4	4.61	4.74	4.98	5.64	5.49	4.98	4.98	5.79	5.47	5.3	5.55	5.51	5.24	5.35	5.35	4.98	4.96	5.55	5.74	5.83	5.18	4.47
		4.97	5.41	5.24	4.97	4.94	5.33	5.67	5.38	5.03	4.72	4.72	5.03	5.08	5.64	5.49	4.98	4.98	5.46	5.54	5.09	5.14	5.28	5.54	5.32	5.01	4.89	4.9	4.63	4.98	5.59	5.32	5.3
		4.52	4.89	5.57	5.34	5.05	4.75	4.92	4.77	4.52	4.36	4.73	4.83	5.08	5.64	5.49	4.98	4.98	5.81	5.86	4.72	4.6	4.98	5.52	5.16	5.1	5.44	5.27	5.31	5.45	5.58	5.74	5.64
		5.77	5.85	5.01	4.61	3.81	4.25	4.94	5.87	5.59	4.78	4.22	5.18	5.91	5.91	5.79	4.98	4.98	5.49	5.61	4.52	4.83	5.03	5	4.99	5	4.9	4.61	5.05	5.41	5.24	4.94	4.77
		4.98	5.38	5.36	5.45	5.45	5.36	5.34	4.99	5.12	5.45	5.75	5.86	5.92	5.9	5.46	4.98	4.98	5.49	5.61	4.92	4.77	4.94	5.24	5.41	4.97	4.95	5.45	5.26	5.09	5.03	4.86	5.12
		5.11	5.1	5.56	5.57	4.94	5.07	5.66	5.18	5.16	5.63	5.85	5.75	5.34	5.9	5.46	4.98	4.98	5.49	5.64	4.98	4.78	4.11	4.69	5.38	5.24	4.98	4.74	4.77	4.74	4.75	4.03	4.11
		4.25	4.77	4.92	4.91	5.57	5.56	4.82	4.6	4.91	5.12	5.35	5.08	4.92	5.61	5.49	4.98	4.98	5.79	5.86	5.56	5.38	4.98	4.08	4.84	4.64	5.03	5.29	5.37	5.8	5.27	5.31	5.1
		5.19	5.57	5.32	5.17	4.53	3.81	4.78	5.47	5	5.16	5.37	5.72	5.8	5.9	5.46	4.98	4.98	5.46	5.54	5.42	5.73	5.45	4.8	4.36	4.03	4.89	5.8	5	5.41	5.68	5.46	4.41
		4.63	3.75	4.41	5.46	5.88	5.38	4.99	4.7	4.64	4.84	4.08	4.71	4.94	5.57	5.49	5.38	5.09	5.36	5.34	5.12	4.86	4.9	5	5.03	5.16	4.96	5.45	5.05	4.87	5.05	5.08	5.07
		4.98	4.71	4.29	4.11	4.67	5.13	4.96	5.13	4.55	4.87	5.16	5.18	5.91	5.91	5.79	4.98	4.98	5.49	5.64	5.17	5.05	5.21	5.31	4.85	4.25	4.44	4.98	4.74	4.77	4.74	4.8	4.67
		5.26	5.09	5.37	5.72	5.44	4.44	4.58	5.41	5.24	4.94	4.77	4.77	4.94	5.57	5.49	4.98	4.98	5.81	5.86	5.34	5.08	4.91	4.91	4.87	5.12	5.32	5.34	4.91	4.87	4.71	4.83	5.22
		5.85	5.29	4.81	4.84	4.78	5.79	5.38	4.98	4.44	4.44	5.56	5.61	5.35	5.66	5.79	4.98	4.98	5.79	5.66	5.35	5.14	5.1	3.92	4.27	4.71	4.75	4.98	5.59	5.86	5.48	4.64	4.77
		4.71	4.27	4.23	3.89	5.15	5.57	5.59	5.22	4.99	4.97	5.7	5.76	5.31	5.11	5.46	4.98	4.98	5.46	5.75	6.03	5.86	4.82	4.68	5.24	5.54	4.96	4.52	5.61	5.81	5.9	4.98	5.16
		5.35	5.51	5.64	5.18	4.98	4.73	4.67	4.8	4.74	4.77	4.74	5.03	5.16	5.47	5.79	4.98	4.98	5.79	5.91	5.83	5.47	4.98	4.25	4.72	5.03	4.86	4.67	4.8	5.45	5.59	5.28	4.86
		4.86	4.95	5.45	5.4	4.83	4.4	4.02	4.25	4.83	5.25	5.37	5.92	5.91	5.91	5.79	4.98	4.98	5.49	5.64	4.98	4.78	4.84	5.13	5.34	4.84	3.41	4.22	5.26	5.84	5.19	4.84	5.08
		5.35	5.56	5.6	4.91	4.47	4.99	5.89	5.57	5.03	4.64	4.38	3.81	4.72	5.86	5.81	4.98	4.98	5.46	5.54	4.97	4.99	4.99	5.38	5.67	4.55	4.66	4.42	5.03	5.57	5.3	5.31	5.45
		4.98	5.5	4.55	3.98	4.88	5.66	5.48	3.98	3.74	4.29	5.49	5.84	5.8	5.9	5.46	4.98	4.98	5.79	5.91	5.58	4.91	4.91	4.96	5.13	4.67	5.23	5.77	5.83	4.81	4.03	3.89	4.11
		4.72	4.83	5.69	5.73	5.34	5.14	5.09	5.36	5.34	4.99	5.12	5.45	5.75	5.86	5.79	4.98	4.98	5.49	5.64	5.08	4.7	4.6	4.53	4.87	4.38	4.61	5.01	5.85	5.65	4.84	4.26	5.63
		5.84	5.81	5.47	4.74	5.43	5.33	5.67	5.32	4.97	5.7	5.03	4.98	4.62	5.47	5.79	4.98	4.98	5.46	5.9	5.92	5.66	5.35	5.5	5.51	4.84	4	4.74	4.98	4.44	4.25	4.94	5.73
		5.81	5.61	4.52	4.85	5.68	5.78	5.42	4.9	5.21	5.54	5.31	4.94	4.94	5.86	5.81	4.98	4.98	5.46	5.11	5.23	6.04	5.68	5.41	4.96	5.64	5.03	4.64	4.38	3.81	4.59	4.73	4.82
		5.09	5.24	5.35	5.19	5.45	5.45	4.95	4.86	5.28	5.72	5.8	5.9	5.34	5.9	5.46	4.98	4.98	5.46	5.54	5.42	5.86	5.44	5.1	5.08	5.36	5.51	5.5	5.2	5.14	4.9	4.74	4.88
		4.5	4.74	5.08	5.38	5.36	5.36	5.34	4.99	5.07	5.51	5.37	5.09	4.72	5.86	5.81	4.98	4.98	5.81	5.27	4.89	4.37	3.97	4.82	5.65	5.94	5.33	4.89	5.31	4.76	5.1	4.9	4.77
		4.94	4.71	4.96	5.25	5.34	5.09	4.92	4.91	5.24	5.41	4.58	4.25	4.94	5.86	5.81	4.98	4.98	5.49	5.61	5.35	5.51	5.45	4.97	4.43	4.96	5.54	5.31	4.38	4.89	5.8	5.83	5.74
		4.58	4.66	4.99	5.84	5.8	5.37	5.04	5.14	5.13	5.75	4.94	4.77	4.91	5.57	5.49	4.98	4.98	5.79	5.66	5.07	4.76	4.9	5.65	4.78	5.47	5.79	6.04	4.53	4.03	4.81	5.83	5.65
		4.92	5.51	5.55	4.96	4.98	5.35	5.12	4.76	4.82	5.44	5.72	5.37	5.16	5.47	5.79	4.98	4.98	5.79	5.91	5.83	5.8	5.19	4.84	5.12	4.96	4.84	4.08	4.71	4.94	5.24	5.54	4.96
		5.21	5.31	4.85	4.25	4.44	5.14	5.52	5.14	4.76	4.52	4.77	4.92	4.91	5.57	5.49	4.98	4.98	5.46	5.54	5.09	4.92	4.75	4.91	5.12	5.11	5.14	5.86	5.67	4.84	4.98	5.46	5.45
		5.24	5.41	4.8	4.67	4.92	5.09	5.54	5.34	5.37	5.25	4.96	4.71	4.94	5.57	5.49	4.98	4.98	5.79	5.91	5.91	5.92	5.37	5.04	5.15	5.33	5.57	4.68	4.82	5.44	5.86	5.42	5.34
		4.87	4.77	4.74	4.97	5.41	5.4	5.14	5.04	4.68	5.19	5.76	5.7	5.42	5.86	5.81	4.98	4.98	5.49	5.61	4.52	4.96	5.25	5.61	6.03	5.86	5.26	5.5	5.56	4.82	4.6	4.91	5.12
		5.35	5.08	4.77	4.76	4.73	4.83	4.61	4.38	4.5	5.36	4.85	4.94	4.94	5.86	5.81	4.98	4.98	5.46	5.11	5.31	5.57	5.34	4.91	4.86	4.9	4.99	4.97	5.34	5.25	5.21	5.17	5.38
		5.19	5.35	5.24	4.63	4.9	4.89	5.2	5.8	5.72	5.28	4.44	4.25	4.94	5.86	5.81	4.98	4.98	5.49	5.5	4.95	5.56	5.61	4.52	4.08	4.84	5.01	5.42	5.1	4.9	4.77	4.75	4.91
		3.89	4.69	5.4	5.73	5.42	5.34	5.04	4.69	3.89	4.11	4.29	4.71	4.98	5.64	5.49	4.98	4.98	5.79	5.91	5.91	5.92	5.37	5.04	5.14	5.19	5.39	4.41	2.55	4.28	5.77	5.83	5.22
		5.74	5.91	5.18	4.22	4.78	5.03	5.99	5.73	5.26	4.66	4.63	4.8	4.91	5.57	5.49	4.98	4.98	5.46	5.75	5.94	5.67	4.85	3.72	4.58	5.45	4.96	4.62	4.02	4.84	5.11	5	5.3
		5.25	4.83	4.25	4.02	3.85	4.88	5.62	5.62	4.88	3.42	3.42	4.11	4.67	5.11	5.46	4.98	4.98	5.79	5.66	4.92	4.5	4.61	4.64	5.03	5.64	5.51	5.07	4.94	5.15	5.83	5.36	5.73
		5.34	4.91	4.87	4.77	4.74	4.86	5.14	5.46	5.51	5.45	5.45	5.12	4.94	5.57	5.49	4.98	4.98	5.81	5.86	4.72	4.6	4.7	4.86	4.75	4.71	4.91	5.12	5.35	5.08	4.77	4.76	4.73
		4.8	5.38	5.37	5.8	5.27	4.51	4.96	4.96	5.7	5.09	4.92	4.75	5.05	5.57	5.49	4.98	4.98	5.46	5.9	5.34	5.9	5.34	5.9	5.34	5.9	5.8	5.86	5.34	5.08	4.84	5.09	4.83
		5.45	5.13	4.62	4.98	5.47	5.83	5.74	5.45	4.97	4.74	4.77	4.87	5.05	5.57	5.49	4.98	4.98	5.79	5.47	5.3	5.54	5.24	4.68	4.82	5.31	5.54	4.97	4.73	5.08	5.36	5.34	4.94
		4.76	5.14	5.36	5.03	4.77	4.61	5.07	5.19	5.45	5.22	5.02	4.63	4.97	5.64	5.49	4.98	4.98	5.79	5.91	5.83	5.11	4.84	4.11	3.89	4.03	4.7	4.61	4.92	4.98	5	5.22	5.59
		5.38	4.69	4.84	5.57	4.85	4.95	5.31	5.75	5.85	5.63	5.16	5.18	5.91	5.91	5.79	4.98	4.98	5.79	5.91	5.74	5.55	4.96	4.71	4.87	5.05	5.24	5.58	5.15	4.85	5.32	5.32	4.85
		5.24	4.94	4.71	4.96	5.54	5.24	5.05	4.75	4.86	4.7	4.6	4.53	5.17	5.64	5.49	4.98	4.98	5.46	5.54	5.09	4.87	4.92	4.83	5.09	5.24	5.11	4.52	4.85	5.67	6.02	4.99	4.99
		4.74	4.77	4.76	4.4	4.61	4.74	4.8	4.75	4.68	4.8	5.45	5.73	5.42	5.54	5.46	4.98	4.98	5.49	5.57	5.05	4.75	4.77	4.12	4.96	5.18	6.02	6.02	5.18	4.41	3.75	4.63	4.98
		5.35	5.32	4.95	4.86	4.83	4.61	5.05	5.45	5.73	4.94	4.52	4.6	5.05	5.57	5.49	4.98	4.98	5.49	5.64	5.08	4.83	4.44	4.57	5.61	5.65	5.02	4.92	5.66	5.45	4.44	4.44	5.28
		4.37	4.37	3.97	4	4.84	5.51	5.34	4.91	4.8	4.74	4.84	4.08	4.52	5.61	5.49	4.98	4.98	5.79	5.91	5.91	5.45	4.95	5.31	5.54	4.83	4.72	5.22	5.13	4.84	4.77	4.92	5.48
		4.77	5.01	5.85	5.77	4.84	3.99	3.81	4.25	4.69	5.23	5.58	5.4	5.35	5.66	5.79	4.98	4.98	5.49	5.5	5.26	5.61	5.65	4.6	4.44	5.45	5.47	5.16	5.03	4.61	4.38	4.89	5.55
		4.78	4.93	5.24	5.24	5.09	5.03	5.16	4.96	5.64	5.23	4.97	5.54	5.34	5.9	5.46	4.98	4.98	5.49	5.57	4.91	4.86	4.9	4.7	4.64	4.77	3.97	4.77	5.45	5.3	5.07	4.76	4.73
		4.11	3.92	3.74	4.84	5.34	5.35	5.92	5.66	5.07	4.99	5.34	5.32	5.14	5.61	5.49	4.98	4.98	5.79	5.47	5.41	5.68	5.68	4.85	4.43	5.02	5.5	5.33	5.43	5.22	5.45	5.12	4.94
		5.58	5.24	5.08	4.83	4.73	4.67	4.86	5.03	4.83	4.43	4.86	4.83	5.08	5.64	5.49	4.98	4.98	5.79	5.47	4.62	4.84	4.74	4.93	5.24	5.35	4.98	4.96	5.54	5.24	5.05	4.87	5.12
		5.09	5.24	5.24	5.09	5.03	5.16	4.96	5.55	4.96	4.43	4.86	4.83	5.08	5.64	5.49	4.98	4.98	5.81	5.86	4.94	4.25	4.58	5.41	5.24	5.17	5.09	5.34	5.38	4.97	4.92	5.51	5.64
		4.92	5.51	5.55	4.96	4.43	4.86	4.83	4.86	4.67	4.8	5.38	5.34	5.42	5.86	5.81	4.98	4.98	5.49	5.64	4.98	4.71	4.83	4.67	4.39	4.11	3.92	3.74	4.29	4.83	5.36	5.37	5.19
		4.71	4.85	5.68	6.04	4.53	3.48	3.41	4.4	4.71	4.93	5.35	5.32	5.14	5.61	5.49	4.98	4.98	5.79	5.47	5.3	5.25	5.34	5.09	4.92	4.67	4.8	5.45	5.7	5.68	5.5	4.85	4.52
		4.38	3.48	4.11	4.92	4.7	5.22	5.59	5.45	4.8	4.36	4.52	4.77	5.17	5.64	5.49	4.98	4.98	5.79	5.91	5.74	5.55	4.83	4.25	4.98	5.03	5.13	5.23	5.67	5.94	5.61	5.04	5.15
		4.89	3.81	4.25	4.94	5.73	5.69	4.96	4.71	4.87	4.68	4.73	4.83	5.08	5.64	5.49	4.98	4.98	5.46	5.9	5.92	5.86	5.56	5.08	5.14	5.61	5.79	4.82	4.37	4.63	4.77	4.91	5.15
		5.3	5.7	5.45	4.58	4.25	4.77	4.92	4.67	4.8	5.45	5.7	5.75	5.75	5.86	5.79	4.98	4.98	5.49	5.64	5.17	5.09	5.54	5.31	4.82	4.6	4.71	4.71	4.71	5.05	5.24	5.54	4.96
		5.56	4.82	4.68	5.57	5.81	5.37	5.29	5.03	4.69	4.4	4.02	4.08	4.52	5.61	5.49	4.98	4.98	5.79	5.91	5.74	5.45	4.97	4.43	4.08	4.98	5.36	5.5	4.92	4.77	4.76	4.73	5.28
		5.12	4.87	4.71	4.91	5.12	5.12	4.99	4.71	4.96	5.55	5.7	5.75	5.75	5.86	5.79	4.98	4.98	5.79	5.86	5.68	5.46	5.22	4.72	4.25	4.84	4.96	5.4	5.45	5.19	5.07	5.08	5.34
		4.94	4.7	5.08	5.28	5.25	5.25	5.28	4.98	4.74	4.61	3.81	4.25	4.94	5.86	5.81	4.98	4.98	5.49	5.57	5.05	4.87	4.71	4.96	5.55	5.74	5.91	5.18	4.22	4.78	5.36	5.32	4.98
		5.46	5.45	5.12	4.99	5.12	5.35	5.24	5.51	5.37	5.14	5.67	5.86	5.26	5.5	5.49	4.98	4.98	5.81	5.86	5.34	5.08	5.07	5.08	4.74	4.86	5.14	5.52	5.37	5.08	5.08	5.38	5.36
		5.38	4.98	4.73	4.68	4.6	4.82	5.56	5.57	4.91	4.86	5.03	4.83	4.52	5.61	5.49	4.98	4.98	5.79	5.66	4.92	5.02	5.7	6.01	4.88	3.85	4	3.97	3.89	4.96	5.46	5.7	4.9
		4.87	5.16	5.33	5.57	4.68	4.82	5.56	5.57	5.05	4.6	4.82	5.45	5.91	5.91	5.79	4.98	4.98	5.79	5.66	5.35	5.61	5.81	5.35	5.34	5.23	4.51	4.61	5.07	4.98	4.83	5.37	5.72
		4.76	4.37	4.37	4.82	5.88	5.33	4.62	4.22	5.26	5.72	5.37	4.83	4.52	5.61	5.49	4.98	4.98	5.79	5.91	5.74	5.55	4.83	4.83	5.54	5.4	5.35	5.51	5.45	5.05	4.75	4.74	4.84
		4.76	5.22	5.72	5.8	5.37	5.38	4.97	4.43	4.96	5.54	5.24	4.94	5.07	5.66	5.79	4.98	4.98	5.49	5.61	5.35	5.66	5.45	4.95	5.31	5.41	4.97	4.95	5.45	5.45	4.95	4.97	5.41
		5.34	5.9	5.34	5.9	5.34	5.9	5.34	5.9	5.34	5.9	5.34	5.9	5.34	5.9	5.46	4.98	4.98	5.46	5.75	6.03	5.67	4.07	3.41	3.85	3.42	4.88	5.62	5.62	4.88	3.74	3.98	4.58
		5.68	5.41	5	5.8	5.19	4.68	5.04	5.19	5.35	5.12	4.76	4.52	4.94	5.86	5.81	4.98	4.98	5.79	5.86	5.75	5.45	5.19	5.38	5.32	5.19	5.38	5.32	5.12	4.99	5.12	5.24	4.63
		5.65	4.9	4.76	5.12	5.45	5.45	5.19	5.35	5.12	5.12	4.77	4.63	4.89	5.27	5.81	4.98	4.98	5.49	5.57	5.05	4.75	4.86	4.83	4.86	4.92	5.51	5.64	5.03	4.64	4.84	4.08	4.52
		4.74	4.8	5.12	5.34	5.32	4.95	4.97	5.38	5.08	4.84	4.78	4.8	4.91	5.57	5.49	4.98	4.98	5.79	5.66	5.07	4.76	4.8	5.45	5.59	5.37	4.83	4.71	4.87	4.71	4.91	5.34	5.17
		4.77	4.74	4.8	4.91	5.57	5.56	5.1	5.08	5.32	5.14	5.4	5.54	5.3	5.47	5.79	4.98	4.98	5.49	5.57	5.05	4.87	4.71	4.83	5.03	4.86	4.91	5.15	5.1	3.92	4.27	4.71	4.75
		5.7	6.01	4.57	4.02	4.08	4.71	4.99	5.14	5.52	5.12	5	5.03	5.16	5.47	5.79	4.98	4.98	5.46	5.54	5.09	5.17	5.24	5.58	5.23	4.69	4.52	4.36	4.9	5.59	5.68	4.85	4.43
		4.83	4.83	4.51	4.23	4.74	5.2	5.5	5.45	5.12	4.87	4.71	4.71	5.05	5.57	5.49	4.98	4.98	5.81	5.86	4.94	4.83	5.11	5.35	5.19	5.45	5.45	5.14	5.61	5.33	5.15	5.37	5.7
		5.54	4.51	4.6	4.81	5.83	5.77	5.23	4.34	3.72	4.44	4.83	4.86	4.91	5.57	5.49	4.98	4.98	5.79	5.91	5.83	5.18	4.96	4.51	5.22	5.24	5.21	5.55	5.51	4.92	4.86	4.83	4.86
		4.72	5.03	4.74	4	3.85	4.88	5.62	5.53	4.96	4.55	5.42	5.19	4.84	5.11	5.46	4.98	4.98	5.79	5.66	5.07	4.87	4.91	5.12	5.24	4.63	4.94	5.75	5.65	5.42	4.9	5.29	5.68
		4.82	5.31	5.9	5.8	5.84	5.19	4.84	5.11	5.34	5.37	5.25	4.96	4.52	5.61	5.49	4.98	4.98	5.79	5.47	5.3	5.55	5.51	4.92	4.97	5.41	5.24	4.97	4.12	4.96	5.49	5.45	4.89
		4.9	4.99	4.79	5.14	5.09	5.45	5.45	5.14	5.4	5.58	5.15	4.37	4.89	5.27	5.81	4.98	4.98	5.49	5.64	5.08	5.03	4.83	4.98	5.35	5.12	4.91	4.87	5.12	5.45	5.45	5.19	5.37
		5.83	5.58	5.45	4.9	4.77	4.75	4.91	5.12	5.12	4.99	5.12	5.45	5.75	5.86	5.79	4.98	4.98	5.49	5.64	5.08	5.03	4.72	4.83	5.54	5.24	5.08	5.03	5.16	4.96	5.55	5.21	5.26
		5.29	5.37	5.92	5.66	4.92	4.86	5.14	5.52	5.14	4.91	4.87	4.77	4.92	5.61	5.49	4.98	4.98	5.46	5.54	5.09	4.87	4.92	5.28	5.29	5.1	4.9	4.97	5.24	5.54	4.96	4.43	4.86
		4.73	4.67	4.86	5.03	5.16	4.96	5.55	4.96	4.98	5.38	5.32	5.12	4.94	5.57	5.49	4.98	4.98	5.79	5.66	5.07	4.99	5.34	5.32	5.19	5.38	5.36	5.45	5.26	4.74	4.88	5.65	5.43
		5.02	5.16	5.57	5.32	5.01	5.08	6.01	5.18	4.62	4.22	5.26	5.86	5.42	5.54	5.46	4.98	4.98	5.81	5.27	4.89	5.02	4.74	5.21	5.34	5.87	5.59	4.78	4.22	5.26	5.27	4.89	5.02
		5.28	5.83	5.59	4.5	4.5	4.92	5.51	5.45	4.97	4.92	5.51	5.55	5.3	5.47	5.79	4.98	4.98	5.49	5.64	5.08	4.83	4.92	4.61	4.9	5	4.75	4.94	4.98	5.54	5.09	4.92	4.67
		4.61	4.98	5.59	5.59	5.02	4.74	4.77	4.99	5.12	5.24	5.09	5.03	5.16	5.47	5.79	4.98	4.98	5.46	5.54	5.42	5.86	5.26	5.15	5.38	5.4	4.52	4.08	4.84	4.64	4.7	4.99	5.18
		4.61	4.92	4.83	4.61	4.92	4.83	4.61	5.05	5.41	5.24	5.05	4.87	5.07	5.66	5.79	4.98	4.98	5.46	5.11	4.84	4.78	4.93	5.24	5.12	5.12	4.8	4.63	3.75	3.75	4.42	4.85	4
		5.32	5.38	5.08	5.08	5.38	5.36	5.45	5.75	5.7	5.55	4.96	4.71	4.94	5.57	5.49	4.98	4.98	5.46	5.9	5.8	5.72	5.28	4.86	4.95	5.32	5.38	5.08	4.77	4.99	5.34	5.36	5.36
		5	4.9	4.86	4.67	4.8	5.38	5.37	5.34	5.54	5.09	4.87	4.92	5.28	5.72	5.81	4.98	4.98	5.49	5.5	4.94	4.94	5.41	5.1	4.9	4.77	4.67	4.73	4.98	5.18	5.29	5.34	5.42
		5.76	5.35	5.81	5.64	4.98	4.71	4.29	3.42	3.85	3.41	4.07	5.67	6.03	5.75	5.46	4.98	4.98	5.81	5.27	4.51	4.96	5.49	5.85	5.49	4.27	3.92	5.1	5.14	5.35	5.66	5.45	4.95
		5.59	5.37	4.83	4.43	4.97	5.45	5.89	4.99	4.66	5.48	5.18	4.88	4.62	5.47	5.79	4.98	4.98	5.49	5.57	5.05	4.87	5.07	5.66	5.92	5.37	5.38	4.8	4.67	4.92	4.77	4.52	4.6
		5.3	5.54	5.24	5.05	4.75	4.8	4.74	4.61	4.4	4.36	4.82	5.45	5.91	5.91	5.79	4.98	4.98	5.49	5.61	4.92	4.77	4.99	5.12	5.11	5.1	5.31	5.11	4.84	5.03	5.36	5.16	4.52
		5.79	5.38	4.99	4.76	4.85	5.32	5.36	5.85	5.41	5.34	5.08	5.07	5.24	5.66	5.79	4.98	4.98	5.46	5.11	4.84	4.78	4.98	5.64	5.33	4.22	4.38	4.64	4.85	4.77	4.64	4.7	4.99
		5.22	4.99	4.97	5.01	4.89	5.31	5.45	5.49	4.96	4.51	5.45	5.65	5.31	5.11	5.46	4.98	4.98	5.79	5.86	5.68	5.46	4.98	4.94	4.98	5.75	6.03	5.86	4.57	3.81	4.5	5.36	4.85
		5.34	5.56	5.7	5.37	5.09	4.51	5.54	5.16	5.14	5.43	5.39	4.96	4.51	5.27	5.81	4.98	4.98	5.46	5.11	5.31	5.65	5.45	4.89	4.37	5.15	5.64	5.74	5.91	5.18	4.22	3.41	4.4
		4.51	5.5	5.24	4.74	4.02	4.84	5.11	5.31	4.92	4.86	4.83	4.86	4.91	5.57	5.49	4.98	4.98	5.46	5.54	4.97	4.99	4.9	4.86	4.67	4.4	4.61	5.01	5.84	5.44	4.44	4.58	5.45
		4.87	5.12	5.45	5.26	5.21	5.69	5.59	5.28	4.86	4.95	5.04	5.14	5.34	5.86	5.81	4.98	4.98	5.49	5.64	5.17	5.05	5.14	5.04	5.14	5.61	5.81	5.37	5.25	4.96	4.52	5.5	5.4
		4.91	5.34	5.36	5.36	5.35	4.63	4.63	5.02	5.22	5.51	5.09	5.14	5.34	5.86	5.81	4.98	4.98	5.81	5.86	4.94	4.83	5.08	5.36	5.45	5.26	5.09	5.37	5.59	5.69	4.96	4.52	5.5
		4.23	4.88	6.01	5.68	4.85	4.52	5.4	5.38	5.15	5.26	5.84	5.19	4.84	5.11	5.46	4.98	4.98	5.81	5.27	5.31	5.54	4.91	4.38	4.34	4.11	4.88	5.62	5.62	5.21	4.67	5.11	5.34
		4.43	4.86	5.14	5.46	5.68	5.7	5.37	5.09	4.51	5.5	5.51	5.45	5.75	5.86	5.79	4.98	4.98	5.49	5.64	5.08	4.9	5	5.03	4.72	4.83	5.55	5.7	5.3	5.14	5.05	4.92	4.67
		4.51	4.83	4.71	4.75	5.05	5.41	5.24	4.91	4.8	4.71	4.27	4.23	4.51	5.27	5.81	4.98	4.98	5.79	5.47	5.16	5.03	5.18	5.29	5.34	5.42	5.41	4.55	4.91	5.49	5.85	4.99	3.75
		4	3.97	3.89	4.96	5.53	5.62	4.88	3.74	2.55	4.47	4.96	5.7	5.42	5.86	5.81	4.98	4.98	5.49	5.57	4.94	5.07	5.31	5.8	4.84	4.69	5.04	5.61	5.94	5.88	5.21	4.67	5.11
		5.67	5.55	4.89	4.5	4.43	4.08	4.02	4.57	5.88	5.19	5.14	5.37	5.74	5.91	5.79	4.98	4.98	5.49	5.61	4.92	4.77	4.76	4.9	5.65	4.78	4.07	4.38	4.64	5.03	5.64	5.51	5.35
		4.62	5.33	5.7	4.6	4.25	4.77	5.17	5.64	5.81	5.9	5.31	4.82	4.68	5.57	5.49	4.98	4.98	5.79	5.47	5.3	5.69	5.73	5.34	4.74	4.74	5.2	5.54	5.14	4.99	5.07	5.51	5.45
		5.01	4.97	4.99	4.9	5.08	5.64	5.56	4.95	5.31	5.54	4.96	4.71	4.94	5.57	5.49	4.98	4.98	5.79	5.66	5.07	4.94	5.15	5.1	4.96	5.46	5.88	5.32	4.59	4.6	4.81	5.83	5.59
		5.15	5.54	4.77	4.82	5.88	6.04	5.23	5.08	5.04	5.15	5.26	5.86	5.42	5.54	5.46	4.98	4.98	5.49	5.57	4.94	4.71	4.83	5.03	4.74	4.77	4.74	4.98	5.24	5.58	5.23	4.59	5.09
		4.83	4.83	5.54	5.31	4.94	4.69	4.99	4.9	4.86	4.91	5.24	5.54	5.3	5.47	5.79	4.98	4.98	5.49	5.61	4.92	4.74	4.97	5.41	5.24	5.08	5.03	4.83	4.71	4.94	5.24	5.54	4.96
		4.74	4.98	4.73	4.76	5.12	5.32	5.35	5.09	5.03	5.09	4.9	5.14	5.34	5.86	5.81	4.98	4.98	5.49	5.61	5.14	5.32	5.34	4.76	4.82	5.45	5.86	5.75	5.45	5.51	5.4	4.96	4.38
		4.7	5.12	5.13	4.84	4.77	5.03	5.36	5.28	4.93	4.78	4.77	4.68	5.3	5.86	5.79	4.98	4.98	5.49	5.64	5.08	4.9	5	5.03	5.09	5.17	5.35	5.09	4.7	4.84	5.19	5.88	4.88
		5.18	4.89	4.38	4.75	4.74	4.77	4.74	5.03	5.16	4.96	5.55	4.96	4.52	5.61	5.49	4.98	4.98	5.81	5.72	4.81	4.94	5.26	5.84	5.49	4.27	3.92	4.55	4.76	4.51	4.23	4.88	6.01
		5.68	5.32	5.16	5.26	5.86	4.72	5.3	5.32	5.86	5.48	4.92	4.48	4.38	5.5	5.49	4.98	4.98	5.79	5.66	5.07	4.76	4.8	5.41	5.4	4.52	4.85	5.68	5.61	5.26	5.5	5.33	4.22
		5.5	5.26	5.86	5.86	5.14	5.11	5.35	5.19	5.45	5.75	5.6	5.45	5.31	5.27	5.81	4.98	4.98	5.49	5.57	4.94	5.12	5.45	5.46	4.98	4.03	4.53	6.04	5.7	4.6	4.44	5.44	5.86
		5.46	5.14	4.92	4.87	5.09	5.54	4.98	5.15	5.4	5.89	4.99	4.49	4.51	5.27	5.81	4.98	4.98	5.49	5.64	4.98	4.74	4.77	4.74	4.99	4.99	4.59	3.81	3.41	4.4	5.49	5.85	5.77
		5.14	5.09	5.45	5.45	5.51	5.5	5.2	5.08	4.91	4.91	4.87	4.77	4.92	5.61	5.49	4.98	4.98	5.81	5.27	5.31	5.1	5.29	5.37	5.09	5.24	5.5	5.2	5.08	5.07	5.19	5.45	5.5
		4.12	4.77	5.12	5.14	5.52	5.12	5	5.03	4.72	4.72	5.03	4.86	4.91	5.57	5.49	4.98	4.98	5.46	5.54	5.42	5.73	5.45	4.8	4.68	4.6	4.82	5.45	5.86	5.75	5.75	5.7	5.64
		4.99	4.49	3.89	4.82	5.88	5.33	4.62	3.48	4.53	6.04	5.68	4.85	4.52	5.61	5.49	4.98	4.98	5.81	5.86	4.72	3.81	4.78	5.03	5.13	4.67	4.11	4.84	5.77	5.87	4.94	4.94	4.85
		5.83	5.18	4.96	4.12	4.63	4.38	4.89	5.55	5.55	4.89	3.81	4.25	4.94	5.86	5.81	4.98	4.98	5.79	5.47	5.41	5.68	6.01	4.88	3.85	3.99	3.81	4.25	4.69	5.23	5.29	5.37	5.34
		5.65	5.94	5.61	5.04	5.14	4.78	5.65	4.6	4.44	5.44	5.72	5.37	5.16	5.47	5.79	4.98	4.98	5.81	5.86	4.94	4.25	3.81	3.99	4.84	5.77	5.45	4.51	4.96	5.46	5.88	4.82	3.89
		5.38	5.32	5.19	5.38	5.17	5.09	5.22	5.46	5.68	5.86	5.45	4.82	4.68	5.57	5.49	4.98	4.98	5.79	5.86	5.56	5.38	5.08	5.08	5.38	5.17	5.09	5.03	4.86	5.12	5.14	5.54	5.2
		5.21	5.26	5.75	5.8	5.47	4.98	4.08	4.71	4.76	4.8	5.38	5.34	5.42	5.86	5.81	4.98	4.98	5.49	5.64	5.08	4.83	4.73	4.76	5.07	5.51	5.64	5.15	4.77	5.54	5.28	4.98	4.71
		5.74	5.45	4.97	4.74	4.74	4.5	4.5	5.47	5	5.3	5.69	5.73	5.42	5.54	5.46	4.98	4.98	5.49	5.57	4.91	4.92	4.53	5.09	5.38	5.4	5.35	5.51	5.45	5.05	4.75	4.74	4.84
		4.99	4.71	4.96	5.55	5.74	5.91	5.18	5.15	5.38	5.24	5.08	5.03	5.16	5.47	5.79	4.98	4.98	5.49	5.57	4.91	4.8	4.74	4.61	4.5	4.43	4.08	4.02	3.85	3.42	3.42	3.42	4.29
		4.44	4.58	5.45	5.89	5.49	4.27	3.98	4.58	5.73	6.02	5.66	5.21	4.67	5.11	5.46	4.98	4.98	5.81	5.86	5.34	5.21	4.74	5.02	4.63	4.63	5.24	5.24	4.93	4.74	4.84	4.25	4.72
		4.52	4.6	4.68	4.73	4.98	5	4.9	5.08	5.24	5.38	5.09	4.53	5.17	5.64	5.49	4.98	4.98	5.79	5.91	5.83	5.8	5.19	4.61	4.84	5.09	5.03	4.83	4.71	4.76	4.8	5.45	5.74
		4.73	4.98	5	4.99	5	4.9	4.61	4.98	5.59	5.32	5.16	5.18	5.91	5.91	5.79	4.98	4.98	5.79	5.91	5.74	5.45	4.97	4.74	4.77	4.76	4.4	4.89	5.33	5.79	4.26	3.89	5.23
		4.59	5.23	5.29	5.37	5.34	5.54	5.42	5.41	5.1	4.77	4.76	4.9	5.08	5.64	5.49	4.98	4.98	5.81	5.86	4.94	4.83	5.11	5.35	5.24	5.51	5.55	4.96	4.43	4.97	5.38	5.37	5.92
		5.1	4.77	4.76	5.22	5.72	5.44	4.82	4.6	4.68	4.73	5.28	5.72	5.8	5.9	5.46	4.98	4.98	5.81	5.27	4.51	4.96	5.53	5.53	4.41	4.47	5.18	5.83	5.91	5.18	5.16	5.79	5.33
		4.69	4.11	5.03	5.36	5.14	4.91	4.87	4.77	4.92	5.14	5.54	4.9	4.97	5.64	5.49	4.98	4.98	5.79	5.86	5.3	4.68	5.19	5.8	5.31	4.92	4.86	4.83	4.61	5.05	5.45	5.73	5.34
		5.66	5.45	4.44	4.6	5.5	5.58	5.76	5.3	5.35	5.61	5.33	4.94	4.81	5.72	5.81	4.98	4.98	5.49	5.5	4.95	5.56	5.64	5.08	4.9	5	4.98	4.86	4.95	5.32	5.34	4.91	4.87
		5.07	5.66	5.45	4.44	4.44	4.83	4.61	5.05	5.45	5.74	5.58	5.45	5.31	5.27	5.81	4.98	4.98	5.49	5.5	4.38	4.48	4.78	4.93	5.24	5.12	4.99	4.77	5.08	5.35	5.12	4.76	4.82
		4.25	4.94	5.86	5.8	5.9	5.34	5.37	5.25	4.83	5.02	5.24	5.33	5.46	5.27	5.81	4.98	4.98	5.49	5.61	4.92	4.92	5.5	5.36	4.98	4.25	4.83	5.54	5.24	5.05	4.87	4.71	4.85
		5.24	5.12	4.99	5.12	5.32	5.34	4.99	4.77	4.77	4.76	4.8	5.45	5.74	5.91	5.79	4.98	4.98	5.49	5.61	4.92	4.77	4.76	4.8	5.45	5.73	5.42	5.34	5.25	5.3	4.96	5.37	5.14
		5.54	4.96	4.98	5.35	5.35	5.08	4.77	4.87	4.91	5.34	5.17	5.09	5.37	5.72	5.81	4.98	4.98	5.49	5.5	4.94	4.77	4.92	4.91	5.57	5.33	4.94	4.7	4.86	5.12	5.34	5.32	5.19
		5.55	4.83	4.25	4.02	4.4	4.69	4.85	5.08	5.36	4.85	4.95	5.45	5.91	5.91	5.79	4.98	4.98	5.49	5.57	4.94	5.07	5.66	5.92	5.37	5.29	5.18	5.03	4.83	4.52	5.4	5.58	5.18
		4.98	4.87	4.77	4.25	3.81	4.5	5.36	5.32	5.08	4.83	4.86	4.74	4.92	5.61	5.49	4.98	4.98	5.81	5.86	4.72	5.3	4.87	4.55	4.66	4.99	5.42	5.1	5.01	5.22	5.45	4.95	4.97
		5.19	5.42	5.37	5	5.33	5.94	5.88	4.57	3.99	4.4	4.76	4.77	4.92	5.61	5.49	4.98	4.98	5.79	5.66	5.35	5.14	5.54	4.77	4.76	4.99	5.18	5.29	5.34	5.09	4.87	5.05	5.45
		5.08	5.03	5.16	4.96	5.37	5.14	5.67	6.03	5.61	5.38	4.97	4.74	4.92	5.61	5.49	4.98	4.98	5.79	5.91	5.74	5.37	4.69	3.89	5.23	5.51	5.5	5.35	5.31	5.47	5.08	4.74	5.03
		4.91	4.47	4.63	4.8	4.67	4.8	5.45	5.89	5.01	4.61	4.4	4.76	5.07	5.66	5.79	4.98	4.98	5.49	5.61	5.35	5.3	5.45	4.77	3.97	4.82	5.33	5.88	5.48	4.42	4.66	4.55	5.67
		5.12	4.94	5.15	5.1	3.92	3.74	4.84	5.11	5.8	5.68	5.22	5.02	4.89	5.27	5.81	4.98	4.98	5.81	5.86	5.42	5.34	5.29	5.03	4.69	4.29	4.11	4.51	4.68	5.3	5.7	5.55	4.83
		5.73	4.94	4.83	5.11	5.35	5.08	4.77	4.94	5.24	5.54	4.96	4.71	4.94	5.57	5.49	4.98	4.98	5.81	5.86	4.72	5.3	5.63	5.85	5.61	5.38	4.8	4.68	4.87	5.07	5.66	5.18	4.22
		5.32	5.34	4.91	4.87	4.71	4.96	5.55	5.7	5.56	5.34	4.76	4.52	4.94	5.86	5.81	4.98	4.98	5.81	5.86	4.94	4.52	4.36	4.8	5.41	5.24	4.91	4.86	5.03	5.09	5.17	5.35	5.14
		5.45	5.45	5.45	5.45	5.09	5.14	5.05	4.92	4.75	4.91	5.34	5.32	5.14	5.61	5.49	4.98	4.98	5.46	5.54	5.09	4.92	4.75	4.91	5.12	5.11	4.83	4.94	5.86	5.44	5.1	5.11	5.35
		5.45	5.14	5.4	5.41	4.8	4.76	5.07	5.66	5.79	5.14	5.07	5.08	4.92	5.61	5.49	4.98	4.98	5.81	5.86	5.42	5.54	5.31	4.82	4.6	4.71	5.05	5.57	5.56	4.82	4.36	4.73	4.83
		5.14	5.4	5.41	4.97	4.95	5.45	5.4	4.96	4.61	4.4	4.67	4.92	5.09	5.54	5.46	4.98	4.98	5.46	5.11	5.23	5.67	6.02	5.32	5.07	5.08	5.08	5.35	5.35	5.19	5.32	5.38	5.24
		4.85	4.38	4.34	4.11	4.88	5.66	6.01	5.83	5.28	5.17	4.53	4.6	4.81	5.72	5.81	4.98	4.98	5.79	5.47	4.62	4.98	5.03	5.13	5.23	5.67	5.94	5.99	5.34	4.84	4.11	4.34	4.38
		5.03	5.16	5.47	5.45	5.1	5.08	5.17	4.74	4.84	4.96	5.4	5.45	5.14	5.61	5.49	4.98	4.98	5.81	5.27	4.89	5.02	5.23	5.37	5.24	5.51	5.55	5.21	5.26	5.45	5.45	5.45	5.12
		5.5	4.92	4.92	5.5	5.51	4.84	4.11	4.67	5.13	5.03	4.78	3.81	4.72	5.86	5.81	4.98	4.98	5.49	5.61	4.92	4.92	5.5	5.36	4.98	4.08	4.71	4.87	4.91	5.14	5.52	5.22	4.83
		4.94	4.83	5.11	5.35	5.08	4.74	4.97	5.41	5.24	4.97	4.9	5.45	5.58	5.91	5.79	4.98	4.98	5.49	5.57	4.68	4.03	4.89	5.8	5	5.3	5.69	5.59	5.37	4.83	4.98	5.37	5.23
		4.83	4.98	5.35	5.12	5.12	4.86	5.03	5.09	5.17	5.08	5.1	5.45	5.91	5.91	5.79	4.98	4.98	5.46	5.11	4.84	4.78	4.8	4.75	4.91	5.14	5.36	4.83	4.83	4.34	4.38	4.85	5.36
		4.85	5.31	5.21	5.05	4.92	4.67	4.4	4.5	5.36	5.32	5.17	4.77	4.94	5.5	5.49	4.98	4.98	5.79	5.66	5.35	5.4	5.41	4.8	4.68	4.87	4.71	4.08	4.84	4.74	4.98	5.24	5.41
		5.48	5.13	5.49	5.83	5.37	5.16	5.47	5.18	4.22	4.62	5.65	5.43	5.26	5.5	5.49	4.98	4.98	5.79	5.66	4.92	4.5	4.89	5.55	5.67	5.23	5.11	4.98	4.22	3.41	4.84	5.11	5
		5.68	4.85	4.71	4.76	4.73	5.28	5.72	5.8	5.37	5.29	5.18	5.03	5.16	5.47	5.79	4.98	4.98	5.46	5.54	5.42	5.41	4.55	4.47	4.99	5.89	5.69	4.96	4.43	4.86	4.98	5.18	5.64
		5.03	5.35	5.34	5.9	5.92	5.47	5.3	5.54	5.24	5.05	4.75	4.92	5.09	5.54	5.46	4.98	4.98	5.49	5.57	4.94	4.77	4.74	4.5	3.99	4.4	4.71	4.98	5.24	5.38	4.69	4.11	4.78
		4.91	5.12	5.35	5.08	5.08	5.35	5.35	5.19	5.45	5.45	5.09	5.14	5.34	5.86	5.81	4.98	4.98	5.49	5.5	4.95	5.44	5.72	5.37	5.09	5.24	5.46	5.22	5.09	5.17	5.38	4.98	4.08
		5.17	5.24	5.58	5.23	4.59	5.3	5.79	5.33	4.82	3.97	4.77	5.45	5.58	5.91	5.79	4.98	4.98	5.46	5.75	6.03	6.03	5.33	4.11	3.92	3.74	3.42	3.42	4.84	5.77	5.85	5.49	4.29
		5.24	4.94	4.77	4.77	4.87	4.71	4.91	5.12	5.12	5.12	4.92	4.77	4.94	5.5	5.49	4.98	4.98	5.79	5.86	5.56	5.34	4.99	4.77	4.77	4.94	5.24	5.54	5.21	5.17	5.34	4.99	5.07
		4.6	4.59	5.23	5.57	5.3	5.46	5.77	5.66	4.57	4.02	4.62	5.47	5.92	5.9	5.46	4.98	4.98	5.49	5.61	5.35	5.31	5.11	4.28	4.23	3.89	4.76	4.99	5.18	5.58	5.4	4.92	5.08
		5.76	5.35	5.81	5.61	5.35	5.31	5.11	4.84	3.42	3.74	3.98	5.26	5.73	5.75	5.46	4.98	4.98	5.79	5.47	5.3	5.54	5.31	4.94	4.69	5.23	5.57	5.89	5.49	4.83	3.89	4.69	5.4
		5.14	4.9	5.21	5.54	5.31	4.95	5.45	5.66	5.07	4.94	5.57	5.56	4.95	5.5	5.49	4.98	4.98	5.79	5.91	5.91	5.45	4.95	5.31	5.41	4.97	4.92	5.66	5.18	5.15	5.38	5.4	4.92
		5.5	5.14	5.45	5.75	5.7	5.37	4.69	4.53	5.67	5.43	5.26	5.5	5.81	5.9	5.46	4.98	4.98	5.49	5.5	5.26	5.48	5.96	5.96	5.13	4.07	4.38	5.01	5.89	5.57	5.03	4.92	4.84
		4.91	5.4	5.34	4.68	4.82	5.43	5.65	4.88	4.25	4.72	5.03	4.86	4.91	5.57	5.49	4.98	4.98	5.81	5.27	4.89	4.89	5.3	5.4	5.15	5.33	5.5	4.95	5.56	5.61	4.52	4.96	5.25
		4.5	4.5	4.74	4.77	4.87	4.71	4.71	4.91	5.12	5.35	5.08	4.77	4.94	5.57	5.49	4.98	4.98	5.79	5.47	5.16	5.37	5.83	5.65	4.89	4.38	5.5	5.33	4.94	4.75	5.18	5.64	4.96
		3.81	3.99	4.4	4.71	4.8	4.75	4.68	4.73	5.28	5.59	5.45	4.97	4.92	5.66	5.79	4.98	4.98	5.81	5.86	4.72	4.6	4.75	4.74	5.08	5.47	5.31	5.07	4.87	4.68	4.4	4.61	4.74
		5.11	4.83	4.85	5.54	5.37	5.08	4.77	4.87	4.71	4.91	5.34	5.32	5.14	5.61	5.49	4.98	4.98	5.81	5.86	4.94	4.94	5.31	5.41	4.97	4.43	4.83	5.22	5.46	5.68	5.7	5.55	5.21
		4.76	5.34	5.32	5.12	4.87	4.71	4.91	5.34	5.32	5.12	4.87	4.71	5.05	5.57	5.49	4.98	4.98	5.81	5.86	4.94	4.52	4.76	5.34	5.36	5.45	5.26	5.21	5.25	5.34	5.09	4.92	5.12
		5.73	5.57	5.03	4.64	4.77	4.73	4.59	5.3	5.63	5.85	5.61	5.25	5.3	5.47	5.79	4.98	4.98	5.46	5.54	5.09	4.87	4.38	4.89	5.33	5.7	4.9	4.67	4.8	4.71	4.29	3.85	4
		4.7	4.9	4.61	4.98	5.65	5.85	5.99	5.34	4.84	3.85	4.02	4.08	4.52	5.61	5.49	4.98	4.98	5.79	5.66	5.35	5.5	5.36	4.5	4.38	4.61	4.7	4.84	5.67	5.86	4.57	4.6	5.65
		5.08	5.05	4.87	4.38	4.61	4.74	4.75	4.38	4.61	4.74	4.8	4.75	5.05	5.57	5.49	4.98	4.98	5.79	5.66	5.07	4.87	4.68	4.4	4.61	4.74	4.8	4.75	4.91	5.34	5.32	5.12	4.76
		5.22	4.72	4.25	4.88	5.33	5.68	5.41	5	5.8	5.31	5.08	5.25	5.3	5.47	5.79	4.98	4.98	5.49	5.5	4.95	5.56	5.61	4.92	4.77	4.99	5.12	5.35	5.08	4.77	4.87	4.71	4.91
		5.51	4.84	4	4.74	4.99	4.76	3.89	4.96	5.49	5.83	5.37	4.83	4.52	5.61	5.49	4.98	4.98	5.81	5.27	4.89	4.89	5.45	5.65	4.84	4.03	4.75	5.18	5.64	5.74	5.91	5.92	5.37
		5.5	4.52	4.96	5.69	5.59	5.37	5.09	5.26	5.26	5.21	5.25	5.34	5.42	5.86	5.81	4.98	4.98	5.46	5.11	5.23	5.67	5.55	4.82	4.74	5.03	5.09	5.24	5.46	5.22	4.83	4.71	4.99
		5.59	4.98	4.08	4.71	4.76	4.4	4.61	4.74	4.8	4.67	4.9	5.65	5.85	5.75	5.46	4.98	4.98	5.49	5.64	5.17	5.09	5.01	4.89	5.31	5.3	5.4	5.15	4.98	5.54	4.97	4.99	4.9
		4.75	4.77	4.63	4.63	4.63	5.24	5.35	5.19	5.45	5.75	5.8	5.8	5.31	5.11	5.46	4.98	4.98	5.81	5.86	4.94	4.52	4.76	5.34	5.32	5.12	4.99	5.14	5.52	5.22	5.09	4.9	5.14
		4.71	5.05	5.24	5.41	4.58	4.25	4.69	5.23	5.57	5.3	4.89	4.63	4.97	5.64	5.49	4.98	4.98	5.79	5.91	5.91	5.92	5.37	5.38	4.97	4.95	5.32	5.35	4.93	4.74	4.77	3.97	4.77
		5.05	5.24	5.41	4.8	4.76	4.71	4.96	5.54	5.24	5.08	5.03	4.83	4.52	5.61	5.49	4.98	4.98	5.79	5.47	5.16	5.03	5.18	5.64	5.51	5.24	5.38	5.32	5.12	4.99	5.14	5.52	5.14
		4.87	4.92	5.28	5.83	5.59	4.5	4.4	4.36	4.03	4.34	5.21	5.88	5.94	5.75	5.46	4.98	4.98	5.79	5.91	5.58	4.91	3.92	3.74	3.42	4.88	5.88	5.19	5.47	4.87	4.55	5.13	5.18
		4.92	4.98	5.18	5.29	5.34	5.09	4.87	4.38	4.61	4.64	5.03	5.64	5.74	5.91	5.79	4.98	4.98	5.49	5.57	4.94	5.07	5.66	5.45	4.44	4.6	5.65	4.78	5.47	5.79	5.33	4.88	4.25
		4.63	5.24	5.35	4.98	4.08	4.02	4.4	4.71	4.8	5.12	5.34	5.32	5.14	5.61	5.49	4.98	4.98	5.81	5.86	4.94	4.25	4.44	4.98	5	5.22	5.59	5.4	4.69	4.84	5.8	5	5.3
		5.28	5.59	5.57	5.23	4.59	3.81	4.38	4.74	4.98	5.64	5.56	4.82	4.68	5.57	5.49	4.98	4.98	5.79	5.66	5.35	5.61	5.33	4.22	3.41	4.4	4.71	4.98	5.24	5.41	5.05	4.87	5.09
		4.91	4.86	4.9	4.7	4.69	4.4	4.02	4.62	5	5.8	5.31	5.11	5.34	5.9	5.46	4.98	4.98	5.49	5.64	5.08	5.03	4.83	4.52	5.14	5.54	5.31	5.27	5.44	4.44	4.44	4.83	4.61
		4.79	5.08	4.91	4.99	4.77	4.77	4.94	5.57	5.56	4.95	5.31	5.54	5.3	5.47	5.79	4.98	4.98	5.49	5.57	4.68	4.82	5.44	5.84	5.49	4.83	4.67	5.11	5.31	4.44	4.44	4.83	5.08
		5.11	5	5.3	5.54	5.24	5.08	5.03	4.72	4.83	5.25	5.37	5.92	5.91	5.91	5.79	4.98	4.98	5.46	5.11	4.84	4.78	4.8	4.91	5.24	5.58	5.03	4.42	4.47	4.91	5.3	5.07	4.94
		5.75	4.94	4.77	4.91	5.57	5.33	5.15	5.4	5.73	4.72	4.6	4.7	5.08	5.64	5.49	4.98	4.98	5.46	5.9	5.8	5.86	4.94	4.52	4.36	4.8	5.41	5.24	4.68	4.82	5.44	5.86	4.72
		5.83	5.59	4.78	3.48	3.89	4.11	4.88	5.62	5.55	4.82	3.97	4.37	4.89	5.27	5.81	4.98	4.98	5.81	5.27	4.51	4.96	5.4	5.5	4.92	4.77	4.94	5.34	5.51	5.23	4.34	3.72	4.44
		4.74	4.74	4.97	5.45	5.51	4.92	5.02	5.65	5.85	5.99	5.76	4.89	4.38	5.5	5.49	4.98	4.98	5.81	5.72	4.81	4.94	4.98	5.9	5.92	5.47	4.62	4.98	5.36	5.32	4.98	4.74	4.77
		5.32	5.08	4.83	4.86	4.43	4.96	5.55	4.96	5.3	5.69	5.59	5.37	5.16	5.47	5.79	4.98	4.98	5.79	5.91	5.74	5.64	5.03	4.64	4.84	4.25	4.25	4.98	5.59	5.87	5.42	5.54	5.34
		5.37	5.19	5.32	5.34	4.91	4.87	5.07	5.51	5.45	4.58	4.57	5.86	6.03	5.75	5.46	4.98	4.98	5.49	5.64	5.08	4.83	4.73	4.36	4.82	5.56	5.64	5.08	4.83	4.73	4.36	4.82	5.56
		4.12	4.23	4.88	6.01	5.7	5.02	4.92	5.51	5.55	4.83	4.72	5.03	5.08	5.64	5.49	4.98	4.98	5.79	5.86	5.56	5.35	5.09	4.7	4.84	4.78	5.65	4.9	4.68	4.87	5.12	5.32	5.34
		4.98	5.36	5.34	4.94	4.71	4.83	5.22	5.52	5.28	5.14	5.05	5.14	5.3	5.86	5.79	4.98	4.98	5.79	5.86	5.68	5.5	4.85	4.52	4.6	4.71	4.91	5.12	5.12	5.12	4.86	5.03	4.72
		5.04	4.69	4.53	6.04	5.79	5.16	5.18	5.47	5.3	5.69	5.59	5.37	5.16	5.47	5.79	4.98	4.98	5.79	5.47	5.3	5.54	5.24	4.97	4.63	4.89	4.76	5.1	4.77	5.15	5.29	5.37	5.8
		4.92	4.53	5.09	5.4	5.73	5.34	5.14	5.3	5.8	5.8	4.89	4.03	4.68	5.57	5.49	4.98	4.98	5.46	5.75	5.94	5.67	4.53	4.69	5.04	5.34	5.42	5.73	5.69	4.96	4.98	5.35	5.12
		4.92	4.92	5.4	5.54	4.83	4.25	4.84	4.64	5.03	5.58	5.4	4.92	4.92	5.61	5.49	4.98	4.98	5.81	5.86	5.34	5.08	4.84	4.63	4.94	5.32	5.36	5.08	5.01	5.09	5.14	4.84	4.61
		5.66	4.88	3.92	4.55	5.41	4.72	5.09	5.4	5.89	5.19	4.84	5.11	5.34	5.9	5.46	4.98	4.98	5.46	5.75	5.73	5.75	4.85	3.97	5.08	5.47	5	5.3	5.69	5.89	5.49	4.4	4.02
		3.81	4.62	5.18	5.77	5.43	5.23	5.37	5.19	5.45	5.4	4.75	4.49	4.51	5.27	5.81	4.98	4.98	5.81	5.86	4.94	4.94	5.31	5.58	5.18	4.98	4.86	4.95	5.32	5.38	4.98	4.83	5.03
		4.75	4.98	5.5	5.58	5.85	5.42	5.19	4.11	4.69	5.4	5.59	5.37	5.16	5.47	5.79	4.98	4.98	5.46	5.75	5.94	5.65	4.88	4.62	4.96	5.37	4.69	4.84	5.76	5.7	5.42	5.41	5.1
		5.33	5.88	5.32	4.59	4.6	4.7	4.86	4.91	5.24	5.54	5.21	5.26	5.75	5.86	5.79	4.98	4.98	5.49	5.64	5.08	5.03	5.16	4.96	5.37	5.09	4.59	5.23	5.64	5.51	5.24	5.35	5.11
		4.94	5.12	5.45	5.5	4.85	4.25	3.81	4.61	5.01	5.84	5.44	4.82	4.68	5.57	5.49	4.98	4.98	5.79	5.86	5.75	5.26	5.21	5.55	5.7	5.56	5.38	4.98	4.08	4.84	4.96	5.12	4.84
		5.16	5.03	4.74	5.08	5.36	5.5	4.92	4.74	4.97	5.41	5.31	4.94	4.94	5.86	5.81	4.98	4.98	5.81	5.86	4.94	4.52	4.68	5.15	5.1	4.91	5.4	5.32	4.98	4.78	4.11	4.26	5.32
		5.4	5.15	5.18	5.47	5.3	5.55	5.51	5.24	5.37	5.36	4.75	4.49	4.51	5.27	5.81	4.98	4.98	5.49	5.64	4.98	4.78	4.77	4.61	4.68	5.14	5.48	5.26	4.66	4.63	4.93	4.84	4.61
		5.22	4.76	4.37	4.63	4.77	4.91	5.15	5.83	5.9	5.65	4.99	4.74	5.34	5.86	5.81	4.98	4.98	5.79	5.47	4.62	4.02	4.84	5.11	5.8	5.68	5.22	4.51	4.23	4.27	4.69	4.85	4.82
		5.66	5.48	3.98	4.27	4.71	4.8	4.67	4.4	4.61	4.74	4.75	4.92	5.28	5.72	5.81	4.98	4.98	5.49	5.5	4.95	5.45	5.91	5.74	5.45	4.97	4.92	5.51	5.45	5.05	4.75	4.74	4.38
		5.12	4.99	5.12	5.45	5.26	5.21	5.55	5.51	5.24	5.35	5.11	4.83	4.94	5.86	5.81	4.98	4.98	5.49	5.57	4.94	4.71	4.96	5.54	5.4	4.52	4.83	5.22	5.46	5.16	5.02	4.89	5.27
		5.08	5.07	5.08	4.79	4.99	5.12	5.46	5.16	5.01	5.1	5.42	5.19	4.84	5.11	5.46	4.98	4.98	5.81	5.86	4.94	4.52	4.6	4.71	4.91	5.12	5.35	5.19	5.32	5.34	4.99	4.71	4.83
		4.95	4.97	5.45	5.7	5.75	5.45	5.36	5.38	5.08	5.08	5.07	5.08	5.34	5.86	5.81	4.98	4.98	5.49	5.5	4.95	5.44	5.72	5.28	4.73	4.76	4.71	4.83	5.03	5.09	5.35	5.36	5.45
		3.48	4.11	5.19	5.89	5.45	4.58	4.25	4.69	5.23	5.57	5.3	4.89	4.89	5.27	5.81	4.98	4.98	5.49	5.57	4.68	4.52	4.69	4.73	4.82	5.18	6.01	5.83	5.14	4.92	4.77	4.94	5.15
		4.52	5.4	5.41	4.97	4.74	4.77	4.87	4.91	5.12	5.35	5.08	4.77	4.94	5.57	5.49	4.98	4.98	5.79	5.47	5.16	5.37	5.59	5.57	5.18	5.03	4.83	4.43	4.5	4.5	5.36	5.5	4.92
		4.08	4.98	5.59	5.83	5.37	4.72	4.72	5.03	5.18	5.57	5.59	5.37	5.16	5.47	5.79	4.98	4.98	5.81	5.86	4.72	5.09	5.4	5.73	4.94	4.83	5.11	5.24	5.14	4.77	4.52	4.36	4.8
[truncated: 2,107 more rows]

## Sheet: Figure 3d (right panel)
0	1	2	3	4	5	6	7	8	9	10	11	12	13	14	15	16	17	18	19	20	21	22	23	24	25	26	27	28	29	30	31	32	33	34	35
5.1309	4.957	5.0032	5.3663	5.3597	5.024	4.8992	4.8992	5.0318	5.4044	5.5873	5.5935	5.4732	5.0118	4.9983	5.3099	5.2706	5.2627	5.1518	5.7408	5.6148	5.1687	5.1044	5.0771	5.4038	5.5726	5.6601	5.5287	5.2222	5.4075	5.3674	5.0116	4.9214	5.02	5.3307	5.4094
5.0982	4.2532	4.4464	4.762	4.4535	4.411	4.892	5.8007	6.0001	5.3368	5.0781	5.3207	5.5821	4.9611	4.8738	5.2455	5.2649	5.2733	5.2359	5.7088	5.292	4.1859	4.3153	5.138	6.033	6.003	4.9721	4.3943	4.4326	4.9041	5.0832	5.7187	5.7279	6.0485	5.7771	4.8315
5.3001	4.8493	4.9306	5.6594	5.6117	5.04	5.1256	5.5295	5.519	4.9319	5.0703	5.3677	5.0695	4.9009	4.9301	5.4389	5.4914	5.3832	5.4435	5.7423	5.7064	5.0964	4.9663	5.0617	4.9345	4.9197	5.5157	5.5963	5.115	4.9818	5.4709	5.7343	5.1906	5.146	4.9222	5.0205
5.0865	5.2083	5.7832	5.8535	5.3999	4.6931	4.0701	3.4582	3.4982	4.534	5.0868	4.9002	4.807	4.7571	5.1799	5.7842	5.7588	5.2694	5.2734	5.3871	5.3587	5.3061	5.131	5.2373	5.4101	5.8084	5.6749	5.0309	4.8822	4.8577	4.8649	4.7043	4.7255	4.7794	4.9051	4.8392
4.4953	4.9728	5.7372	6.0481	5.4608	5.2165	5.1233	5.7602	5.3381	4.7155	4.9622	5.6779	5.6828	4.8526	4.8396	5.2669	5.3327	5.2729	5.1518	5.7305	5.3806	4.9655	5.1831	5.7324	6.0515	5.4608	5.2165	5.1233	5.7602	5.3381	4.7155	4.9622	5.6669	5.6939	4.8884	4.9585
4.9698	4.9152	5.5662	5.6012	4.998	4.9439	5.5769	5.9	5.5557	4.5377	4.2605	4.0552	4.336	4.8724	5.4606	5.9179	5.6051	5.1013	5.081	5.5134	5.6119	5.2887	5.5316	5.6247	5.5175	5.1562	5.4811	5.3058	4.9365	4.7829	5.0764	5.4717	5.0711	4.3739	4.7786	5.4075
5.4602	5.5734	5.7268	5.6228	4.8441	4.4153	4.6905	5.5137	5.6501	5.2535	5.4759	4.7065	4.1098	4.5833	5.367	6.0212	5.6834	5.1012	5.1103	5.6501	5.6942	5.0984	4.94	4.976	4.7631	4.4505	4.4682	5.065	5.5072	5.4683	4.7311	3.9184	3.6773	4.4653	4.8438	5.1608
5.6283	5.6368	4.6088	3.442	3.493	4.1681	4.7089	4.9153	4.7817	4.7914	5.0512	5.6429	5.8102	5.2273	5.0023	5.4812	5.692	5.2359	5.2857	5.2257	5.0504	4.8768	5.5276	5.7807	5.4575	5.0165	4.8686	4.9891	4.8608	4.8229	5.0786	5.2109	5.2734	5.8471	5.8158	5.0402
4.5455	4.7999	4.7966	4.6003	4.3232	4.3895	4.6616	5.7036	6.2853	6.0949	5.6111	4.9024	4.6283	4.5292	4.8937	5.3098	5.2706	5.2633	5.3385	5.9364	5.8601	5.3526	4.9751	5.4035	4.9871	4.2087	4.2425	4.9229	5.317	5.7374	5.7675	5.2364	5.0384	5.4526	5.395	4.8693
5.486	5.2389	5.1167	5.091	5.1762	5.7533	6.0094	5.7586	5.5912	5.0759	5.4487	5.5746	5.4162	5.2288	5.2364	5.4417	5.3801	4.8581	5.0986	5.6051	5.9273	5.3341	4.388	3.4658	3.7943	3.9649	4.3654	5.0057	5.9138	6.0204	4.9124	4.5834	5.0943	5.5628	4.8414	4.2652
5.1954	5.0703	5.5013	5.7295	5.8798	5.7268	5.226	5.3491	5.564	5.5705	5.3283	5.0423	5.1597	5.1194	5.4738	5.8891	5.5952	5.1135	5.1	5.6746	5.9889	5.3953	4.8633	5.195	5.2577	5.0257	5.051	5.3154	5.3599	4.9582	5.068	5.588	5.5069	5.1556	5.2891	5.4075
5.6048	5.9496	5.8781	5.3031	4.807	3.8656	4.1867	4.9955	5.9637	6.0112	5.4829	5.6516	5.483	4.7774	4.5484	5.3056	5.7088	5.2359	5.2733	5.2649	5.2297	4.8211	4.8549	4.8143	4.2529	3.9625	3.6693	3.6162	3.8958	4.3839	4.7123	4.932	5.0029	5.4369	5.4625	5.6014
4.5713	4.8449	5.2671	5.6635	5.4319	4.9617	4.4065	3.9431	3.7518	4.5911	5.5138	5.5792	4.8991	4.7054	4.9432	5.6483	5.8128	5.2541	5.2857	5.2465	4.949	4.0126	4.2862	4.8383	5.3657	5.5766	5.3461	5.0387	5.0967	5.5313	5.8805	6.3701	5.8423	4.7936	4.2176	4.0603
5.4801	5.2999	5.1362	5.0552	4.5929	4.1625	4.4788	4.9476	5.1191	5.0121	4.8986	4.9212	5.083	5.6939	5.9996	5.9303	5.4728	4.8718	5.0586	5.5264	5.6162	5.3237	5.7057	5.6209	5.0839	4.934	4.9147	5.04	5.4116	5.3742	5.0235	4.9182	4.9008	5.0466	5.5269	5.5958
5.0785	5.1557	5.6609	5.2419	4.8616	5.0018	5.2429	5.5947	5.4805	5.246	5.7697	5.5471	4.9608	4.5579	4.6425	5.2389	5.2649	5.2633	5.3385	5.9675	6.1085	5.9384	5.7732	5.5571	4.7406	4.1676	4.4497	4.9561	5.5988	5.4847	4.7275	3.916	3.1396	2.8249	4.0108	5.2848
5.3717	5.3125	4.9925	4.906	4.9135	4.8161	4.7643	4.9381	5.3968	5.4262	5.2499	5.3153	5.4534	5.5983	5.5485	5.9027	5.5507	5.0938	5.1	5.649	5.8608	5.2366	4.6845	4.7879	4.9175	5.0706	5.1167	5.2903	5.3727	5.185	5.0172	5.5629	5.5885	5.3001	5.6597	5.6122
5.0812	5.6948	5.4749	4.8125	4.6803	4.8311	5.1406	5.1051	5.4326	5.9241	6.095	5.7728	5.4586	5.5319	5.3493	5.6449	5.5264	5.081	5.1013	5.6025	5.8875	5.4229	4.792	4.8379	5.4606	5.5596	5.8483	5.6058	5.1338	4.8754	4.8127	4.7687	5.0093	5.6066	5.7545	5.229
4.9826	5.3689	5.3397	4.9929	5.1021	5.5566	5.5664	4.9396	4.8744	5.3237	5.3733	5.0235	4.9182	4.8883	5.0765	5.6693	5.6582	5.1103	5.1012	5.6834	6.0307	5.5462	4.6847	4.1766	4.273	4.3283	4.8629	5.5653	5.6216	5.0223	5.3385	5.4608	5.0442	4.6758	4.6346	5.1372
5.8024	5.4365	4.3693	3.785	4.4128	5.4145	5.5136	5.155	5.2445	5.542	5.4232	4.605	3.7063	3.4357	4.7619	5.8682	5.9364	5.3385	5.2766	5.2465	4.9796	4.419	5.0402	5.7541	5.646	4.7184	4.1317	4.4645	4.8959	4.9213	5.1852	5.4814	6.0762	6.0369	5.2	4.6443
5.1292	5.4448	5.1987	5.0241	5.2174	5.6819	5.8273	5.0002	4.3437	4.6461	5.394	5.8648	5.614	4.9741	5.0463	5.6106	5.7384	5.2462	4.9186	4.6497	4.241	4.4105	4.8866	5.5204	5.2846	4.4303	4.1478	3.6942	4.1126	4.7048	5.402	5.8791	5.6853	5.0144	4.6953	4.7392
4.8009	4.9958	5.2563	5.4432	5.2933	5.2581	5.5098	5.0906	4.5301	4.7156	5.1249	5.3631	5.1564	4.8251	5.3435	5.9726	5.6788	5.0881	4.8581	5.432	5.73	5.9214	6.1363	5.9277	5.2921	5.0957	5.0013	5.1658	4.7282	4.1122	3.2732	3.2188	3.9084	4.8805	5.8331	6.0696
4.8283	4.8431	4.8404	4.7611	4.9237	5.0108	4.8652	4.8331	5.1783	5.323	5.4983	5.2929	4.8014	4.8933	5.1498	5.4339	5.4782	5.3799	5.4435	5.7377	5.6511	4.8645	4.4715	4.8872	5.2185	5.6208	5.4274	4.9623	4.8919	4.9258	5.0665	5.4387	5.4394	5.0395	4.9194	5.1778
5.3809	5.6216	5.9993	5.8685	5.3045	5.0945	5.1121	5.2563	5.3641	5.5016	5.2952	5.1359	5.132	5.1139	5.2185	5.4417	5.3801	4.8581	5.0986	5.6051	5.9273	5.3341	4.41	3.944	4.3215	4.927	5.3021	5.8022	5.6274	5.4665	6.0084	5.7618	5.0177	4.8464	5.0945	5.4963
5.1838	4.9558	4.8664	4.8809	4.8892	4.9159	5.608	5.6406	4.9586	4.6304	5.3977	5.7449	5.2872	5.1098	5.5772	6.0873	5.9675	5.3385	5.2633	5.2565	5.2869	5.1371	5.4669	5.6172	5.1836	4.6775	4.5274	4.4656	4.9683	5.2724	5.0175	4.9476	4.8705	4.9221	5.0224	5.1502
5.5093	5.1823	5.1107	4.9854	5.0389	5.0055	5.1472	5.1219	5.5163	5.7929	5.3046	4.9112	4.3568	4.0953	4.9091	5.7373	5.5889	5.1013	5.081	5.5264	5.6449	5.3493	5.5096	5.34	5.0907	4.8292	4.5592	4.7794	5.4209	5.7112	6.2371	6.2336	6.251	5.7303	4.7818	4.1811
5.2494	4.679	4.8159	5.2733	5.3271	4.9847	4.7689	4.8704	5.048	4.9436	4.8987	4.8532	4.7818	5.0076	5.527	5.9237	5.6051	5.1112	5.1103	5.6399	5.6353	5.0482	4.7435	4.8697	5.0492	4.9242	5.0162	5.4547	5.6123	5.7147	5.6987	5.6576	5.5344	5.0342	4.9564	5.1309
5.3142	5.4419	5.3233	5.2089	5.563	5.5343	5.1122	5.0094	5.2743	5.8447	6.0864	5.63	4.6774	4.345	4.5039	5.3563	5.7305	5.1348	4.9852	4.9633	4.9541	5.3049	5.2381	5.2383	5.6253	5.8032	5.9936	6.1375	5.9149	4.8922	3.9723	3.8928	5.1012	5.5989	4.883	4.5731
5.2966	5.2063	4.9268	4.9569	5.2905	5.176	4.8065	4.8068	4.864	5.0207	5.7501	5.6827	4.7504	4.3611	5.1423	6.0277	5.6746	5.0889	5.0771	5.6661	5.752	5.3269	5.592	5.4789	5.0208	4.7808	4.838	5.0411	5.4566	5.3919	5.1884	5.3347	5.0436	4.4821	4.8243	5.4066
5.2071	5.0096	4.9728	5.1772	5.3383	5.1687	4.6231	4.368	4.7264	5.0679	5.0517	5.0031	5.3748	5.2848	5.3677	5.8741	5.5507	5.0826	5.0771	5.6558	5.6179	4.9524	4.9411	4.9634	4.9384	5.0352	5.5648	5.6869	5.4582	5.9558	5.8028	5.1003	5.1296	4.9092	5.2841	5.3702
5.509	5.2005	5.0787	4.9609	4.9065	4.8992	5.024	5.3597	5.3664	5.023	4.9044	4.9476	5.4454	5.6348	5.3229	5.6302	5.5264	5.0705	5.0666	5.675	5.8209	5.3577	5.4285	5.3224	4.9833	4.7737	4.858	5.1148	5.069	5.273	5.0988	4.9532	4.9867	5.1689	5.3547	5.3493
5.465	5.3315	4.9408	5.1567	5.8895	5.8197	4.8782	4.4347	4.3232	4.5544	4.7789	5.4526	5.3646	4.8858	4.3995	4.9844	5.2465	5.2766	5.2694	5.7384	5.5446	4.9861	5.1777	5.9269	5.8556	5.0711	4.4314	4.0307	4.1272	5.0385	5.4717	5.0764	4.7917	5.0078	5.4787	5.5842
5.1997	4.8527	4.5766	4.6388	4.8684	5.6709	5.8723	5.2134	4.3051	3.7818	4.4843	5.3741	5.794	5.6173	5.3114	5.6119	5.5134	5.081	5.0936	5.6762	5.9459	5.2929	4.8519	4.8286	4.9891	4.7745	4.4873	4.6752	5.5013	5.7677	5.3482	5.5791	5.8094	5.9604	5.6835	4.9114
5.1618	5.6315	5.4261	4.9934	4.6338	5.0208	5.1276	4.8861	5.426	5.5303	5.323	5.3455	5.5921	5.6073	5.0949	5.2372	5.3834	5.3774	5.4321	5.634	5.5219	4.8949	4.913	5.1456	5.5039	5.4329	5.0846	4.9187	5.3704	5.561	4.7649	4.2097	4.5886	5.4439	5.7597	5.6022
5.4448	5.4394	5.3115	5.746	5.6867	4.8426	4.3587	4.6728	5.3325	5.4368	5.3098	5.1302	5.1974	5.0998	4.9653	5.2921	5.2565	5.2627	5.1518	5.7408	5.6283	5.2446	5.3913	5.4908	5.2541	5.0657	5.0585	5.5246	5.6555	5.5922	5.4393	5.1808	5.3839	5.4343	5.0854	5.1753
5.375	5.2127	4.6613	4.1796	4.7358	5.6012	5.8654	6.1367	5.8394	5.1825	5.0803	5.3	5.4069	5.2805	5.3438	5.5884	5.4046	4.8522	5.0534	5.6558	5.6033	5.0172	5.1217	5.5932	5.6628	5.0593	5.0729	5.4474	5.4493	5.091	4.892	5.353	5.4685	5.0177	4.9564	5.1309
5.4457	4.5836	4.0784	3.8983	3.9932	4.3564	4.7937	5.3512	5.884	5.7265	4.9344	4.4909	4.7016	5.0598	5.1871	5.6148	5.7408	5.1518	5.2776	5.2349	5.0859	4.7189	5.1187	5.3262	4.9591	4.5212	4.8098	5.1778	5.4738	5.343	4.9813	4.6204	4.8236	5.5911	5.6939	5.2401
5.3788	5.6394	6.0647	5.8253	4.9566	4.4184	4.5804	4.9156	5.3231	5.9429	6.0991	5.9632	5.8296	5.7247	5.7773	5.6992	5.3824	4.8718	5.0534	5.6558	5.6179	4.9524	4.9346	5.0646	5.1388	5.3721	5.3591	5.0122	4.9057	4.9305	5.0855	5.5167	5.604	5.1715	4.5735	4.1531
4.945	5.7502	5.9525	5.2141	4.1283	3.8003	4.2413	4.8807	5.8376	6.3545	5.7091	5.2358	4.746	4.8968	5.1515	5.6865	5.7941	5.2394	5.2857	5.2349	5.0768	4.6535	4.8982	5.1005	5.3311	5.2109	4.5877	4.9909	5.5723	5.5935	4.7836	4.85	5.6264	5.9561	5.5019	4.7154
4.5853	5.0064	5.5543	5.4763	4.7823	4.3955	4.726	5.0214	5.6222	5.6638	6.0154	6.1098	5.571	5.2431	5.4724	5.9248	5.6923	5.0813	5.0936	5.6762	5.9129	5.1476	4.3784	3.1973	3.625	4.8012	5.8573	6.0078	5.4283	4.8787	4.6894	4.7207	4.6928	4.6342	4.7074	4.5478
4.782	5.4922	5.7205	6.0285	5.6415	5.0487	5.0891	5.7266	5.636	5.2194	5.2309	5.9134	5.7176	4.9437	4.2996	4.9796	5.2465	5.2776	5.1518	5.7408	5.6148	5.1871	5.0535	4.839	4.8435	5.0153	4.7564	4.7067	4.851	5.2742	5.7288	5.755	5.2737	4.8039	4.8877	5.0546
5.0907	5.544	5.3632	4.8182	4.8579	5.7735	6.188	6.0223	5.5812	5.0857	4.8083	4.7977	4.9547	5.8374	6.1459	6.1015	5.4861	4.8778	5.0986	5.5952	5.8891	5.4798	5.2165	5.108	4.8477	4.7258	4.5167	3.9501	4.2397	5.4863	5.7761	4.9557	4.2497	3.8431	3.6062	3.6352
5.2743	6.0134	5.8266	4.9395	4.4084	4.7973	5.2758	5.1891	4.666	4.0744	3.625	3.7285	3.8357	3.9427	4.1668	5.292	5.7088	5.2359	5.2815	5.3362	5.2759	4.8889	4.5561	3.8139	3.6341	4.4634	5.7338	6.0918	5.7834	5.0376	4.3457	4.3056	4.8411	5.7135	5.9701	5.1693
5.1191	5.1295	4.7428	5.2077	5.5277	5.9434	5.7235	5.1813	4.9287	4.7674	4.6481	4.8067	5.3766	5.6205	5.4938	5.6156	5.4084	4.8581	5.0986	5.6051	5.9385	5.5019	5.0217	4.89	4.9352	4.8494	4.364	3.7473	4.124	4.8856	5.5688	6.11	5.896	5.3241	4.8084	5.1126
4.9338	5.7592	5.978	5.0102	4.4341	4.4016	4.8595	5.1468	5.4199	5.3648	5.0254	4.9179	5.0009	5.4777	5.7631	6.0421	5.7102	5.071	5.0666	5.6661	5.752	5.318	5.5236	5.5552	4.9879	4.8098	5.2046	5.4607	5.3876	5.1995	5.4725	5.472	5.0416	5.0342	5.262	5.3664
5.6268	5.5128	5.0204	4.7132	4.9922	5.4973	5.426	4.9774	5.333	5.8028	5.8333	5.286	5.043	4.8469	5.1755	5.6247	5.6204	5.1108	5.1112	5.6051	5.9237	5.5174	4.9492	4.6534	4.6746	4.876	5.0281	5.0208	5.4747	5.4684	5.0259	4.8685	4.9976	4.8597	4.7548	5.0891
4.8645	5.4735	5.6358	5.148	5.0179	5.5403	5.522	5.1258	4.8029	4.9524	5.2389	5.7728	5.6069	4.8572	4.9056	5.5446	5.7384	5.2694	5.2633	5.2706	5.3098	4.8929	4.7287	5.0256	5.491	5.9183	5.977	5.7851	5.2845	4.162	4.0566	4.8166	5.6637	5.7029	5.0922	5.2394
4.7115	4.1831	5.0017	5.7568	5.6646	4.7262	4.865	5.7466	5.939	5.2949	4.8128	4.4562	4.3	4.0463	4.0195	4.949	5.2465	5.2857	5.2394	5.7999	5.7071	5.1147	4.8067	4.8742	5.6651	5.626	5.0343	4.5523	4.2962	4.7127	5.1053	5.1273	5.1413	5.1407	5.0235	4.8559
5.4116	4.8796	4.5059	4.7648	5.5743	5.5978	5.0103	4.8814	4.9706	4.9807	4.9441	4.6674	4.8597	5.0983	5.5646	6.0873	5.9675	5.3385	5.2633	5.2706	5.3098	4.8937	4.4911	4.5911	4.9259	5.6132	5.9185	5.2138	4.9778	4.5281	4.2326	4.521	4.7657	5.1126	5.5076	5.6619
4.8293	4.9772	5.3597	5.3827	5.0103	4.857	4.8276	5.0454	5.6824	5.6227	5.0852	4.9361	5.0053	5.4777	5.7631	6.0421	5.7102	5.071	5.0666	5.6661	5.752	5.3269	5.5841	5.418	4.714	4.3302	4.683	4.9514	4.8874	5.0461	5.4629	5.5912	5.4928	5.2156	4.899	5.3483
5.3972	4.7855	4.5276	5.0836	5.9749	5.8613	4.7757	4.0739	4.0299	4.0299	4.0795	4.746	5.7489	5.8687	5.3159	5.5502	5.7096	5.2359	5.2733	5.2706	5.3077	4.9845	4.772	4.7171	4.8726	5.078	5.2169	5.6546	6.0477	5.8487	5.6447	4.7464	4.1488	3.5235	3.193	3.8953
5.1918	4.8998	4.8266	4.8272	4.7752	5.136	5.399	5.0671	5.0881	5.4406	5.3748	5.0329	4.9924	4.8927	4.7607	5.2013	5.3867	5.3774	5.4435	5.7377	5.6511	4.8609	4.5931	5.0894	5.5722	5.4044	5.1521	5.0481	4.8894	4.6447	4.5305	4.3913	5.1819	5.4736	4.972	4.8016
5.0812	5.6911	5.6137	4.97	4.7692	4.8892	4.9884	4.9054	5.0007	5.3513	5.5731	5.1475	4.4641	4.7031	5.376	6.0308	5.6917	5.1012	5.1103	5.6399	5.6357	5.1767	5.097	5.7345	5.4753	4.3226	4.0717	4.7245	5.4077	5.4794	5.2667	5.0149	5.0159	5.1988	5.2939	4.9372
4.8016	5.001	5.5946	5.5771	4.906	4.7446	4.843	5.0378	5.4757	5.6305	5.7016	5.4342	5.3835	5.8844	5.7784	5.2462	4.9859	4.9633	4.9647	5.6623	5.919	5.8642	5.4431	4.7326	4.7922	5.1446	5.5724	5.8382	5.6096	4.9698	4.7009	4.8123	5.4809	5.7003	5.1299	5.0785
5.6619	5.5062	5.1132	4.8208	4.8788	4.4188	3.8355	3.9823	4.3242	4.183	4.4123	4.9515	5.9241	6.0586	5.4722	5.2245	5.1879	4.8466	5.0881	5.6834	6.0221	5.6278	5.0639	4.8884	5.0063	5.3626	5.2481	5.2003	5.1653	5.3547	4.9167	4.9184	5.4225	5.5625	5.8679	5.8668
4.8339	4.9804	5.0862	5.3936	5.1908	4.3907	4.5468	4.7419	4.7992	4.8857	5.1016	5.0129	5.0183	5.4748	5.7631	6.0421	5.7102	5.071	5.0666	5.6692	5.7766	5.0542	4.84	5.0401	5.6197	5.6582	5.3626	5.5203	5.3661	4.8443	4.5748	4.7624	4.7138	4.5053	4.6812	5.0692
5.733	5.7354	5.81	5.7303	5.7822	5.7247	5.7822	5.7496	5.8169	5.4675	5.2482	5.0544	5.0252	5.3995	5.9425	5.8982	5.4664	4.8775	5.0881	5.6917	6.0466	5.5099	5.1433	5.3058	5.5479	5.7007	5.7822	5.7247	5.7822	5.6959	5.6435	5.4118	5.562	5.1315	5.0172	4.717
5.4116	4.8699	4.4284	4.447	5.1014	5.578	5.571	5.2206	4.7501	4.7621	5.4322	5.8793	5.9847	5.9541	5.8159	5.6992	5.3824	4.8718	5.0534	5.6558	5.6081	4.9909	5.1724	5.8913	5.8186	5.4073	5.369	4.9542	4.6038	4.8037	5.3232	5.3893	5.1767	5.4263	5.4695	5.3816
5.3379	4.5245	4.334	4.2176	4.4501	4.4913	5.0565	5.4128	5.3911	5.1287	5.5984	5.6364	4.9872	4.8777	5.1386	5.7132	5.6396	5.1108	5.1012	5.6788	5.9667	5.3627	4.5583	5.0186	4.8644	4.5759	4.3745	4.8804	5.392	5.4449	4.9608	4.6753	5.3305	5.588	5.7085	5.4892
4.945	5.7502	5.9525	5.2141	4.1647	4.0404	4.7551	5.7281	6.0161	5.7175	5.079	4.9453	5.0814	5.2019	4.6245	5.02	5.2257	5.2776	5.1518	5.7408	5.6034	5.1392	5.1424	5.0052	5.0174	5.0796	5.4024	5.6121	5.1958	4.9461	4.7563	5.3182	5.3178	4.8212	4.4776	4.5396
5.2802	4.9814	5.0781	5.2601	4.7761	5.4709	5.9864	6.2829	5.9173	4.8784	4.3092	3.9827	3.9106	3.7518	4.6245	5.6354	5.8113	5.2541	5.2733	5.2706	5.3122	4.9497	5.0136	5.5704	5.4262	4.892	4.6211	4.9979	5.7554	5.7768	5.2638	4.8224	5.1527	5.3639	5.1039	4.6976
5.4875	5.2533	5.256	5.3807	4.8379	4.0698	4.0426	4.6835	5.4197	5.4684	5.0452	5.3649	5.4327	5.1676	5.2342	5.6707	5.7109	5.4336	5.3774	5.3863	5.2228	5.127	5.8238	5.479	4.4721	4.4215	4.6857	4.9451	5.2611	5.5627	5.4113	4.9381	4.7673	5.016	5.8604	5.7463
4.9327	5.6881	5.8381	5.3126	5.5366	5.4683	5.111	4.9307	4.6259	4.0684	4.174	5.0316	5.2375	5.1348	5.5099	6.0466	5.6917	5.1044	5.0938	5.5344	5.6192	5.0571	4.7394	5.252	5.5933	6.1472	5.9548	5.3219	4.9327	4.7975	5.1351	5.3967	5.2013	5.3777	5.4431	5.3142
5.3713	5.1695	4.5823	4.2476	4.9385	5.8556	6.0182	5.4812	5.2012	4.6976	4.4915	4.8289	5.641	5.8247	5.3132	5.6765	5.766	5.1518	5.2776	5.2229	5.1493	5.1161	5.8574	5.7876	5.1281	4.8707	4.9011	5.1672	4.7321	5.2852	5.5074	5.4453	5.3714	5.2857	5.842	5.7112
5.1112	4.4321	4.7378	5.7159	6.1681	6.1752	5.6501	4.3883	3.5444	3.4908	4.667	5.863	6.11	5.9286	5.6792	4.9752	4.9633	4.9852	5.1922	5.9896	6.2155	6.1384	6.0054	5.3843	5.1462	5.1537	5.7495	5.5478	4.7602	4.4705	5.3075	5.3131	4.3976	4.4439	4.9087	5.3054
5.1112	4.483	4.8087	5.6122	5.7995	5.2219	4.901	5.3386	5.4136	4.8844	4.4725	4.3339	4.7632	5.1427	5.5578	5.9072	5.5952	5.1112	5.107	5.6053	5.7778	5.1058	4.9971	5.5146	5.5979	5.0783	4.8234	4.8642	4.8361	4.7588	4.9154	5.1132	5.161	5.3795	5.5026	5.1196
4.5475	4.7331	4.802	4.8815	5.0954	5.1387	5.4452	5.764	5.8323	5.491	5.0122	4.7605	4.9187	5.1459	5.5652	6.1028	5.6891	5.0889	5.0817	5.7404	6.1232	6.0845	5.7024	4.8591	4.3199	4.0648	4.817	5.6731	5.545	4.9809	5.0166	5.3982	5.5633	5.8057	5.6092	5.0623
4.7802	4.9246	5.0452	5.0259	4.8426	4.4259	4.4251	4.8213	5.8722	6.2505	6.1522	5.5803	4.7665	4.6768	4.9138	5.2678	5.3335	5.2731	5.3385	5.9675	6.0892	5.6795	5.4721	5.4524	5.078	5.1569	5.3579	5.4948	5.0206	4.8756	4.7397	4.465	4.4791	4.4582	4.9105	5.1431
5.5102	5.1555	5.2047	5.2178	5.2114	4.6221	4.2398	3.9767	3.9261	3.6017	4.2555	4.8225	5.7607	5.658	5.1913	5.5392	5.7096	5.207	4.9199	4.6497	4.3044	4.1818	4.027	4.1942	4.6547	5.4212	5.8429	5.7244	5.4009	5.3087	5.4552	5.558	5.1006	5.0243	4.7986	5.2931
5.6014	5.4497	5.3455	4.9287	4.7717	4.8692	4.8945	4.996	5.4108	5.3724	5.0267	4.9723	5.053	5.2009	5.6062	6.0997	5.6891	5.0889	5.0817	5.7404	6.1102	6.0331	5.7529	5.2161	5.3099	5.3789	5.0341	5.0657	5.2549	5.536	5.2318	4.8153	4.5465	4.758	5.2002	5.2966
[truncated: 4,037 more rows]

## Sheet: Figure 3efgh
Use data from column Q, R, S,T
in Figure 3d (left panel)
in Figure 3d (right panel)

## Sheet: Figure 4b
x (sequence position)	y (DNA shape feature)	SELEX cutoff
0		0
0		0.05
0		0.1
0		0.15000000000000002
0		0.2
0		0.25
[truncated: 314 more rows]

[truncated: 6 more sheets: Figure 4c, Figure 4e, Figure 4f, Figure 5b, Figure 5c, Figure 5d]
