# Supplementary material for: Predicting DNA structure using a deep learning method
Source: Nat Commun. 2024 Feb 9;15:1243. doi: 10.1038/s41467-024-45191-5 (PMC10858265; doi:10.1038/s41467-024-45191-5)
Supplement: Supplementary file 4 — Source data [file 41467_2024_45191_MOESM4_ESM.zip › NCOMMS-23-17023B_SI.xlsx]

## Sheet: Figure S2 Roll
Refloss	Epochs	Loss	ValLoss_self	ValLoss_1	ValLoss_2	ValLoss_3	ValLoss_4	ValLoss_5	ValLoss_6	ValLoss_7
0.0471358	1	0.167418	0.136688	0.135181	0.134744	0.134872	0.134854	0.134856	0.134851	0.134845
	2	0.166934	0.136642	0.13513	0.134715	0.134856	0.134847	0.134852	0.134849	0.134844
	3	0.166219	0.136573	0.135054	0.134674	0.134834	0.134837	0.134847	0.134847	0.134843
	4	0.165833	0.136485	0.134961	0.134623	0.134807	0.134825	0.13484	0.134844	0.134842
	5	0.164755	0.136379	0.134851	0.13456	0.134774	0.13481	0.134833	0.13484	0.134841
	6	0.163556	0.136258	0.134725	0.134489	0.134737	0.134794	0.134824	0.134836	0.134839
	7	0.162992	0.136123	0.134587	0.134411	0.134694	0.134775	0.134814	0.134831	0.134837
	8	0.161862	0.135977	0.134437	0.134328	0.134649	0.134755	0.134804	0.134825	0.134835
	9	0.161267	0.135822	0.13428	0.134243	0.134602	0.134735	0.134793	0.13482	0.134833
	10	0.160147	0.135657	0.134117	0.134154	0.134553	0.134714	0.134783	0.134814	0.13483
	11	0.159295	0.135485	0.133947	0.134062	0.134503	0.134693	0.134771	0.134808	0.134828
	12	0.158371	0.135307	0.13377	0.133968	0.134451	0.134671	0.134759	0.134802	0.134825
	13	0.157633	0.135126	0.133586	0.133871	0.134397	0.134647	0.134746	0.134795	0.134823
	14	0.156177	0.134942	0.133397	0.13377	0.13434	0.134623	0.134732	0.134788	0.13482
	15	0.155256	0.134756	0.133202	0.133668	0.134282	0.134598	0.134717	0.13478	0.134817
	16	0.154001	0.134568	0.133	0.133563	0.13422	0.134571	0.1347	0.134772	0.134813
	17	0.152556	0.134378	0.132792	0.133453	0.134157	0.134544	0.134684	0.134763	0.13481
	18	0.151201	0.134189	0.132577	0.13334	0.134091	0.134515	0.134666	0.134754	0.134806
	19	0.149655	0.134002	0.132358	0.133224	0.134024	0.134487	0.134649	0.134745	0.134803
	20	0.148238	0.133818	0.132136	0.133104	0.133954	0.134456	0.13463	0.134736	0.134799
	21	0.146762	0.133636	0.131909	0.132978	0.13388	0.134424	0.13461	0.134727	0.134796
	22	0.145347	0.133454	0.131677	0.132847	0.133801	0.134389	0.134589	0.134717	0.134792
	23	0.143899	0.13327	0.13144	0.132711	0.13372	0.134352	0.134567	0.134706	0.134788
	24	0.142568	0.133087	0.1312	0.132572	0.133636	0.134315	0.134544	0.134696	0.134785
	25	0.14107	0.132906	0.130957	0.132427	0.133551	0.134277	0.134521	0.134686	0.134781
	26	0.1395	0.132726	0.13071	0.132277	0.133464	0.134238	0.134497	0.134676	0.134778
	27	0.138437	0.132548	0.13046	0.132123	0.133376	0.134197	0.134473	0.134666	0.134775
	28	0.136788	0.132372	0.130205	0.131964	0.133285	0.134155	0.134448	0.134655	0.134771
	29	0.135528	0.132196	0.129946	0.131799	0.133191	0.134111	0.134421	0.134643	0.134767
	30	0.134153	0.13202	0.129682	0.13163	0.133095	0.134065	0.134393	0.13463	0.134763
	31	0.132684	0.131843	0.129412	0.131455	0.132997	0.134016	0.134364	0.134616	0.134759
	32	0.131203	0.131663	0.129135	0.131271	0.132895	0.133963	0.134333	0.134601	0.134754
	33	0.129781	0.131481	0.128851	0.131078	0.132788	0.133906	0.1343	0.134585	0.134748
	34	0.128562	0.131297	0.128559	0.130876	0.132676	0.133845	0.134265	0.134567	0.134742
	35	0.127243	0.131115	0.128262	0.130667	0.132561	0.13378	0.134228	0.134549	0.134735
	36	0.125759	0.130933	0.127962	0.130452	0.132443	0.133711	0.134188	0.134529	0.134728
	37	0.124349	0.130752	0.127659	0.130234	0.132322	0.133638	0.134146	0.134508	0.13472
	38	0.122695	0.130573	0.127351	0.130011	0.132199	0.133562	0.134102	0.134485	0.134712
	39	0.121342	0.130396	0.12704	0.129785	0.132073	0.133483	0.134055	0.134461	0.134702
	40	0.119536	0.130219	0.126724	0.129553	0.131943	0.133398	0.134006	0.134435	0.134692
	41	0.117977	0.130044	0.126407	0.129315	0.131809	0.133309	0.133953	0.134407	0.13468
	42	0.11666	0.12987	0.126091	0.129073	0.131674	0.133214	0.133897	0.134376	0.134666
	43	0.115221	0.129699	0.125779	0.128832	0.13154	0.133116	0.133838	0.134344	0.134652
	44	0.113195	0.129529	0.125469	0.128589	0.131405	0.133014	0.133776	0.13431	0.134636
	45	0.111882	0.12936	0.125162	0.128344	0.131271	0.132907	0.13371	0.134272	0.134618
	46	0.110128	0.129194	0.124862	0.128102	0.131139	0.132795	0.133642	0.134232	0.134598
	47	0.108619	0.129029	0.124571	0.127864	0.131012	0.13268	0.133571	0.134189	0.134577
	48	0.106876	0.128868	0.124292	0.127631	0.130892	0.132563	0.133498	0.134143	0.134553
	49	0.105488	0.128711	0.124026	0.127407	0.130785	0.132446	0.133424	0.134095	0.134527
	50	0.103692	0.128556	0.123773	0.127191	0.130692	0.132331	0.13335	0.134046	0.134499
	51	0.102314	0.128404	0.12353	0.126985	0.13061	0.132216	0.133278	0.133996	0.13447
	52	0.100783	0.128255	0.1233	0.126789	0.130544	0.132105	0.133208	0.133946	0.134438
	53	0.099433	0.128109	0.123078	0.126602	0.130492	0.131997	0.13314	0.133896	0.134405
	54	0.097927	0.127968	0.122865	0.126423	0.130455	0.131895	0.133076	0.133847	0.134371
	55	0.096448	0.127832	0.122657	0.126255	0.130432	0.131801	0.133018	0.1338	0.134336
	56	0.095217	0.127699	0.12246	0.1261	0.130424	0.131714	0.132966	0.133756	0.134301
	57	0.093898	0.12757	0.122269	0.125956	0.13043	0.131637	0.132922	0.133716	0.134266
	58	0.092304	0.127443	0.122081	0.125821	0.130448	0.131569	0.132887	0.133681	0.134232
	59	0.09123	0.127319	0.121902	0.125698	0.130481	0.131513	0.132863	0.13365	0.134198
	60	0.09006	0.127196	0.121728	0.125587	0.130532	0.131472	0.132855	0.133628	0.134166
	61	0.088596	0.127075	0.121555	0.125487	0.130595	0.131445	0.13286	0.133617	0.134138
	62	0.087827	0.126956	0.121385	0.125395	0.130671	0.131433	0.132883	0.133617	0.134111
	63	0.086626	0.126839	0.121214	0.125307	0.13075	0.131435	0.13292	0.133628	0.134088
	64	0.085589	0.126724	0.121038	0.12522	0.130834	0.131447	0.132968	0.13365	0.134068
	65	0.084656	0.126609	0.120862	0.125143	0.130925	0.131471	0.13303	0.133682	0.13405
	66	0.083711	0.126495	0.120688	0.125074	0.131025	0.131509	0.133108	0.13373	0.134038
	67	0.082828	0.126381	0.120514	0.125011	0.13113	0.131557	0.133197	0.13379	0.134029
	68	0.081979	0.126269	0.120342	0.124952	0.131237	0.131616	0.133299	0.133861	0.134025
	69	0.081235	0.126157	0.120173	0.1249	0.131347	0.131686	0.133414	0.133945	0.134027
	70	0.080441	0.126046	0.120006	0.124854	0.131461	0.131765	0.133543	0.134041	0.134036
	71	0.079877	0.125935	0.11984	0.12481	0.131574	0.131855	0.133682	0.134147	0.13405
	72	0.079368	0.125823	0.119676	0.124768	0.131684	0.13195	0.133829	0.134263	0.13407
	73	0.078808	0.12571	0.11951	0.124728	0.131788	0.132047	0.133978	0.134386	0.134093
	74	0.0781	0.125596	0.119345	0.12469	0.131889	0.132147	0.134133	0.134518	0.134122
	75	0.077498	0.125483	0.11918	0.124652	0.131989	0.132249	0.13429	0.134656	0.134156
	76	0.077168	0.125369	0.119009	0.124608	0.132078	0.132346	0.134443	0.134795	0.134196
	77	0.076782	0.125255	0.118824	0.124552	0.13215	0.132434	0.134589	0.13493	0.134237
	78	0.07615	0.12514	0.11863	0.124488	0.132207	0.132515	0.134728	0.135064	0.13428
	79	0.075843	0.125025	0.118428	0.124417	0.132251	0.132586	0.134856	0.13519	0.134324
	80	0.075427	0.124909	0.118215	0.124336	0.13228	0.132648	0.134978	0.135312	0.134369
	81	0.075029	0.124792	0.11799	0.124242	0.132292	0.132698	0.135086	0.135427	0.134415
	82	0.074814	0.124674	0.117759	0.124138	0.132289	0.132736	0.135181	0.135534	0.13446
	83	0.074368	0.124555	0.117518	0.124019	0.132266	0.132759	0.135261	0.135632	0.134503
	84	0.073949	0.124435	0.117276	0.123894	0.132234	0.132773	0.135331	0.135723	0.134545
	85	0.0738	0.124315	0.117032	0.123763	0.132193	0.132776	0.135388	0.135807	0.134586
	86	0.073623	0.124194	0.11679	0.123631	0.132147	0.132773	0.135437	0.135884	0.134627
	87	0.073077	0.124073	0.116547	0.123496	0.132093	0.13276	0.135475	0.135954	0.134667
	88	0.073028	0.123953	0.116302	0.123357	0.13203	0.132737	0.135501	0.136014	0.134704
	89	0.072724	0.123833	0.11606	0.12322	0.131963	0.132708	0.13552	0.136068	0.134741
	90	0.072402	0.123714	0.115823	0.123086	0.13189	0.132673	0.135529	0.136114	0.134776
	91	0.072263	0.123596	0.115591	0.122952	0.131813	0.132633	0.135532	0.136154	0.134811
	92	0.071996	0.123478	0.115362	0.122819	0.131731	0.132588	0.135527	0.136188	0.134846
	93	0.071888	0.12336	0.115135	0.122682	0.131641	0.132536	0.135514	0.136215	0.134878
	94	0.071723	0.123242	0.114903	0.122536	0.131541	0.132476	0.135491	0.136234	0.134908
	95	0.071428	0.123123	0.114671	0.122385	0.131434	0.132412	0.135463	0.136248	0.134938
	96	0.071148	0.123003	0.114436	0.122226	0.131319	0.132342	0.13543	0.136258	0.134967
	97	0.070938	0.122884	0.114196	0.122064	0.131201	0.132271	0.135392	0.136265	0.134994
	98	0.070897	0.122766	0.113953	0.121898	0.131082	0.132199	0.135352	0.136268	0.135021
	99	0.070578	0.122647	0.113708	0.121733	0.130965	0.132127	0.13531	0.136268	0.135047
	100	0.070539	0.122529	0.113464	0.121567	0.130845	0.132052	0.135263	0.136263	0.135072
	101	0.0703	0.122411	0.113215	0.121396	0.130719	0.131973	0.135211	0.136253	0.135095
	102	0.070183	0.122292	0.112964	0.121223	0.13059	0.131892	0.135158	0.13624	0.135118
	103	0.070143	0.122173	0.112705	0.121043	0.130453	0.131805	0.135099	0.136222	0.135138
	104	0.070204	0.122053	0.112442	0.120859	0.130313	0.131716	0.135039	0.136201	0.135158
	105	0.069791	0.121934	0.112171	0.12067	0.130167	0.131624	0.134976	0.136176	0.135175
	106	0.069582	0.121816	0.111897	0.120484	0.130025	0.131535	0.134914	0.136151	0.135192
	107	0.069488	0.121699	0.11163	0.120309	0.129894	0.131454	0.134858	0.136128	0.13521
	108	0.06924	0.121583	0.111359	0.120128	0.129759	0.13137	0.134799	0.136103	0.135227
	109	0.069227	0.121466	0.11109	0.119941	0.129618	0.131282	0.134737	0.136074	0.135242
	110	0.069117	0.12135	0.110818	0.119746	0.129472	0.13119	0.134673	0.136043	0.135256
	111	0.06926	0.121232	0.110541	0.119547	0.129326	0.131098	0.134612	0.136013	0.13527
	112	0.068796	0.121115	0.110256	0.119338	0.129174	0.131002	0.134546	0.135979	0.135282
	113	0.068864	0.120998	0.109964	0.119117	0.129009	0.130894	0.134468	0.135935	0.135287
	114	0.068829	0.120881	0.109669	0.118895	0.128845	0.130787	0.13439	0.13589	0.135291
	115	0.068582	0.120764	0.109368	0.118668	0.128674	0.130674	0.134305	0.13584	0.135292
	116	0.068349	0.120646	0.109068	0.118447	0.128509	0.130567	0.134225	0.135794	0.135294
	117	0.068444	0.120528	0.10877	0.118224	0.128344	0.130458	0.134145	0.135748	0.135297
	118	0.068179	0.12041	0.10848	0.118008	0.128186	0.130353	0.134067	0.135705	0.135299
	119	0.068335	0.120293	0.108191	0.11779	0.128027	0.130248	0.13399	0.135661	0.135301
	120	0.067762	0.120176	0.107895	0.117564	0.127862	0.130139	0.133908	0.135613	0.135301
	121	0.068036	0.120059	0.107593	0.117332	0.12769	0.130022	0.133817	0.135557	0.135294
	122	0.067762	0.119943	0.107288	0.117099	0.12752	0.129907	0.133728	0.135501	0.135286
	123	0.067898	0.119827	0.106973	0.116861	0.127348	0.129792	0.133638	0.135443	0.135277
	124	0.067708	0.119711	0.106647	0.116612	0.127162	0.129669	0.133541	0.13538	0.135264
	125	0.067544	0.119595	0.106317	0.116358	0.126968	0.12954	0.133442	0.135314	0.13525
	126	0.067505	0.119479	0.105987	0.116104	0.126772	0.129409	0.13334	0.135248	0.135234
	127	0.067518	0.119363	0.105659	0.115853	0.12658	0.129282	0.133241	0.135183	0.135219
	128	0.067256	0.119249	0.105339	0.115604	0.126391	0.129157	0.133147	0.135122	0.135206
	129	0.067241	0.119135	0.105018	0.115349	0.126195	0.129028	0.133047	0.135056	0.13519
	130	0.067261	0.119022	0.104701	0.115095	0.125996	0.128896	0.132947	0.13499	0.135173
	131	0.067273	0.118909	0.104382	0.114835	0.125789	0.128762	0.132842	0.134919	0.135152
	132	0.067058	0.118797	0.104063	0.114572	0.125583	0.128629	0.132742	0.134854	0.135134
	133	0.067036	0.118686	0.103738	0.114307	0.125378	0.128499	0.132645	0.134792	0.135118
	134	0.067082	0.118575	0.103407	0.114037	0.125169	0.128366	0.132545	0.134727	0.1351
	135	0.066674	0.118464	0.10307	0.113765	0.124958	0.128231	0.132442	0.134661	0.135079
	136	0.066756	0.118353	0.102723	0.113488	0.124744	0.128093	0.132337	0.134594	0.135057
	137	0.066523	0.118243	0.102369	0.113205	0.124523	0.127949	0.132226	0.13452	0.13503
	138	0.066592	0.118132	0.102016	0.112922	0.124304	0.127805	0.132115	0.134446	0.135002
	139	0.066398	0.118023	0.101667	0.112644	0.124086	0.127661	0.132002	0.13437	0.134971
	140	0.066507	0.117914	0.101322	0.112368	0.123872	0.127521	0.131895	0.134299	0.134944
	141	0.066331	0.117806	0.100975	0.112091	0.123657	0.127381	0.131788	0.134228	0.134917
	142	0.066234	0.117698	0.100622	0.111799	0.123428	0.127231	0.131674	0.134153	0.134886
	143	0.066285	0.117589	0.10026	0.111496	0.123187	0.127072	0.131552	0.134072	0.134851
	144	0.066189	0.117482	0.099891	0.11119	0.122943	0.126908	0.131427	0.133988	0.134812
	145	0.066097	0.117374	0.099525	0.110886	0.122702	0.126743	0.1313	0.133902	0.134771
	146	0.06627	0.117266	0.099166	0.110585	0.122458	0.126574	0.131167	0.13381	0.134725
	147	0.066124	0.11716	0.098811	0.110284	0.122211	0.126401	0.13103	0.133715	0.134677
	148	0.066071	0.117054	0.098455	0.109983	0.121962	0.126228	0.130895	0.133622	0.13463
	149	0.065752	0.116949	0.098089	0.109674	0.121713	0.126055	0.130761	0.13353	0.134584
	150	0.065734	0.116844	0.097715	0.109361	0.12147	0.125885	0.13063	0.13344	0.134539
	151	0.065897	0.116738	0.097339	0.109043	0.121227	0.125715	0.130499	0.13335	0.134493
	152	0.065546	0.116633	0.096959	0.108721	0.120983	0.125544	0.130368	0.13326	0.134447
	153	0.065634	0.116528	0.09658	0.108399	0.120738	0.125373	0.130237	0.13317	0.1344
	154	0.065561	0.116424	0.096206	0.108076	0.120487	0.125196	0.130101	0.133075	0.134348
	155	0.065519	0.11632	0.095845	0.107767	0.120246	0.125028	0.129973	0.132984	0.134299
	156	0.065441	0.116216	0.09549	0.107459	0.120001	0.124855	0.129837	0.132885	0.134243
	157	0.065453	0.116113	0.095138	0.107153	0.119751	0.124678	0.129696	0.13278	0.134183
	158	0.065305	0.11601	0.094776	0.106832	0.119484	0.124483	0.129538	0.132659	0.134111
	159	0.065142	0.115908	0.094411	0.10651	0.119215	0.124286	0.129378	0.132537	0.134038
	160	0.065294	0.115806	0.094037	0.106183	0.118941	0.124084	0.129213	0.132412	0.133963
	161	0.065202	0.115704	0.093658	0.105855	0.118664	0.123878	0.129046	0.132286	0.133887
	162	0.065314	0.115603	0.093287	0.105539	0.118405	0.123686	0.128891	0.132171	0.133819
	163	0.065228	0.115502	0.092919	0.105223	0.118144	0.123491	0.128733	0.132053	0.133749
	164	0.065007	0.115401	0.09256	0.104911	0.117884	0.123296	0.128577	0.131937	0.133681
	165	0.065152	0.115301	0.092199	0.104587	0.11761	0.12309	0.128413	0.131814	0.133608
	166	0.064963	0.1152	0.091842	0.104262	0.117339	0.122886	0.12825	0.131693	0.133535
	167	0.064962	0.1151	0.091484	0.103927	0.117059	0.122675	0.128079	0.131565	0.133457
	168	0.064869	0.115	0.091128	0.103592	0.116782	0.122465	0.127909	0.131437	0.133379
	169	0.064976	0.1149	0.090754	0.103244	0.116495	0.122247	0.127731	0.131301	0.133296
	170	0.064835	0.1148	0.090364	0.10289	0.116202	0.122023	0.127545	0.131159	0.133206
	171	0.064717	0.1147	0.089953	0.10252	0.115895	0.121785	0.127344	0.131001	0.133103
	172	0.064622	0.1146	0.089542	0.102139	0.115576	0.121536	0.127133	0.130835	0.132993
	173	0.064666	0.114501	0.08915	0.101771	0.115265	0.121293	0.126925	0.130671	0.132884
	174	0.064587	0.114402	0.088773	0.101415	0.11496	0.121053	0.126718	0.130505	0.132772
	175	0.064496	0.114303	0.088414	0.101091	0.114688	0.120841	0.126535	0.130358	0.132673
	176	0.064536	0.114205	0.088059	0.100778	0.114429	0.120638	0.126358	0.130215	0.132579
	177	0.064347	0.114108	0.087682	0.100436	0.114138	0.120409	0.126157	0.130052	0.132469
	178	0.064544	0.11401	0.087279	0.100065	0.113818	0.120154	0.12593	0.129865	0.132341
	179	0.064346	0.113913	0.086869	0.099693	0.1135	0.119902	0.125709	0.129685	0.132217
	180	0.064185	0.113815	0.086468	0.099331	0.113192	0.119658	0.125495	0.129508	0.132096
	181	0.064135	0.113718	0.086066	0.098963	0.112886	0.119416	0.12528	0.129329	0.131974
	182	0.064375	0.113621	0.085668	0.098597	0.112578	0.11917	0.125059	0.129144	0.131847
	183	0.064225	0.113524	0.085274	0.098221	0.11226	0.118914	0.124827	0.128948	0.131711
	184	0.064268	0.113428	0.084886	0.097845	0.111943	0.118659	0.124597	0.128754	0.131577
	185	0.063992	0.113332	0.084494	0.097469	0.111622	0.118402	0.124365	0.12856	0.131443
	186	0.06389	0.113237	0.084101	0.097101	0.111307	0.118148	0.124136	0.128371	0.131313
	187	0.064103	0.113141	0.083707	0.096734	0.110988	0.117885	0.123895	0.128171	0.131175
	188	0.063807	0.113045	0.083321	0.096371	0.110668	0.117616	0.123645	0.127964	0.13103
	189	0.063796	0.11295	0.082938	0.096003	0.110336	0.117335	0.123381	0.127742	0.130872
	190	0.063881	0.112855	0.082553	0.095632	0.109999	0.117049	0.123117	0.12752	0.130714
	191	0.063761	0.11276	0.082169	0.095254	0.109655	0.116755	0.122849	0.127296	0.130552
	192	0.063977	0.112665	0.08179	0.094867	0.109303	0.116454	0.122578	0.127074	0.130389
	193	0.06381	0.11257	0.081397	0.094456	0.108925	0.116132	0.122293	0.12684	0.130217
	194	0.063902	0.112476	0.080997	0.094052	0.108553	0.115816	0.122014	0.12661	0.130047
	195	0.063531	0.112382	0.080603	0.093687	0.108233	0.115549	0.121779	0.126418	0.129905
	196	0.063543	0.112289	0.080198	0.093317	0.107907	0.115279	0.121539	0.12622	0.129758
	197	0.06374	0.112195	0.079798	0.09293	0.10755	0.114979	0.121264	0.125991	0.129586
	198	0.063729	0.112102	0.079405	0.092544	0.107193	0.114676	0.120985	0.125755	0.129408
	199	0.063426	0.112009	0.079007	0.092137	0.106808	0.114345	0.120671	0.125486	0.129203
	200	0.06353	0.111916	0.078618	0.091728	0.10642	0.114005	0.120344	0.125202	0.128984
	201	0.063409	0.111823	0.07823	0.091318	0.106032	0.113662	0.120012	0.124914	0.128761
	202	0.063482	0.11173	0.077847	0.090906	0.105643	0.113314	0.119676	0.124622	0.128535
	203	0.063326	0.111637	0.077465	0.090505	0.105269	0.112981	0.119352	0.124341	0.128318
	204	0.063589	0.111544	0.077093	0.090128	0.104924	0.112679	0.119058	0.124086	0.128122
	205	0.063365	0.111452	0.07672	0.089758	0.104587	0.112386	0.118769	0.123834	0.127928
	206	0.063164	0.111359	0.076338	0.089375	0.104225	0.112067	0.118455	0.12356	0.127715
	207	0.06334	0.111267	0.07597	0.08901	0.103877	0.111756	0.118144	0.123286	0.127503
	208	0.06322	0.111175	0.075605	0.088651	0.10354	0.111454	0.117838	0.123014	0.127291
	209	0.063006	0.111084	0.075231	0.088277	0.103194	0.111143	0.117522	0.122734	0.127072
	210	0.063069	0.110992	0.074841	0.087853	0.102778	0.110767	0.117144	0.122398	0.126807
	211	0.063218	0.110901	0.074465	0.08743	0.102368	0.110398	0.116781	0.122079	0.126556
	212	0.06303	0.110811	0.074082	0.086991	0.10194	0.110012	0.116402	0.121744	0.12629
	213	0.06306	0.11072	0.073697	0.086571	0.101539	0.109648	0.116044	0.121427	0.126036
	214	0.063114	0.11063	0.073319	0.086172	0.101155	0.109301	0.115698	0.121119	0.12579
	215	0.06292	0.11054	0.072958	0.085792	0.100788	0.108968	0.115365	0.120818	0.125546
	216	0.063119	0.11045	0.0726	0.085423	0.100432	0.108646	0.115041	0.120523	0.125306
	217	0.062848	0.110359	0.072227	0.085038	0.100059	0.108311	0.114705	0.120213	0.125052
	218	0.062753	0.11027	0.07183	0.084618	0.099647	0.107942	0.11434	0.119876	0.124775
	219	0.062755	0.11018	0.071428	0.084177	0.099211	0.107553	0.11396	0.119524	0.124485
	220	0.062718	0.110091	0.071028	0.083731	0.098774	0.107166	0.113582	0.119174	0.124196
	221	0.062759	0.110002	0.070651	0.08331	0.098367	0.106803	0.113224	0.11884	0.12392
	222	0.06281	0.109913	0.07028	0.08288	0.097937	0.106406	0.112835	0.118479	0.123621
	223	0.062741	0.109824	0.069922	0.08246	0.097516	0.106009	0.112446	0.118116	0.123319
	224	0.062684	0.109734	0.069569	0.08207	0.097145	0.105658	0.1121	0.117788	0.123048
	225	0.062448	0.109645	0.069224	0.081685	0.096768	0.105295	0.111735	0.11744	0.122761
	226	0.062829	0.109556	0.068882	0.081293	0.096353	0.104891	0.111331	0.117055	0.122443
	227	0.062672	0.109467	0.068554	0.080919	0.095946	0.104497	0.110936	0.116679	0.122135
	228	0.062471	0.109378	0.068222	0.080554	0.095542	0.104102	0.110535	0.116299	0.121821
	229	0.062487	0.109289	0.067872	0.080175	0.095128	0.103698	0.110128	0.115914	0.121501
	230	0.062366	0.109201	0.067521	0.079774	0.094693	0.103276	0.109707	0.115517	0.121172
	231	0.062631	0.109112	0.067164	0.07937	0.094271	0.102874	0.109307	0.115141	0.12086
	232	0.062562	0.109024	0.066793	0.078956	0.093853	0.102477	0.108908	0.114765	0.120547
	233	0.062187	0.108935	0.066409	0.078501	0.093378	0.102022	0.108444	0.114325	0.120181
	234	0.062351	0.108847	0.066037	0.078071	0.092933	0.101595	0.108004	0.113905	0.119829
	235	0.062117	0.108759	0.065661	0.077646	0.092498	0.101175	0.107566	0.113486	0.119479
	236	0.062189	0.108672	0.06528	0.077195	0.092028	0.100723	0.107099	0.113044	0.11911
	237	0.062354	0.108585	0.064889	0.076737	0.091544	0.100262	0.106629	0.112602	0.118742
	238	0.062232	0.108498	0.064513	0.076287	0.091073	0.099807	0.106167	0.112165	0.118376
	239	0.0622	0.108411	0.064165	0.075863	0.090628	0.099369	0.105716	0.111733	0.118009
	240	0.062437	0.108324	0.063839	0.075449	0.090172	0.098915	0.105242	0.111275	0.117613
	241	0.062297	0.108238	0.063543	0.075057	0.089726	0.098466	0.104767	0.110814	0.117211
	242	0.062111	0.108151	0.063244	0.074669	0.089277	0.098016	0.104289	0.110347	0.116803
	243	0.062129	0.108065	0.062918	0.074245	0.088795	0.097539	0.10378	0.109852	0.116368
	244	0.061898	0.107979	0.062584	0.073821	0.088309	0.097061	0.103271	0.109354	0.115929
	245	0.062032	0.107893	0.062236	0.073403	0.087836	0.0966	0.102784	0.108877	0.115507
	246	0.062096	0.107807	0.061888	0.072988	0.087381	0.096156	0.102319	0.108424	0.115106
	247	0.061999	0.107722	0.061548	0.072576	0.086945	0.095735	0.10188	0.107998	0.11473
	248	0.062037	0.107636	0.061228	0.072182	0.086531	0.095327	0.101455	0.107586	0.114365
	249	0.061952	0.107551	0.060922	0.071796	0.08611	0.094903	0.101015	0.107162	0.113992
	250	0.0619	0.107466	0.060611	0.071403	0.085678	0.094462	0.100547	0.10671	0.113591
	251	0.061806	0.10738	0.060306	0.071029	0.085277	0.094054	0.100106	0.106283	0.11321
	252	0.061919	0.107294	0.060012	0.070661	0.08488	0.093653	0.099682	0.105873	0.112845
	253	0.061887	0.107209	0.059705	0.070222	0.084367	0.093131	0.099146	0.105358	0.112389
	254	0.06182	0.107125	0.059401	0.069792	0.083853	0.092595	0.098594	0.104825	0.111913
	255	0.061859	0.10704	0.059086	0.069372	0.08335	0.092064	0.098041	0.104285	0.111429
	256	0.061764	0.106955	0.05876	0.068956	0.082859	0.091543	0.097494	0.103748	0.110947
	257	0.061707	0.10687	0.058444	0.068568	0.082396	0.091049	0.09697	0.103233	0.11048
	258	0.061824	0.106786	0.058139	0.068179	0.081938	0.090554	0.096445	0.102719	0.11001
	259	0.061727	0.106701	0.057831	0.067766	0.081442	0.090018	0.09587	0.102155	0.109491
	260	0.061664	0.106617	0.057539	0.067355	0.080947	0.089487	0.095296	0.10159	0.108968
	261	0.061538	0.106533	0.057261	0.066957	0.080465	0.088975	0.094733	0.101035	0.108452
	262	0.061574	0.106449	0.056989	0.06656	0.079984	0.088471	0.094173	0.100483	0.107936
	263	0.061489	0.106365	0.056721	0.066194	0.07956	0.088036	0.09369	0.099997	0.107473
	264	0.06149	0.106281	0.056464	0.06587	0.079205	0.087678	0.093303	0.099603	0.107092
	265	0.061521	0.106197	0.056186	0.065488	0.078749	0.087211	0.092809	0.099106	0.106618
	266	0.061456	0.106114	0.055914	0.065115	0.078306	0.086753	0.092316	0.098603	0.106129
	267	0.061507	0.10603	0.055655	0.064748	0.07788	0.086316	0.091843	0.098121	0.105658
	268	0.061484	0.105946	0.055404	0.064374	0.077427	0.085841	0.091323	0.097593	0.105143
	269	0.061494	0.105863	0.055162	0.063998	0.07696	0.085329	0.090756	0.097016	0.10458
	270	0.061451	0.105779	0.054925	0.063618	0.076482	0.084805	0.090178	0.096422	0.104
	271	0.061408	0.105696	0.054684	0.063234	0.07599	0.084272	0.089583	0.095813	0.103405
	272	0.06125	0.105614	0.05443	0.06283	0.075447	0.083675	0.088925	0.095148	0.10276
	273	0.061355	0.105531	0.054174	0.06243	0.074898	0.083061	0.088254	0.094476	0.102106
	274	0.061505	0.105449	0.053932	0.062071	0.074412	0.082513	0.087647	0.093865	0.101504
	275	0.061242	0.105366	0.05372	0.061778	0.074041	0.0821	0.087183	0.093389	0.101025
	276	0.061176	0.105284	0.053516	0.061497	0.073702	0.081729	0.08676	0.092951	0.100579
	277	0.061266	0.105201	0.053314	0.06123	0.073372	0.081368	0.086347	0.092516	0.100132
	278	0.060998	0.105119	0.053095	0.060924	0.072987	0.080946	0.085868	0.09202	0.099625
	279	0.061102	0.105037	0.052853	0.060576	0.072536	0.080462	0.085325	0.091468	0.099068
	280	0.061206	0.104955	0.052606	0.060212	0.072069	0.079961	0.084771	0.090903	0.098501
	281	0.060861	0.104874	0.05237	0.059826	0.071561	0.079401	0.084143	0.090263	0.097866
	282	0.061006	0.104792	0.052129	0.059375	0.070937	0.078694	0.083361	0.089474	0.097094
	283	0.061087	0.104711	0.051898	0.058942	0.070362	0.078038	0.082641	0.088747	0.096381
	284	0.061047	0.104629	0.051673	0.058569	0.069922	0.077545	0.082096	0.088189	0.095823
	285	0.06108	0.104548	0.051449	0.058238	0.069514	0.07708	0.081581	0.087661	0.095289
	286	0.061043	0.104466	0.05124	0.057919	0.069063	0.076554	0.080986	0.08704	0.094654
	287	0.061087	0.104384	0.051061	0.057682	0.068748	0.076191	0.08055	0.086564	0.094154
	288	0.060877	0.104303	0.0509	0.057452	0.068424	0.075825	0.080105	0.08608	0.093647
	289	0.06099	0.104221	0.050758	0.057215	0.068084	0.075442	0.079645	0.085587	0.093131
	290	0.060968	0.104139	0.050629	0.056971	0.067709	0.075023	0.079155	0.08507	0.092591
	291	0.061033	0.104057	0.050468	0.056673	0.067245	0.074496	0.078553	0.084452	0.091953
	292	0.061015	0.103976	0.050298	0.056387	0.066828	0.074033	0.078024	0.083909	0.091388
	293	0.060749	0.103895	0.050116	0.056079	0.06639	0.073537	0.07745	0.083315	0.090769
	294	0.060874	0.103814	0.049946	0.055784	0.066034	0.073143	0.076972	0.0828	0.090222
	295	0.06098	0.103733	0.049772	0.055482	0.065665	0.072743	0.076465	0.082253	0.089643
	296	0.060738	0.103653	0.049596	0.055147	0.065225	0.072274	0.075907	0.081671	0.089033
	297	0.06077	0.103573	0.049416	0.054776	0.064692	0.071685	0.075248	0.080999	0.088341
	298	0.060839	0.103493	0.049234	0.054389	0.064117	0.071039	0.074538	0.080278	0.087603
	299	0.060709	0.103413	0.049076	0.05406	0.063649	0.070497	0.073938	0.07966	0.086961
	300	0.060609	0.103333	0.048929	0.053761	0.063165	0.069907	0.073287	0.078987	0.086261
	301	0.06068	0.103253	0.048783	0.053492	0.062743	0.069387	0.072708	0.078389	0.085638
	302	0.060681	0.103174	0.048655	0.0533	0.062472	0.069058	0.07233	0.077994	0.085216
	303	0.060764	0.103095	0.04852	0.053108	0.062169	0.068669	0.071859	0.077497	0.084686
	304	0.060641	0.103015	0.04838	0.052905	0.061862	0.06827	0.071379	0.076982	0.084137
	305	0.060608	0.102935	0.048222	0.052662	0.061534	0.067863	0.070889	0.076457	0.083576
	306	0.060645	0.102855	0.04805	0.052341	0.06107	0.067311	0.070269	0.075804	0.082889
	307	0.060512	0.102776	0.047888	0.05201	0.060537	0.066675	0.069559	0.075058	0.082106
	308	0.060446	0.102697	0.047753	0.051753	0.060149	0.066221	0.069028	0.074475	0.081476
	309	0.060511	0.102617	0.047659	0.051628	0.060019	0.066084	0.068828	0.074208	0.081151
	310	0.060604	0.102537	0.047572	0.051488	0.059846	0.065889	0.068572	0.073887	0.080774
	311	0.060456	0.102458	0.047467	0.051283	0.059539	0.06553	0.068173	0.073445	0.080293
	312	0.060326	0.102379	0.047339	0.051016	0.059121	0.065031	0.06763	0.072865	0.079678
	313	0.060425	0.1023	0.047207	0.050751	0.058728	0.064574	0.067128	0.072321	0.079096
	314	0.060474	0.10222	0.04708	0.050483	0.058305	0.064083	0.066613	0.071766	0.078502
	315	0.060474	0.102141	0.046954	0.050195	0.057821	0.063507	0.066019	0.071127	0.07782
	316	0.060353	0.102063	0.046832	0.049919	0.057398	0.06301	0.065493	0.070553	0.077204
	317	0.060429	0.101984	0.046713	0.04966	0.057044	0.062608	0.065065	0.070077	0.076683
	318	0.060176	0.101906	0.046586	0.049387	0.056615	0.062094	0.06451	0.069469	0.076025
	319	0.0601	0.101827	0.046463	0.049159	0.056259	0.061656	0.06403	0.068921	0.075426
	320	0.06049	0.101749	0.046356	0.049031	0.056063	0.061429	0.063775	0.068608	0.075064
	321	0.060314	0.101671	0.046244	0.0489	0.05582	0.061149	0.063484	0.068263	0.074667
	322	0.060344	0.101593	0.046144	0.048777	0.055571	0.060862	0.063177	0.06789	0.074224
	323	0.06012	0.101515	0.046044	0.048642	0.055356	0.060635	0.062904	0.067552	0.073815
	324	0.060174	0.101436	0.045944	0.048461	0.055098	0.060357	0.062577	0.067173	0.073376
	325	0.060186	0.101358	0.045849	0.048203	0.054699	0.059875	0.062059	0.066615	0.072765
	326	0.060072	0.10128	0.045757	0.0479	0.054222	0.059295	0.061458	0.065982	0.072092
	327	0.06008	0.101202	0.04568	0.047647	0.053879	0.0589	0.061067	0.065557	0.071636
	328	0.060221	0.101123	0.045609	0.047428	0.053642	0.058643	0.060815	0.065282	0.071345
	329	0.06021	0.101046	0.045516	0.047139	0.053222	0.058133	0.060303	0.064756	0.070802
	330	0.059976	0.100969	0.045414	0.046873	0.052752	0.057555	0.059695	0.064123	0.070149
	331	0.059966	0.100891	0.045321	0.046688	0.052441	0.057184	0.059282	0.063671	0.06968
	332	0.060147	0.100813	0.045241	0.04655	0.052189	0.05687	0.058928	0.063261	0.06924
	333	0.060044	0.100735	0.045154	0.046413	0.051906	0.056502	0.058497	0.062776	0.068718
	334	0.059996	0.100656	0.045073	0.046311	0.05172	0.056254	0.058196	0.062438	0.068338
	335	0.060024	0.100578	0.045002	0.046222	0.051613	0.05616	0.058073	0.062287	0.06815
	336	0.059834	0.100501	0.044938	0.046066	0.051392	0.055933	0.057803	0.061972	0.06778
	337	0.059753	0.100423	0.044866	0.045842	0.051034	0.05555	0.05737	0.061489	0.067241
	338	0.059912	0.100347	0.044787	0.045607	0.050674	0.055182	0.056941	0.061004	0.066705
	339	0.059778	0.10027	0.044699	0.045394	0.050356	0.05486	0.056538	0.060538	0.06619
	340	0.05991	0.100194	0.044614	0.045203	0.050029	0.054452	0.056025	0.059944	0.06552
	341	0.059788	0.100117	0.044543	0.045048	0.049785	0.054099	0.055558	0.059396	0.064886
	342	0.060096	0.10004	0.04448	0.044895	0.049613	0.053851	0.055214	0.058974	0.064392
	343	0.059738	0.099963	0.044417	0.044707	0.049351	0.05353	0.054815	0.058524	0.063887
	344	0.05979	0.099886	0.044357	0.04451	0.04902	0.053154	0.054395	0.058057	0.063368
	345	0.059632	0.099809	0.044303	0.044361	0.048721	0.052813	0.054006	0.057616	0.062863
	346	0.059682	0.099732	0.044249	0.044229	0.04851	0.052594	0.053739	0.057299	0.062478
	347	0.05972	0.099656	0.044183	0.044101	0.048313	0.052385	0.053488	0.057035	0.062146
	348	0.059874	0.09958	0.044115	0.043922	0.048035	0.052049	0.053103	0.056645	0.061687
	349	0.05961	0.099504	0.044053	0.043743	0.047819	0.051817	0.052831	0.056355	0.061347
	350	0.059462	0.099429	0.043996	0.043585	0.047636	0.051651	0.052644	0.056151	0.06111
	351	0.059734	0.099353	0.043939	0.043359	0.047234	0.051175	0.052157	0.055641	0.06056
	352	0.05977	0.099276	0.04388	0.043171	0.046847	0.050692	0.051662	0.05512	0.05999
	353	0.059603	0.0992	0.043829	0.043046	0.046616	0.050385	0.051317	0.054747	0.059573
	354	0.059553	0.099124	0.043786	0.04296	0.046494	0.05021	0.051104	0.054491	0.059281
	355	0.059555	0.099047	0.043744	0.042829	0.046323	0.049949	0.050798	0.054147	0.058893
	356	0.059565	0.098971	0.043701	0.042706	0.046194	0.049761	0.050596	0.053927	0.058631
	357	0.059511	0.098895	0.043656	0.042587	0.046033	0.049536	0.050379	0.053681	0.058335
	358	0.059564	0.098819	0.043618	0.042448	0.045837	0.04929	0.050146	0.053399	0.057997
	359	0.059535	0.098742	0.043587	0.042286	0.045551	0.048976	0.049834	0.053013	0.057558
	360	0.059367	0.098666	0.043561	0.04216	0.04532	0.048789	0.049651	0.052781	0.057298
	361	0.059482	0.09859	0.043522	0.042023	0.045081	0.048604	0.049463	0.05256	0.057047
	362	0.059454	0.098514	0.043476	0.041873	0.044788	0.048278	0.049113	0.052161	0.056591
	363	0.059334	0.098439	0.043429	0.041765	0.044614	0.04809	0.048896	0.051878	0.05625
	364	0.059442	0.098364	0.043387	0.041747	0.044596	0.048112	0.048876	0.051795	0.056114
	365	0.059413	0.098289	0.043352	0.041755	0.044599	0.048144	0.048869	0.051737	0.056003
	366	0.059445	0.098213	0.043313	0.041719	0.044484	0.047939	0.04861	0.051436	0.055645
	367	0.059223	0.098137	0.043284	0.041662	0.044362	0.047716	0.048361	0.051132	0.055297
	368	0.059291	0.098061	0.043254	0.04157	0.044206	0.047496	0.048146	0.050845	0.054953
	369	0.059259	0.097985	0.043229	0.041452	0.044036	0.047312	0.047995	0.050645	0.054683
	370	0.059274	0.09791	0.043198	0.041294	0.043754	0.047008	0.047732	0.05036	0.054329
	371	0.059248	0.097836	0.043166	0.041098	0.043389	0.04653	0.04723	0.049847	0.05376
	372	0.059277	0.097761	0.043141	0.040963	0.043174	0.046196	0.046823	0.049417	0.053287
	373	0.05921	0.097686	0.043119	0.04087	0.043059	0.046049	0.046643	0.049217	0.053043
	374	0.059333	0.097612	0.043082	0.040747	0.042842	0.045811	0.046401	0.048957	0.052759
	375	0.05925	0.097538	0.043039	0.040602	0.042575	0.045515	0.046109	0.048645	0.052434
	376	0.059222	0.097464	0.043005	0.040503	0.0424	0.045323	0.045929	0.048442	0.052192
	377	0.059247	0.09739	0.04298	0.040475	0.042356	0.045292	0.045915	0.048403	0.052099
	378	0.059258	0.097315	0.042958	0.040437	0.04225	0.045118	0.045724	0.048171	0.051813
	379	0.059054	0.09724	0.042942	0.040355	0.042032	0.044737	0.04528	0.047694	0.051296
	380	0.059083	0.097165	0.042926	0.040232	0.041807	0.044363	0.044865	0.047273	0.050831
	381	0.059004	0.097091	0.042914	0.040101	0.04161	0.044024	0.044495	0.046886	0.050379
	382	0.059051	0.097016	0.042901	0.039991	0.041453	0.043765	0.044253	0.046596	0.05002
	383	0.059007	0.096941	0.042872	0.039881	0.041246	0.043505	0.04398	0.046273	0.049634
	384	0.058952	0.096867	0.042837	0.039778	0.041031	0.043277	0.043706	0.045972	0.049301
	385	0.059071	0.096793	0.04279	0.039727	0.040943	0.043262	0.043633	0.04589	0.049208
	386	0.059093	0.096719	0.042756	0.039719	0.040986	0.043425	0.043752	0.045988	0.049275
	387	0.058936	0.096645	0.042728	0.039631	0.040839	0.04327	0.043549	0.045718	0.048943
	388	0.059087	0.09657	0.042715	0.039535	0.040759	0.04312	0.043395	0.045531	0.04867
	389	0.059034	0.096496	0.042703	0.039421	0.040632	0.042869	0.043144	0.04527	0.048324
	390	0.05887	0.096422	0.042693	0.039306	0.040448	0.042546	0.042842	0.044953	0.047949
	391	0.059009	0.096348	0.042683	0.039215	0.040273	0.042287	0.042622	0.044704	0.04767
	392	0.058865	0.096274	0.042684	0.039139	0.040153	0.042094	0.042429	0.044469	0.0474
	393	0.058993	0.096199	0.042681	0.039124	0.040209	0.042131	0.042455	0.044489	0.047391
	394	0.05883	0.096125	0.04267	0.039086	0.040184	0.04207	0.042389	0.044422	0.047295
	395	0.058877	0.096051	0.042658	0.03905	0.040133	0.04205	0.042387	0.044425	0.047285
	396	0.058832	0.095977	0.042646	0.039028	0.040123	0.042127	0.042474	0.044516	0.047366
	397	0.05885	0.095903	0.042631	0.038988	0.040099	0.042148	0.042484	0.044531	0.047336
	398	0.058858	0.095829	0.04262	0.038922	0.040009	0.042018	0.042337	0.044381	0.047136
	399	0.058691	0.095755	0.042612	0.038785	0.039696	0.041552	0.041791	0.043804	0.046472
	400	0.058752	0.095682	0.042594	0.038705	0.039538	0.041324	0.041563	0.043548	0.046156
	401	0.058631	0.095609	0.04257	0.038651	0.03946	0.04123	0.041546	0.043509	0.046047
	402	0.058805	0.095536	0.042556	0.038609	0.039364	0.041095	0.041461	0.043392	0.045861
	403	0.058615	0.095463	0.042546	0.038524	0.039101	0.040722	0.041069	0.042968	0.045381
	404	0.058666	0.095389	0.042531	0.038491	0.038952	0.040503	0.040792	0.042667	0.045015
	405	0.058733	0.095316	0.042505	0.038538	0.039045	0.04062	0.040901	0.042742	0.045017
	406	0.058723	0.095243	0.042489	0.03852	0.039038	0.040592	0.040838	0.042633	0.044859
	407	0.058713	0.09517	0.04248	0.038401	0.038817	0.040293	0.040479	0.042234	0.044432
	408	0.058641	0.095097	0.04247	0.038306	0.038703	0.040144	0.040345	0.042082	0.044246
	409	0.05862	0.095024	0.042452	0.038192	0.038495	0.039887	0.04012	0.041857	0.044008
	410	0.058609	0.094951	0.042432	0.038084	0.038226	0.039573	0.039817	0.041553	0.043701
	411	0.058723	0.094878	0.042404	0.038051	0.038177	0.039559	0.039825	0.041557	0.043682
	412	0.058698	0.094806	0.042374	0.03806	0.038236	0.039595	0.039845	0.041547	0.043619
	413	0.058672	0.094733	0.042363	0.03804	0.038252	0.039525	0.039726	0.041413	0.043451
	414	0.058582	0.094661	0.042366	0.037968	0.038182	0.039376	0.039504	0.04118	0.043189
	415	0.058533	0.094587	0.042375	0.037927	0.038148	0.039316	0.039423	0.041095	0.043053
	416	0.058528	0.094513	0.042379	0.037955	0.038234	0.039425	0.039572	0.041219	0.043134
	417	0.058503	0.094441	0.042379	0.03794	0.038161	0.039332	0.039453	0.041055	0.04294
	418	0.058537	0.094369	0.042381	0.037834	0.037888	0.038968	0.039002	0.04056	0.042422
	419	0.058389	0.094297	0.042364	0.037772	0.037747	0.03879	0.038767	0.040288	0.042128
	420	0.058463	0.094225	0.042335	0.037765	0.037803	0.038909	0.038855	0.040366	0.042184
	421	0.058348	0.094152	0.042311	0.037762	0.037865	0.039029	0.038929	0.040383	0.042183
	422	0.058524	0.09408	0.042293	0.037708	0.037782	0.038943	0.038762	0.040139	0.041908
	423	0.058272	0.094007	0.042279	0.037615	0.037639	0.038782	0.038525	0.039849	0.041561
	424	0.058348	0.093934	0.042281	0.037572	0.037644	0.038822	0.038559	0.03989	0.041535
	425	0.058192	0.093861	0.042282	0.037533	0.037547	0.038711	0.038494	0.039801	0.041369
	426	0.058345	0.093788	0.042279	0.037487	0.037413	0.038501	0.038306	0.039617	0.041155
	427	0.058467	0.093717	0.04227	0.037404	0.037248	0.038234	0.038013	0.03933	0.040882
	428	0.058394	0.093645	0.042252	0.037371	0.037254	0.038273	0.038061	0.039397	0.04097
	429	0.058262	0.093572	0.042229	0.037381	0.037314	0.038403	0.038208	0.039529	0.041125
	430	0.058352	0.0935	0.042228	0.037387	0.03733	0.03844	0.038237	0.039535	0.041098
	431	0.058094	0.093428	0.042231	0.037362	0.037274	0.038365	0.038132	0.039423	0.04095
	432	0.058178	0.093356	0.04223	0.037281	0.037046	0.038005	0.037723	0.038977	0.04046
	433	0.058234	0.093285	0.042233	0.037211	0.036813	0.03755	0.03724	0.038446	0.039855
	434	0.058378	0.093213	0.042211	0.037211	0.036777	0.037388	0.037083	0.038243	0.039621
	435	0.05808	0.093141	0.04219	0.03722	0.036855	0.037466	0.037139	0.038291	0.039684
	436	0.058335	0.093069	0.042168	0.037191	0.036809	0.037456	0.037063	0.038218	0.039645
	437	0.058036	0.092998	0.042164	0.037136	0.036678	0.037342	0.03692	0.03808	0.039518
	438	0.058165	0.092926	0.042171	0.037095	0.036646	0.037333	0.036914	0.038072	0.039508
	439	0.058073	0.092854	0.042179	0.037085	0.036651	0.037356	0.036942	0.038113	0.039542
	440	0.058054	0.092782	0.042172	0.037115	0.036737	0.037505	0.037113	0.038318	0.039822
	441	0.058094	0.09271	0.042137	0.037121	0.036747	0.037593	0.037233	0.038421	0.039968
	442	0.058029	0.092638	0.042114	0.037092	0.036661	0.037508	0.037152	0.038275	0.039818
	443	0.057818	0.092566	0.042105	0.037007	0.036482	0.037265	0.036876	0.037952	0.039447
	444	0.058033	0.092494	0.042105	0.036979	0.036479	0.037229	0.036842	0.03794	0.03936
	445	0.057918	0.092423	0.04209	0.036986	0.036557	0.037304	0.036927	0.038026	0.039415
	446	0.057798	0.092352	0.042072	0.036981	0.036628	0.037376	0.036964	0.038044	0.039461
	447	0.058012	0.092281	0.042066	0.036945	0.036578	0.03729	0.036849	0.037913	0.039312
	448	0.057971	0.092209	0.042049	0.036912	0.036489	0.037119	0.036693	0.037713	0.039038
	449	0.058	0.092138	0.042029	0.036882	0.03635	0.036886	0.036524	0.037474	0.038722
	450	0.05794	0.092066	0.042016	0.036857	0.036241	0.036751	0.036432	0.037372	0.038605
	451	0.057921	0.091994	0.042005	0.036863	0.036217	0.036794	0.036488	0.037499	0.038749
	452	0.057921	0.091922	0.041994	0.036904	0.036291	0.036959	0.03666	0.037699	0.038929
	453	0.057937	0.091851	0.041985	0.036926	0.036338	0.037043	0.036772	0.037789	0.038978
	454	0.057962	0.09178	0.04199	0.036882	0.036266	0.036923	0.03668	0.03768	0.038808
	455	0.05785	0.091709	0.042008	0.036785	0.036108	0.036723	0.036498	0.037478	0.038582
	456	0.057773	0.091639	0.042012	0.036695	0.03593	0.036486	0.036254	0.037175	0.038255
	457	0.057895	0.091568	0.042001	0.036663	0.035913	0.036426	0.036181	0.0371	0.038154
	458	0.057724	0.091497	0.041976	0.036678	0.036019	0.036507	0.036238	0.037192	0.038202
	459	0.057765	0.091426	0.041958	0.036687	0.036062	0.036487	0.036185	0.037137	0.038091
	460	0.057677	0.091355	0.041938	0.036703	0.036049	0.036408	0.03605	0.036929	0.037915
	461	0.057783	0.091284	0.041918	0.036721	0.036036	0.03644	0.036057	0.036849	0.037888
	462	0.05769	0.091212	0.041919	0.036701	0.036033	0.036549	0.036165	0.036989	0.03805
	463	0.057733	0.091141	0.041921	0.036662	0.035986	0.036582	0.036185	0.037058	0.038154
	464	0.057835	0.091069	0.041909	0.036655	0.036012	0.036661	0.036248	0.037111	0.038229
	465	0.057747	0.090998	0.041892	0.0367	0.036129	0.036841	0.036435	0.037276	0.038373
	466	0.057743	0.090927	0.041871	0.036755	0.036232	0.037028	0.03664	0.037477	0.038548
	467	0.057731	0.090857	0.041875	0.036716	0.036089	0.036824	0.036406	0.03726	0.038264
	468	0.05767	0.090787	0.041896	0.036618	0.035794	0.036357	0.035899	0.036718	0.037619
	469	0.057818	0.090717	0.041919	0.036533	0.035653	0.036098	0.035627	0.03642	0.037253
	470	0.057678	0.090646	0.041936	0.036481	0.035642	0.036054	0.035591	0.036369	0.037187
	471	0.057679	0.090575	0.041936	0.036445	0.035654	0.03607	0.035634	0.036389	0.037238
	472	0.05772	0.090505	0.041916	0.036445	0.035647	0.03607	0.035661	0.036381	0.037247
	473	0.057542	0.090434	0.041885	0.036448	0.0356	0.035991	0.035574	0.036256	0.037107
	474	0.057479	0.090364	0.041882	0.03643	0.035558	0.035907	0.035465	0.036184	0.037004
	475	0.057537	0.090295	0.041885	0.036404	0.035496	0.035845	0.035389	0.036128	0.036899
	476	0.057439	0.090225	0.041894	0.036408	0.035544	0.035922	0.035479	0.03624	0.036974
	477	0.057513	0.090155	0.041899	0.036431	0.035664	0.036108	0.035679	0.036414	0.037154
	478	0.057445	0.090085	0.041896	0.036427	0.035701	0.036187	0.035736	0.036405	0.037174
	479	0.057469	0.090015	0.041882	0.036397	0.035628	0.03612	0.035645	0.036273	0.037054
	480	0.057512	0.089944	0.041857	0.036362	0.035537	0.036059	0.035567	0.036217	0.036934
	481	0.057399	0.089874	0.041856	0.036344	0.035479	0.035944	0.035453	0.03613	0.036787
	482	0.057633	0.089802	0.041878	0.036321	0.035414	0.035775	0.035307	0.036025	0.036661
	483	0.057485	0.089731	0.041902	0.036329	0.035465	0.035742	0.035275	0.036004	0.036672
	484	0.057349	0.08966	0.041904	0.036339	0.035516	0.03578	0.035314	0.036009	0.03673
	485	0.057446	0.08959	0.041884	0.036325	0.035464	0.035763	0.035301	0.035962	0.03668
	486	0.057522	0.08952	0.041863	0.036314	0.035395	0.035756	0.035316	0.035993	0.036665
	487	0.057167	0.08945	0.041865	0.036299	0.035366	0.0357	0.035281	0.035975	0.036644
	488	0.057423	0.08938	0.041866	0.036296	0.035393	0.035643	0.035242	0.035865	0.036495
	489	0.057356	0.089311	0.041864	0.036296	0.0354	0.035569	0.035168	0.035726	0.036365
	490	0.05735	0.089242	0.041859	0.036299	0.035477	0.035676	0.035289	0.035881	0.036477
	491	0.057386	0.089171	0.041836	0.036309	0.035595	0.035944	0.035602	0.0363	0.036824
	492	0.057286	0.089101	0.041806	0.03629	0.035554	0.035952	0.035637	0.036325	0.036835
	493	0.057164	0.089032	0.041774	0.036248	0.035418	0.035784	0.03547	0.036067	0.036572
	494	0.057285	0.088962	0.041759	0.036204	0.035267	0.035574	0.035246	0.035791	0.036271
	495	0.057186	0.088892	0.041749	0.036204	0.035273	0.035546	0.035215	0.035766	0.036265
	496	0.057226	0.088822	0.041745	0.036235	0.035395	0.035671	0.035363	0.035899	0.036378
	497	0.057152	0.088753	0.04175	0.03616	0.035255	0.035471	0.035125	0.0356	0.036081
	498	0.057082	0.088684	0.041752	0.036081	0.035109	0.035291	0.034922	0.035416	0.035865
	499	0.057153	0.088614	0.041738	0.036088	0.035186	0.035398	0.035062	0.035554	0.035961
	500	0.057011	0.088545	0.04173	0.036137	0.035314	0.035471	0.035179	0.035648	0.036039
	501	0.057147	0.088476	0.041742	0.03615	0.03531	0.03536	0.035095	0.035558	0.035973
	502	0.056964	0.088406	0.041767	0.036146	0.035209	0.035124	0.034856	0.035336	0.035728
	503	0.056799	0.088336	0.041768	0.036148	0.035211	0.035163	0.034897	0.035403	0.035724
	504	0.057123	0.088266	0.041751	0.036166	0.035309	0.035399	0.035123	0.03563	0.035907
	505	0.057024	0.088197	0.041761	0.036147	0.03523	0.035288	0.034968	0.035485	0.035731
	506	0.057244	0.088128	0.041767	0.036101	0.035091	0.035058	0.034707	0.035218	0.035465
	507	0.056974	0.088059	0.041764	0.036072	0.035034	0.034994	0.034649	0.035138	0.035376
	508	0.056952	0.087989	0.041769	0.03607	0.035063	0.03505	0.034715	0.035189	0.035427
	509	0.057054	0.087919	0.041772	0.036051	0.035068	0.035061	0.034719	0.035183	0.035409
	510	0.057083	0.087849	0.04178	0.036042	0.035116	0.03511	0.034751	0.035261	0.035447
	511	0.057016	0.087779	0.041781	0.036033	0.035185	0.035208	0.034841	0.03539	0.035539
	512	0.056821	0.08771	0.041784	0.036039	0.035238	0.03526	0.034913	0.035394	0.035572
	513	0.056992	0.087641	0.041835	0.036036	0.035194	0.035152	0.03486	0.035351	0.03554
	514	0.056867	0.087572	0.041857	0.036027	0.035022	0.03491	0.034647	0.035137	0.035333
	515	0.056995	0.087503	0.041817	0.036028	0.034981	0.034905	0.034629	0.035125	0.035333
	516	0.056876	0.087434	0.041759	0.036082	0.035089	0.035075	0.034799	0.035253	0.035497
	517	0.056879	0.087365	0.041714	0.036112	0.035139	0.035081	0.034779	0.035181	0.035435
	518	0.056887	0.087296	0.041699	0.0361	0.035065	0.03493	0.034581	0.034982	0.035257
	519	0.056774	0.087227	0.041707	0.0361	0.03505	0.034857	0.034472	0.034894	0.035178
	520	0.056811	0.087158	0.041726	0.036106	0.035069	0.034856	0.034469	0.034898	0.035203
	521	0.056876	0.087089	0.041743	0.036074	0.035022	0.034782	0.034397	0.034864	0.03517
	522	0.056817	0.08702	0.041755	0.03602	0.03489	0.034611	0.034233	0.034666	0.034962
	523	0.056807	0.086952	0.041738	0.03597	0.034796	0.034614	0.034287	0.034661	0.034956
	524	0.056693	0.086883	0.04171	0.035925	0.034755	0.034725	0.03446	0.034843	0.035059
	525	0.05679	0.086814	0.041679	0.035926	0.034779	0.034786	0.034544	0.034935	0.035117
	526	0.056873	0.086746	0.041672	0.035981	0.034861	0.034749	0.034466	0.034884	0.035103
	527	0.05692	0.086677	0.041678	0.036036	0.03498	0.034827	0.034512	0.034915	0.035179
	528	0.05669	0.086608	0.041679	0.036008	0.034963	0.034884	0.034608	0.035005	0.035254
	529	0.056616	0.08654	0.041686	0.035944	0.034844	0.034834	0.034633	0.035009	0.035234
	530	0.056718	0.086472	0.041673	0.035886	0.034759	0.034824	0.03467	0.035013	0.035224
	531	0.056834	0.086404	0.041653	0.035876	0.034757	0.034851	0.034701	0.03505	0.035258
	532	0.056823	0.086335	0.041639	0.035891	0.034789	0.034882	0.034719	0.03503	0.035244
	533	0.05673	0.086266	0.041639	0.035917	0.034895	0.035024	0.034857	0.03516	0.035434
	534	0.056668	0.086197	0.041648	0.035906	0.034875	0.034962	0.034757	0.035049	0.035329
	535	0.056885	0.086128	0.041662	0.035894	0.034828	0.034815	0.034546	0.03486	0.035118
	536	0.056683	0.08606	0.041682	0.035918	0.034876	0.034752	0.03445	0.034772	0.035049
	537	0.056544	0.085992	0.041707	0.035962	0.034964	0.034789	0.034485	0.034835	0.035153
	538	0.056502	0.085924	0.041746	0.03597	0.03497	0.034714	0.034389	0.0348	0.035112
	539	0.056499	0.085857	0.041758	0.035968	0.034949	0.034645	0.03431	0.034739	0.034972
	540	0.056592	0.08579	0.041748	0.035971	0.034936	0.034595	0.034267	0.034653	0.034873
	541	0.056554	0.085723	0.041692	0.035961	0.034918	0.034662	0.034364	0.034717	0.034925
	542	0.056584	0.085656	0.041631	0.035925	0.034838	0.034708	0.03445	0.034758	0.034962
	543	0.056604	0.08559	0.041592	0.035883	0.034735	0.034659	0.03442	0.034672	0.034843
	544	0.056553	0.085523	0.04156	0.035842	0.034699	0.034688	0.034449	0.034626	0.034812
	545	0.056581	0.085455	0.041555	0.035821	0.034732	0.034737	0.034498	0.034669	0.034858
	546	0.056518	0.085388	0.041594	0.035831	0.034732	0.034622	0.034381	0.034629	0.034756
	547	0.056494	0.08532	0.041621	0.035873	0.034754	0.034533	0.034303	0.034636	0.034775
	548	0.056579	0.085252	0.041609	0.035882	0.034791	0.034541	0.034334	0.034687	0.034857
	549	0.056493	0.085185	0.041549	0.035888	0.034839	0.034652	0.03448	0.034788	0.034994
	550	0.056462	0.085117	0.041492	0.03583	0.034754	0.034582	0.034429	0.034664	0.034873
	551	0.05623	0.085049	0.04145	0.035803	0.034755	0.034677	0.03455	0.034784	0.034998
	552	0.05646	0.084981	0.041437	0.035824	0.034833	0.034812	0.034702	0.034963	0.035137
	553	0.056266	0.084913	0.041454	0.035842	0.034852	0.034738	0.03457	0.034859	0.035025
	554	0.056213	0.084846	0.041497	0.03585	0.034815	0.034553	0.034305	0.034607	0.034793
	555	0.056202	0.084779	0.041528	0.035818	0.034723	0.034412	0.034149	0.034471	0.034677
	556	0.056435	0.084711	0.041523	0.035795	0.034725	0.0345	0.034271	0.034612	0.034799
	557	0.056387	0.084644	0.041498	0.035805	0.034765	0.034554	0.034334	0.03463	0.034827
	558	0.056129	0.084578	0.041473	0.035795	0.034765	0.034511	0.034257	0.034525	0.034742
	559	0.056201	0.084511	0.041484	0.035793	0.034707	0.034397	0.034132	0.034411	0.034607
	560	0.056306	0.084444	0.041501	0.035781	0.03468	0.034457	0.034285	0.034558	0.034728
	561	0.056159	0.084377	0.041517	0.035787	0.034692	0.034582	0.03455	0.034789	0.03502
	562	0.056292	0.08431	0.041517	0.035771	0.034687	0.034625	0.034601	0.034875	0.03505
	563	0.056195	0.084242	0.041508	0.035732	0.034647	0.034533	0.03443	0.034768	0.034864
	564	0.056389	0.084176	0.041527	0.035737	0.034648	0.03442	0.034243	0.034605	0.034699
	565	0.056267	0.084109	0.041555	0.035782	0.034729	0.034413	0.034177	0.034509	0.034679
	566	0.056154	0.084042	0.041568	0.035818	0.034768	0.034441	0.034195	0.034538	0.034769
	567	0.056152	0.083975	0.041553	0.035809	0.034694	0.034326	0.034026	0.034389	0.034555
	568	0.056319	0.083909	0.041503	0.035789	0.034598	0.034227	0.03393	0.034279	0.034399
	569	0.05613	0.083843	0.041448	0.035733	0.034528	0.034319	0.03412	0.034464	0.034591
	570	0.056028	0.083777	0.041404	0.035696	0.034533	0.034464	0.034367	0.034706	0.034871
	571	0.056196	0.083711	0.041383	0.03566	0.034503	0.034368	0.034246	0.034575	0.034717
	572	0.056127	0.083645	0.041371	0.035682	0.034554	0.034234	0.034021	0.034286	0.034423
	573	0.056126	0.083578	0.04138	0.035724	0.034664	0.034291	0.03402	0.034327	0.034489
	574	0.056214	0.08351	0.041372	0.035747	0.034687	0.034355	0.034113	0.03445	0.034637
	575	0.056194	0.083443	0.041355	0.035767	0.034652	0.034358	0.034188	0.034487	0.034629
	576	0.05623	0.083377	0.041332	0.035751	0.034541	0.034254	0.034133	0.034397	0.034509
	577	0.056073	0.083312	0.041323	0.035696	0.034486	0.034205	0.034126	0.034387	0.034475
	578	0.056002	0.083247	0.041341	0.035703	0.034566	0.034287	0.034209	0.034435	0.034605
	579	0.056169	0.083181	0.041403	0.035725	0.034612	0.034236	0.034135	0.03436	0.034579
	580	0.056099	0.083116	0.041465	0.035732	0.034579	0.034161	0.034059	0.034289	0.034509
	581	0.055832	0.083049	0.041474	0.035717	0.034573	0.034289	0.034211	0.034441	0.034617
	582	0.056085	0.082983	0.041423	0.035706	0.034634	0.034512	0.034416	0.034593	0.034742
	583	0.055954	0.082917	0.041383	0.035686	0.034625	0.034551	0.034418	0.034533	0.034613
	584	0.056048	0.082851	0.041368	0.035678	0.034628	0.034576	0.034417	0.034567	0.034645
	585	0.056002	0.082786	0.041363	0.035674	0.034627	0.034533	0.034375	0.034551	0.034766
	586	0.055778	0.08272	0.041359	0.035657	0.034611	0.034451	0.034295	0.034521	0.034759
	587	0.056049	0.082653	0.041361	0.035635	0.034596	0.034327	0.03413	0.034401	0.03456
	588	0.055931	0.082587	0.041342	0.035604	0.034609	0.034363	0.034165	0.034434	0.0346
	589	0.05593	0.082521	0.041327	0.035592	0.034574	0.034367	0.03418	0.034412	0.034599
	590	0.055788	0.082456	0.041336	0.035597	0.034497	0.034267	0.034083	0.034288	0.034485
	591	0.055824	0.082391	0.041381	0.035653	0.034503	0.034103	0.033865	0.034083	0.03425
	592	0.055924	0.082326	0.041416	0.035736	0.034606	0.034129	0.033864	0.034074	0.034304
	593	0.055834	0.082261	0.041422	0.035759	0.034627	0.034247	0.034039	0.034246	0.03464
	594	0.055775	0.082196	0.041418	0.035708	0.034514	0.034266	0.034171	0.034387	0.03466
	595	0.055972	0.082131	0.041387	0.03566	0.034462	0.034272	0.034236	0.034457	0.034583
	596	0.056013	0.082066	0.041325	0.035651	0.034505	0.034364	0.034391	0.034539	0.034654
	597	0.05584	0.082001	0.041283	0.035667	0.034576	0.0345	0.034576	0.034703	0.03482
	598	0.055828	0.081937	0.041279	0.035595	0.034463	0.034371	0.034444	0.034598	0.034681
	599	0.055949	0.081873	0.041291	0.035563	0.034358	0.034172	0.034222	0.034413	0.034459
	600	0.055769	0.081808	0.041283	0.035573	0.034393	0.034157	0.034217	0.034285	0.034313
	601	0.055806	0.081744	0.041277	0.035617	0.034477	0.034268	0.034373	0.034414	0.034532
	602	0.055799	0.081681	0.041278	0.035645	0.034498	0.034271	0.034339	0.034433	0.034465
	603	0.055909	0.081617	0.04127	0.035641	0.034467	0.034175	0.034197	0.034356	0.034361
	604	0.055736	0.081553	0.041259	0.035658	0.034542	0.034235	0.034242	0.034363	0.034346
	605	0.055808	0.081488	0.041251	0.035692	0.034628	0.034376	0.034426	0.034491	0.034565
	606	0.055776	0.081424	0.041261	0.035617	0.034418	0.034195	0.034234	0.034334	0.034357
	607	0.055569	0.08136	0.041271	0.035584	0.034297	0.034034	0.034	0.034173	0.034185
	608	0.055629	0.081296	0.041268	0.035569	0.034357	0.034122	0.034059	0.034226	0.034268
	609	0.055725	0.08123	0.041252	0.035597	0.034532	0.034399	0.034362	0.034524	0.034634
	610	0.055728	0.081164	0.041247	0.035567	0.03453	0.034394	0.034341	0.034522	0.034616
	611	0.055659	0.081099	0.041275	0.03555	0.034444	0.034266	0.034182	0.034395	0.03443
	612	0.055661	0.081035	0.041304	0.035552	0.03444	0.034315	0.034268	0.034515	0.034563
	613	0.055692	0.080972	0.041313	0.035555	0.034486	0.034362	0.034375	0.034546	0.034616
	614	0.055621	0.080909	0.04129	0.035544	0.034476	0.034324	0.034355	0.034408	0.034485
	615	0.055704	0.080847	0.041271	0.035544	0.034418	0.034216	0.034222	0.03429	0.03433
	616	0.055588	0.080784	0.041274	0.035574	0.03443	0.034211	0.034217	0.034381	0.034445
	617	0.055527	0.08072	0.041256	0.035607	0.034511	0.034291	0.03431	0.034515	0.034645
	618	0.055448	0.080656	0.04122	0.035581	0.034492	0.034269	0.034275	0.034435	0.034604
	619	0.055507	0.080592	0.041198	0.035509	0.034366	0.03422	0.034214	0.034286	0.034422
	620	0.055415	0.080529	0.04117	0.035478	0.034307	0.034298	0.034276	0.034264	0.03431
	621	0.055625	0.080467	0.041158	0.035485	0.034336	0.034435	0.034399	0.034391	0.034423
	622	0.055436	0.080404	0.041168	0.035503	0.034315	0.034361	0.034317	0.034383	0.034404
	623	0.055532	0.080341	0.04119	0.035538	0.034336	0.034233	0.034148	0.034279	0.034312
	624	0.055465	0.080278	0.041203	0.035576	0.034338	0.034148	0.034033	0.034134	0.034213
	625	0.055521	0.080215	0.041205	0.035578	0.034343	0.034239	0.034146	0.034246	0.034401
	626	0.055326	0.080153	0.041195	0.035551	0.034344	0.034369	0.034298	0.034424	0.034578
	627	0.055378	0.08009	0.041199	0.035546	0.034322	0.034289	0.034228	0.03436	0.03446
	628	0.055434	0.080027	0.041201	0.035563	0.034316	0.034117	0.034035	0.034097	0.03419
	629	0.05546	0.079965	0.041195	0.035571	0.034385	0.034142	0.034065	0.034132	0.034241
	630	0.055343	0.079903	0.041218	0.035586	0.034391	0.034132	0.034092	0.034206	0.034374
	631	0.055186	0.07984	0.041239	0.035589	0.034352	0.034094	0.034064	0.034157	0.034377
	632	0.05537	0.079778	0.041237	0.03557	0.034367	0.034104	0.034043	0.034092	0.03436
	633	0.055253	0.079715	0.041232	0.035509	0.034362	0.034091	0.034033	0.034064	0.034289
	634	0.055368	0.079653	0.041242	0.035494	0.034345	0.034056	0.033996	0.034095	0.034307
	635	0.055374	0.079591	0.041237	0.035464	0.034276	0.034052	0.034005	0.03415	0.03437
	636	0.055093	0.079529	0.041194	0.035432	0.034257	0.034172	0.034156	0.034273	0.03447
	637	0.055272	0.079467	0.041144	0.03542	0.034308	0.034365	0.034388	0.034517	0.034636
	638	0.055242	0.079405	0.041132	0.035415	0.034335	0.034368	0.034355	0.034568	0.034702
	639	0.055214	0.079343	0.041152	0.035411	0.034306	0.034252	0.034171	0.034459	0.03465
	640	0.055083	0.079282	0.041178	0.035428	0.034288	0.034122	0.034	0.034317	0.034619
	641	0.055104	0.079221	0.041179	0.035425	0.034302	0.034137	0.034052	0.034348	0.034725
	642	0.055186	0.079159	0.041183	0.035434	0.034315	0.034123	0.034046	0.034337	0.034718
	643	0.055125	0.079098	0.041178	0.035461	0.034324	0.034101	0.034003	0.034302	0.034695
	644	0.055239	0.079036	0.041166	0.035476	0.034322	0.034073	0.03397	0.03432	0.034701
	645	0.055278	0.078976	0.041151	0.035473	0.034323	0.034042	0.033978	0.034273	0.034662
	646	0.05512	0.078915	0.041158	0.0355	0.034409	0.034154	0.034136	0.034345	0.03482
	647	0.055244	0.078854	0.04116	0.03548	0.034373	0.03421	0.034216	0.034415	0.034901
	648	0.055099	0.078793	0.041159	0.035433	0.034247	0.034196	0.034279	0.034492	0.034831
	649	0.055127	0.078733	0.041133	0.035419	0.034166	0.034164	0.034303	0.034472	0.034682
	650	0.055157	0.078672	0.041087	0.035418	0.03423	0.034381	0.034576	0.03471	0.034882
	651	0.055139	0.078612	0.041065	0.03539	0.034231	0.034402	0.034627	0.034751	0.034889
	652	0.05504	0.078552	0.041065	0.035348	0.034166	0.034288	0.034459	0.034592	0.034741
	653	0.055196	0.078493	0.041077	0.035356	0.034173	0.034211	0.034293	0.034442	0.03474
	654	0.055077	0.078433	0.041073	0.035377	0.034167	0.034137	0.034175	0.034286	0.034466
	655	0.055146	0.078372	0.041061	0.035386	0.034204	0.034197	0.034275	0.034414	0.034579
	656	0.055096	0.078313	0.041069	0.03539	0.034213	0.034127	0.034228	0.034277	0.034407
	657	0.055159	0.078254	0.041118	0.035413	0.03419	0.033923	0.033939	0.03404	0.034225
	658	0.054985	0.078194	0.041199	0.035512	0.034291	0.033862	0.033789	0.033954	0.034209
	659	0.055149	0.078134	0.041226	0.03558	0.034455	0.034055	0.03398	0.034242	0.034487
	660	0.055168	0.078074	0.0412	0.035579	0.034493	0.034198	0.034153	0.034418	0.034698
	661	0.055216	0.078016	0.041159	0.035512	0.034316	0.034027	0.03396	0.034178	0.034413
	662	0.055137	0.077957	0.041106	0.035413	0.034156	0.03389	0.033827	0.034076	0.034273
	663	0.05501	0.077898	0.041101	0.035405	0.034237	0.033941	0.033806	0.034144	0.034376
	664	0.055079	0.077839	0.041098	0.035436	0.034309	0.033971	0.033824	0.034091	0.034358
	665	0.055007	0.07778	0.041081	0.03542	0.034252	0.033899	0.033826	0.034032	0.034303
	666	0.055078	0.07772	0.041025	0.035361	0.034195	0.033971	0.03399	0.034233	0.034439
	667	0.055057	0.07766	0.040994	0.035335	0.034197	0.03409	0.034168	0.0345	0.034722
	668	0.055031	0.077602	0.040995	0.035317	0.03416	0.034035	0.034124	0.034425	0.034584
	669	0.055051	0.077544	0.041008	0.035299	0.034074	0.033841	0.033929	0.034187	0.034324
	670	0.054918	0.077485	0.041036	0.035329	0.034075	0.033707	0.033728	0.033922	0.034057
	671	0.054892	0.077426	0.041044	0.035375	0.034177	0.0338	0.033794	0.033992	0.034215
	672	0.054985	0.077367	0.041028	0.035384	0.034257	0.033913	0.033874	0.034078	0.034354
	673	0.054785	0.077308	0.041018	0.035332	0.034149	0.033753	0.033721	0.033876	0.03399
	674	0.054962	0.077249	0.04101	0.035281	0.034026	0.033668	0.033679	0.033794	0.033826
	675	0.054811	0.07719	0.040999	0.035286	0.034028	0.033773	0.033811	0.03391	0.03396
	676	0.055007	0.077131	0.041007	0.035337	0.03412	0.033874	0.03387	0.034015	0.034127
	677	0.054847	0.077072	0.041036	0.035376	0.034221	0.033958	0.03388	0.034119	0.034262
	678	0.054866	0.077012	0.041079	0.035371	0.034268	0.034036	0.033979	0.034274	0.034429
	679	0.054682	0.076953	0.041114	0.035347	0.03424	0.034028	0.034067	0.034349	0.034512
	680	0.054779	0.076894	0.041119	0.035358	0.034239	0.033971	0.033997	0.034262	0.034453
	681	0.054831	0.076836	0.041088	0.035385	0.034262	0.03393	0.033858	0.034105	0.034316
	682	0.054546	0.076779	0.041066	0.035395	0.03421	0.03384	0.033751	0.033957	0.034167
	683	0.054588	0.076721	0.041038	0.035359	0.034104	0.033755	0.033757	0.033923	0.034131
	684	0.054812	0.076663	0.041026	0.035333	0.034012	0.033653	0.033725	0.033907	0.034075
	685	0.05486	0.076604	0.040998	0.03529	0.034024	0.033742	0.033859	0.03405	0.034207
	686	0.054649	0.076545	0.040971	0.035267	0.034093	0.033877	0.03395	0.034146	0.034321
	687	0.054641	0.076486	0.040951	0.035254	0.034134	0.034003	0.03404	0.034259	0.034472
	688	0.054851	0.076429	0.040947	0.035255	0.034122	0.034018	0.034051	0.034277	0.034467
	689	0.054984	0.076373	0.040943	0.035267	0.034055	0.033822	0.033853	0.034044	0.034189
	690	0.054654	0.076317	0.040939	0.035256	0.034054	0.033779	0.0338	0.033997	0.034161
	691	0.054588	0.076262	0.040941	0.035251	0.034118	0.033828	0.033816	0.034016	0.034291
	692	0.054628	0.076206	0.04094	0.035265	0.034159	0.033827	0.033795	0.033984	0.034355
	693	0.054599	0.07615	0.04097	0.035292	0.03414	0.033766	0.033744	0.033977	0.034243
	694	0.054659	0.076093	0.040977	0.035279	0.034139	0.033824	0.033845	0.034116	0.03431
	695	0.05459	0.076037	0.04098	0.035303	0.034186	0.0338	0.033738	0.034063	0.034239
	696	0.054817	0.07598	0.040977	0.035377	0.034286	0.033784	0.033615	0.033936	0.03415
	697	0.054614	0.075924	0.040951	0.035376	0.034277	0.033798	0.03366	0.033998	0.034219
	698	0.054561	0.075867	0.040929	0.035345	0.034167	0.033724	0.033663	0.033946	0.034106
	699	0.054748	0.075811	0.040929	0.035328	0.03407	0.033622	0.033579	0.033727	0.033838
	700	0.05472	0.075755	0.040943	0.035324	0.034056	0.033636	0.033578	0.033711	0.033857
	701	0.054622	0.0757	0.040956	0.035292	0.034029	0.033691	0.033641	0.033803	0.033964
	702	0.054758	0.075644	0.040936	0.035269	0.034024	0.033797	0.033776	0.033959	0.034214
	703	0.054618	0.075589	0.040897	0.035269	0.034037	0.033796	0.03378	0.033927	0.034205
	704	0.054553	0.075533	0.040874	0.035268	0.034026	0.033767	0.03378	0.033892	0.034035
	705	0.054398	0.075478	0.040865	0.035275	0.034029	0.033733	0.033738	0.033851	0.033942
	706	0.054476	0.075422	0.04089	0.035309	0.034044	0.033651	0.03357	0.033698	0.033855
	707	0.054457	0.075366	0.040902	0.035326	0.034107	0.033652	0.033484	0.033638	0.033861
	708	0.054469	0.07531	0.040893	0.035282	0.034103	0.033727	0.033575	0.033792	0.033999
	709	0.054366	0.075254	0.040867	0.03528	0.034088	0.033718	0.033634	0.033887	0.034022
	710	0.054383	0.075198	0.040867	0.035291	0.034065	0.033684	0.033634	0.033922	0.034085
	711	0.054763	0.075142	0.040885	0.035281	0.034042	0.033674	0.033612	0.033884	0.034057
	712	0.054393	0.075087	0.040926	0.035302	0.034078	0.033644	0.033545	0.03383	0.034022
	713	0.054553	0.075032	0.040934	0.035325	0.034189	0.033764	0.033682	0.033966	0.034166
	714	0.054271	0.074977	0.040922	0.035326	0.034203	0.033858	0.033836	0.034113	0.0343
	715	0.054369	0.074923	0.040909	0.035298	0.034056	0.033753	0.033784	0.03406	0.034205
	716	0.054363	0.074868	0.040893	0.03528	0.033971	0.033717	0.033807	0.034029	0.034173
	717	0.054394	0.074813	0.040872	0.035268	0.033998	0.033796	0.033913	0.034099	0.034216
	718	0.054482	0.074759	0.040875	0.035252	0.034022	0.033799	0.033882	0.034086	0.034192
	719	0.054302	0.074705	0.040882	0.035214	0.033987	0.033683	0.033701	0.033904	0.034
	720	0.054493	0.07465	0.040898	0.035206	0.034003	0.033622	0.033602	0.033783	0.03391
	721	0.054241	0.074595	0.04091	0.035253	0.034154	0.033707	0.033673	0.033841	0.034074
	722	0.054275	0.074539	0.040907	0.035294	0.034261	0.033841	0.033841	0.034024	0.034303
	723	0.054202	0.074484	0.040875	0.035228	0.034146	0.0338	0.033819	0.03399	0.034214
	724	0.054281	0.074429	0.040842	0.0352	0.034009	0.033647	0.033651	0.033746	0.033894
	725	0.054343	0.074374	0.040833	0.035203	0.033933	0.033539	0.033539	0.033566	0.033688
	726	0.054287	0.07432	0.04086	0.035267	0.034019	0.033572	0.033522	0.033625	0.033779
	727	0.054347	0.074266	0.040901	0.035335	0.034131	0.033602	0.033418	0.033673	0.033894
	728	0.054266	0.074212	0.040922	0.035357	0.034162	0.033583	0.033328	0.033617	0.03387
	729	0.054327	0.074159	0.040885	0.035271	0.034087	0.033625	0.033465	0.033701	0.033977
	730	0.054371	0.074105	0.040827	0.035219	0.034063	0.033782	0.033788	0.033966	0.03426
	731	0.054302	0.074052	0.040805	0.035154	0.033953	0.033681	0.033712	0.033906	0.03426
	732	0.054249	0.073999	0.04081	0.035129	0.033873	0.033476	0.03345	0.033662	0.033885
	733	0.054012	0.073946	0.040825	0.035136	0.033888	0.033447	0.033424	0.033603	0.033819
	734	0.054245	0.073893	0.040865	0.035228	0.034005	0.033542	0.033504	0.033688	0.033947
	735	0.05427	0.07384	0.040914	0.035362	0.034106	0.033491	0.033396	0.03364	0.033934
	736	0.054055	0.073786	0.04093	0.035374	0.034108	0.033497	0.033412	0.033682	0.03399
	737	0.054276	0.073732	0.040905	0.035248	0.034066	0.03355	0.033539	0.033761	0.034051
	738	0.054215	0.073678	0.040856	0.035157	0.034019	0.033628	0.033642	0.033802	0.034038
	739	0.05404	0.073625	0.040846	0.035137	0.03401	0.033612	0.033546	0.033673	0.033905
	740	0.054228	0.073571	0.040862	0.035177	0.034095	0.033675	0.033537	0.033711	0.033983
	741	0.054247	0.073518	0.040891	0.035217	0.034174	0.033753	0.033623	0.033902	0.034204
	742	0.05407	0.073465	0.040869	0.035216	0.034126	0.033679	0.033601	0.033884	0.034131
	743	0.054084	0.073413	0.040839	0.035184	0.033999	0.033569	0.033503	0.033726	0.033921
	744	0.054322	0.073361	0.040799	0.035157	0.033903	0.033544	0.033461	0.033665	0.033894
	745	0.05428	0.073308	0.040773	0.035153	0.033888	0.033511	0.033358	0.033507	0.033743
	746	0.05419	0.073256	0.040748	0.035189	0.03396	0.033568	0.033382	0.033514	0.033763
	747	0.053978	0.073204	0.040734	0.035213	0.033979	0.033601	0.033448	0.033577	0.03382
	748	0.053968	0.073152	0.040763	0.035239	0.034022	0.033656	0.033524	0.03374	0.033986
	749	0.054045	0.0731	0.040807	0.035237	0.034012	0.033605	0.033469	0.033728	0.034025
	750	0.054064	0.073048	0.040849	0.035271	0.034047	0.033546	0.033354	0.033575	0.033821
	751	0.054112	0.072996	0.040898	0.035329	0.034093	0.033504	0.033302	0.033512	0.033792
	752	0.054188	0.072944	0.040909	0.03531	0.034053	0.033457	0.033318	0.033518	0.033783
	753	0.054026	0.072892	0.040881	0.03528	0.033977	0.033395	0.033264	0.033458	0.033656
	754	0.05403	0.072841	0.040837	0.035283	0.033995	0.033461	0.033317	0.033499	0.033841
	755	0.053963	0.07279	0.040819	0.035231	0.033968	0.033483	0.033346	0.033536	0.033873
	756	0.053804	0.072739	0.040822	0.035206	0.033976	0.033412	0.033236	0.033401	0.033674
	757	0.053858	0.072688	0.040814	0.035203	0.033996	0.033353	0.03315	0.033305	0.033561
	758	0.053939	0.072637	0.040789	0.035152	0.033985	0.033459	0.033277	0.033498	0.033789
	759	0.053936	0.072585	0.040768	0.03514	0.034002	0.033537	0.033373	0.033609	0.033867
	760	0.05393	0.072534	0.040772	0.035162	0.034044	0.033517	0.033354	0.033527	0.033833
	761	0.054003	0.072483	0.040773	0.035178	0.034064	0.033473	0.033303	0.033454	0.033798
	762	0.053951	0.072433	0.040792	0.035155	0.034024	0.033419	0.033232	0.033405	0.033776
	763	0.053915	0.072382	0.040791	0.035147	0.034002	0.033374	0.033157	0.033319	0.033655
	764	0.053968	0.07233	0.040777	0.035176	0.034022	0.033349	0.033124	0.033259	0.033559
	765	0.053857	0.072278	0.040787	0.035187	0.034029	0.033359	0.033154	0.033346	0.033667
	766	0.053832	0.072228	0.040826	0.035248	0.034086	0.033372	0.03319	0.033497	0.034001
	767	0.053864	0.072177	0.040833	0.035251	0.03413	0.033403	0.033207	0.033536	0.034082
	768	0.053845	0.072127	0.040799	0.0352	0.034128	0.033403	0.033155	0.03344	0.03383
	769	0.053753	0.072076	0.040733	0.035117	0.034017	0.033464	0.033242	0.033507	0.033833
	770	0.053914	0.072026	0.040684	0.035053	0.033877	0.033485	0.033327	0.033539	0.033771
	771	0.053854	0.071976	0.040694	0.03509	0.033817	0.033385	0.033263	0.033397	0.033633
	772	0.05378	0.071925	0.040705	0.035135	0.033874	0.033395	0.033287	0.033416	0.033648
	773	0.053702	0.071876	0.040711	0.035178	0.033957	0.033425	0.033275	0.033445	0.033864
	774	0.053781	0.071827	0.040733	0.035168	0.033944	0.033385	0.033172	0.033368	0.033745
	775	0.053777	0.071778	0.040719	0.03513	0.033927	0.033379	0.033161	0.033366	0.033682
	776	0.053967	0.071728	0.04068	0.035119	0.033943	0.033436	0.033218	0.033427	0.033713
	777	0.053769	0.071678	0.040689	0.03519	0.034043	0.033458	0.033226	0.033477	0.033794
	778	0.053511	0.071629	0.040722	0.035308	0.034141	0.033447	0.033194	0.033474	0.033802
	779	0.053772	0.071579	0.040732	0.035341	0.034103	0.033367	0.033191	0.03349	0.03381
	780	0.053648	0.07153	0.040674	0.035259	0.033965	0.03335	0.033228	0.033449	0.033729
	781	0.053542	0.071481	0.040631	0.035188	0.033921	0.033469	0.033293	0.033457	0.033603
	782	0.053688	0.071432	0.040623	0.035151	0.033915	0.033581	0.03333	0.033493	0.033617
	783	0.053818	0.071383	0.040625	0.035103	0.033877	0.033674	0.033471	0.033611	0.033774
	784	0.053712	0.071334	0.0406	0.035067	0.033833	0.03369	0.033621	0.033686	0.033864
	785	0.053499	0.071286	0.040584	0.035077	0.03384	0.033603	0.033565	0.033592	0.033763
	786	0.053637	0.071238	0.040579	0.035096	0.033873	0.033571	0.033475	0.033555	0.033788
	787	0.053694	0.071189	0.040602	0.035093	0.033868	0.03353	0.033393	0.03357	0.033891
	788	0.053563	0.07114	0.04066	0.035122	0.033826	0.033379	0.033235	0.033428	0.033746
	789	0.053937	0.071092	0.040702	0.035143	0.033842	0.033338	0.033197	0.033339	0.033751
	790	0.053642	0.071045	0.040729	0.035168	0.033935	0.033384	0.033265	0.033401	0.033863
	791	0.053654	0.070997	0.040724	0.035208	0.033991	0.03345	0.033358	0.033561	0.034103
	792	0.053536	0.07095	0.040699	0.035261	0.034018	0.033431	0.033304	0.033559	0.034023
	793	0.053532	0.070902	0.04067	0.035257	0.033987	0.033382	0.033232	0.033457	0.033831
	794	0.053652	0.070855	0.040662	0.035194	0.033892	0.033333	0.033193	0.033384	0.033731
	795	0.053658	0.070807	0.040661	0.03517	0.033853	0.033306	0.033155	0.033368	0.033667
	796	0.053624	0.070759	0.040671	0.035215	0.033935	0.033332	0.033178	0.033412	0.033744
	797	0.053405	0.070711	0.040711	0.035272	0.034071	0.033447	0.03333	0.033544	0.033974
	798	0.053347	0.070663	0.040717	0.035282	0.034106	0.033517	0.033423	0.033682	0.034134
	799	0.053343	0.070614	0.040727	0.035246	0.033989	0.033419	0.033295	0.033559	0.033946
	800	0.053599	0.070566	0.040702	0.035172	0.033895	0.033408	0.033319	0.033519	0.033879
	801	0.053656	0.070518	0.040665	0.035096	0.033853	0.033462	0.033442	0.033583	0.033941
	802	0.05348	0.070471	0.040647	0.035093	0.033807	0.033331	0.033282	0.033373	0.033759
	803	0.053545	0.070424	0.040636	0.035106	0.033814	0.033268	0.033179	0.033277	0.033655
	804	0.053418	0.070378	0.04062	0.035078	0.033836	0.033298	0.033203	0.033348	0.033716
	805	0.053435	0.070331	0.040621	0.035096	0.033886	0.033361	0.033223	0.033439	0.033747
	806	0.053618	0.070284	0.040645	0.035185	0.033957	0.03337	0.033164	0.033372	0.033648
	807	0.053548	0.070237	0.040685	0.035237	0.034008	0.033365	0.033126	0.03333	0.033637
	808	0.053419	0.070191	0.040681	0.035182	0.033988	0.033356	0.033138	0.033363	0.0338
	809	0.053386	0.070144	0.04065	0.03515	0.033951	0.033271	0.033102	0.033347	0.033832
	810	0.053369	0.070097	0.040618	0.035172	0.03396	0.03323	0.03309	0.033347	0.033707
	811	0.053517	0.07005	0.0406	0.035139	0.033925	0.033215	0.033042	0.033348	0.03363
	812	0.053408	0.070004	0.040602	0.035173	0.034003	0.03333	0.033139	0.033488	0.033782
	813	0.053561	0.069958	0.04062	0.035229	0.034102	0.033367	0.033163	0.033512	0.033907
	814	0.053511	0.069912	0.04067	0.035205	0.034111	0.033396	0.033233	0.033593	0.034061
	815	0.053351	0.069867	0.040726	0.035137	0.034037	0.033454	0.033358	0.033731	0.034264
	816	0.053343	0.069822	0.040738	0.035129	0.033996	0.0334	0.03331	0.033706	0.034306
	817	0.053354	0.069776	0.040711	0.035173	0.033962	0.033327	0.033177	0.033561	0.034063
	818	0.053235	0.06973	0.040672	0.035146	0.0339	0.033331	0.033147	0.033492	0.033918
	819	0.053408	0.069684	0.040646	0.035083	0.033876	0.033423	0.033278	0.033647	0.034066
	820	0.053412	0.069638	0.040651	0.035084	0.033861	0.033369	0.03326	0.033703	0.034129
	821	0.053311	0.069592	0.040654	0.035165	0.033923	0.033293	0.033185	0.033572	0.033974
	822	0.053133	0.069547	0.04066	0.035201	0.034009	0.033309	0.033159	0.033499	0.033934
	823	0.053248	0.069501	0.040644	0.035143	0.033971	0.033359	0.033225	0.033555	0.034106
	824	0.053281	0.069456	0.040573	0.035044	0.033863	0.03334	0.03322	0.033569	0.034035
	825	0.053305	0.06941	0.040533	0.035	0.033822	0.033381	0.033278	0.033551	0.033939
	826	0.053187	0.069364	0.040515	0.035013	0.033845	0.033443	0.033369	0.033581	0.033959
	827	0.053396	0.069319	0.040515	0.035021	0.033889	0.033548	0.03348	0.033736	0.034124
	828	0.053134	0.069275	0.040535	0.035024	0.033848	0.033458	0.033365	0.033604	0.033979
	829	0.053209	0.06923	0.040537	0.03504	0.033815	0.033369	0.033276	0.033467	0.033831
	830	0.053141	0.069186	0.040533	0.035008	0.033768	0.033291	0.03319	0.033357	0.033704
	831	0.053198	0.069141	0.040563	0.035022	0.0338	0.033269	0.033164	0.033359	0.033777
	832	0.053267	0.069097	0.04058	0.035079	0.033882	0.033236	0.033102	0.033335	0.033784
	833	0.053326	0.069053	0.040563	0.035124	0.033987	0.033258	0.033107	0.03335	0.033793
	834	0.053218	0.069009	0.040558	0.035127	0.034035	0.033325	0.033182	0.033408	0.033909
	835	0.053089	0.068965	0.04059	0.035159	0.034044	0.033357	0.033179	0.033414	0.033951
	836	0.053206	0.068921	0.040639	0.035206	0.034029	0.033294	0.033085	0.03335	0.033837
	837	0.053069	0.068877	0.04063	0.035191	0.034023	0.03326	0.033078	0.033389	0.033821
	838	0.053205	0.068833	0.040576	0.035099	0.034003	0.033294	0.033112	0.03346	0.033967
	839	0.053252	0.068789	0.040513	0.035008	0.033897	0.033249	0.033061	0.033377	0.033872
	840	0.053172	0.068746	0.040486	0.034971	0.033783	0.033197	0.033026	0.033261	0.033719
	841	0.053138	0.068702	0.040494	0.034968	0.033756	0.033223	0.033095	0.033275	0.033739
	842	0.053128	0.068658	0.040533	0.034967	0.033803	0.033318	0.033229	0.033462	0.034003
	843	0.053137	0.068613	0.040607	0.035024	0.033846	0.033367	0.03327	0.033576	0.034149
	844	0.053042	0.068569	0.040659	0.035127	0.033897	0.033373	0.033261	0.033594	0.033996
	845	0.053116	0.068525	0.040628	0.035202	0.033984	0.03338	0.033268	0.033598	0.034041
	846	0.05323	0.068482	0.040602	0.035185	0.034007	0.033413	0.033328	0.033647	0.034197
	847	0.053077	0.068439	0.040607	0.035155	0.033991	0.033344	0.033241	0.033557	0.034056
	848	0.053065	0.068396	0.04059	0.03513	0.033984	0.033283	0.033144	0.033473	0.033907
	849	0.053402	0.068353	0.04056	0.03509	0.033889	0.033214	0.033068	0.033444	0.033895
	850	0.053342	0.06831	0.040543	0.035023	0.033793	0.033216	0.033096	0.033464	0.033865
	851	0.05309	0.068267	0.040526	0.035039	0.033814	0.033237	0.033141	0.033456	0.033893
	852	0.053022	0.068224	0.040558	0.035176	0.033963	0.033312	0.033248	0.033591	0.034094
	853	0.05309	0.068182	0.040581	0.035152	0.033929	0.033308	0.03324	0.033589	0.034325
	854	0.052912	0.068139	0.040582	0.035063	0.033831	0.033255	0.033146	0.033463	0.034097
	855	0.05275	0.068096	0.040526	0.034974	0.03375	0.03324	0.033115	0.03349	0.033994
	856	0.053104	0.068054	0.040483	0.034934	0.03375	0.033269	0.033156	0.03353	0.03402
	857	0.053003	0.068011	0.040481	0.034911	0.03375	0.033356	0.03324	0.03354	0.033984
	858	0.053193	0.067968	0.040525	0.034956	0.033808	0.033328	0.033214	0.03347	0.033931
	859	0.053109	0.067926	0.04056	0.035066	0.033934	0.033306	0.0332	0.033497	0.034011
	860	0.052855	0.067884	0.040591	0.035112	0.033954	0.033296	0.033195	0.033457	0.033973
	861	0.052966	0.067842	0.040583	0.035053	0.033862	0.033288	0.033182	0.033397	0.033951
	862	0.052868	0.0678	0.040531	0.034972	0.033763	0.033263	0.03313	0.033339	0.033896
	863	0.052861	0.067757	0.040467	0.034951	0.033783	0.033282	0.033149	0.03337	0.033806
	864	0.052812	0.067716	0.040427	0.034932	0.033822	0.033398	0.033231	0.0335	0.033904
	865	0.053058	0.067675	0.040441	0.034957	0.033783	0.03333	0.033153	0.033426	0.033847
	866	0.052846	0.067633	0.040483	0.035037	0.033765	0.033237	0.033072	0.03329	0.033753
	867	0.052895	0.067591	0.040517	0.035037	0.033745	0.033267	0.033136	0.033361	0.033885
	868	0.052805	0.067549	0.040508	0.035019	0.033767	0.033278	0.033128	0.033336	0.033809
	869	0.052884	0.067508	0.040498	0.035001	0.033745	0.03324	0.03311	0.033305	0.033695
	870	0.05273	0.067467	0.04055	0.035026	0.03374	0.03318	0.033083	0.033392	0.033765
	871	0.052842	0.067426	0.040628	0.035114	0.033819	0.03319	0.033085	0.033467	0.033824
	872	0.05273	0.067384	0.04065	0.03522	0.033939	0.033225	0.033089	0.033422	0.033857
	873	0.052656	0.067343	0.040636	0.03521	0.033959	0.033257	0.033135	0.03345	0.033959
	874	0.052829	0.067302	0.040623	0.03511	0.033884	0.033241	0.033141	0.033469	0.033976
	875	0.052782	0.06726	0.040593	0.035077	0.033849	0.033207	0.033115	0.033463	0.033871
	876	0.052871	0.067219	0.040528	0.035082	0.0339	0.033284	0.03315	0.033529	0.033952
	877	0.052825	0.067179	0.040475	0.035049	0.033896	0.033413	0.033254	0.033612	0.034133
	878	0.052704	0.067139	0.040479	0.035042	0.033894	0.033471	0.033305	0.033708	0.034178
	879	0.05275	0.067098	0.040518	0.035069	0.033956	0.033448	0.03332	0.033777	0.034261
	880	0.052794	0.067058	0.040541	0.035045	0.033992	0.033492	0.033396	0.033884	0.034413
	881	0.052798	0.067018	0.040516	0.034982	0.033859	0.0334	0.0333	0.033763	0.034296
	882	0.05287	0.066978	0.040492	0.03498	0.033741	0.033245	0.033122	0.033555	0.034144
	883	0.052792	0.066938	0.040491	0.035035	0.033782	0.033207	0.033074	0.033516	0.034115
	884	0.052825	0.066897	0.040518	0.035036	0.033853	0.033269	0.033176	0.033606	0.034161
	885	0.05266	0.066856	0.040566	0.035077	0.033925	0.03331	0.033249	0.033718	0.034313
	886	0.05292	0.066816	0.040561	0.035099	0.033912	0.033313	0.033236	0.033696	0.034268
	887	0.05278	0.066776	0.040506	0.035074	0.033877	0.033311	0.03317	0.03357	0.034085
	888	0.052667	0.066736	0.040454	0.035015	0.03381	0.033346	0.033227	0.033547	0.034076
	889	0.052794	0.066696	0.040466	0.034985	0.033728	0.033276	0.033155	0.033522	0.033991
	890	0.052703	0.066656	0.040504	0.035011	0.033739	0.033259	0.033163	0.033554	0.034049
	891	0.052788	0.066616	0.040512	0.034972	0.033778	0.033297	0.03321	0.033622	0.034177
	892	0.052608	0.066577	0.040495	0.034945	0.033795	0.033315	0.033232	0.033653	0.034259
	893	0.052871	0.066538	0.040468	0.034969	0.033767	0.033234	0.03319	0.033649	0.03428
	894	0.052601	0.066499	0.040458	0.035031	0.033773	0.033174	0.033158	0.033635	0.034259
	895	0.052547	0.066459	0.040476	0.034986	0.033753	0.03318	0.033143	0.033626	0.034214
	896	0.052659	0.06642	0.040488	0.035021	0.033858	0.033279	0.033212	0.033665	0.034272
	897	0.052858	0.066381	0.040483	0.035079	0.033918	0.033326	0.033222	0.033674	0.034267
	898	0.05284	0.066341	0.040462	0.035055	0.033814	0.033258	0.033135	0.033541	0.034081
	899	0.052674	0.066302	0.040431	0.034987	0.03373	0.033182	0.03303	0.033364	0.033882
	900	0.052864	0.066262	0.040426	0.035004	0.03381	0.033196	0.033039	0.033418	0.033996
	901	0.052579	0.066223	0.040489	0.035044	0.033901	0.033276	0.033137	0.033582	0.034206
	902	0.052598	0.066184	0.040572	0.035103	0.033982	0.033408	0.033283	0.033746	0.034462
	903	0.052611	0.066145	0.040559	0.035107	0.03401	0.033441	0.033297	0.033699	0.034347
	904	0.052392	0.066106	0.040456	0.035018	0.033946	0.033411	0.033254	0.033584	0.034191
	905	0.052735	0.066067	0.040393	0.034956	0.033826	0.033327	0.033192	0.033526	0.034009
	906	0.052766	0.066028	0.040424	0.034993	0.033796	0.033222	0.033126	0.033472	0.033996
	907	0.052626	0.065989	0.04049	0.035095	0.033956	0.033266	0.033168	0.033592	0.034271
	908	0.052612	0.065951	0.040514	0.03511	0.034088	0.033434	0.033335	0.033786	0.034466
	909	0.052481	0.065912	0.040509	0.035135	0.034139	0.033496	0.033418	0.033878	0.034541
	910	0.052538	0.065874	0.040456	0.035079	0.034059	0.033429	0.033371	0.033854	0.034453
	911	0.052726	0.065836	0.040381	0.034967	0.033906	0.033282	0.033194	0.03363	0.034252
	912	0.052384	0.065799	0.040328	0.034947	0.033863	0.033187	0.033076	0.033429	0.034153
	913	0.05261	0.06576	0.040318	0.034983	0.033836	0.033127	0.033032	0.033358	0.033953
	914	0.052517	0.065722	0.040297	0.034936	0.033765	0.033186	0.033104	0.03342	0.033966
	915	0.052522	0.065684	0.040276	0.034889	0.033701	0.03331	0.033265	0.033557	0.034204
	916	0.052438	0.065646	0.040304	0.034908	0.033692	0.033265	0.033181	0.033436	0.033998
	917	0.052466	0.065608	0.040348	0.034955	0.033768	0.033259	0.033149	0.033419	0.033959
	918	0.052405	0.06557	0.040352	0.034895	0.033788	0.03334	0.033223	0.033541	0.034193
	919	0.052425	0.065532	0.040324	0.034869	0.033801	0.03341	0.033302	0.033633	0.034506
	920	0.052592	0.065494	0.040308	0.034902	0.03376	0.033238	0.033118	0.033374	0.033944
	921	0.052368	0.065457	0.040324	0.034937	0.033776	0.03319	0.033107	0.033326	0.033814
	922	0.052408	0.065419	0.04035	0.034927	0.033787	0.033265	0.033247	0.033529	0.034101
	923	0.052435	0.065382	0.040348	0.034949	0.033821	0.033279	0.033275	0.033636	0.034208
	924	0.052565	0.065344	0.040324	0.034984	0.033828	0.033217	0.033191	0.033494	0.034029
	925	0.052263	0.065307	0.040313	0.034948	0.033731	0.033167	0.033122	0.033352	0.033881
	926	0.052483	0.06527	0.040319	0.034954	0.033745	0.033194	0.03314	0.033384	0.033964
	927	0.052466	0.065232	0.040324	0.034965	0.033809	0.033197	0.033114	0.033397	0.033948
	928	0.052482	0.065195	0.040312	0.034893	0.033801	0.033205	0.033114	0.0334	0.033952
	929	0.052356	0.065158	0.040277	0.03483	0.033712	0.033207	0.033124	0.033418	0.033981
	930	0.052362	0.065122	0.040246	0.03483	0.033681	0.033205	0.033126	0.033405	0.033939
	931	0.052318	0.065085	0.040238	0.034878	0.033722	0.033215	0.033155	0.033433	0.033961
	932	0.052506	0.065048	0.0403	0.034957	0.033806	0.033227	0.033168	0.033506	0.034105
	933	0.052426	0.065011	0.040412	0.035019	0.033883	0.033264	0.033192	0.033576	0.034294
	934	0.052562	0.064975	0.040468	0.03508	0.033978	0.033285	0.033217	0.033568	0.034271
	935	0.052337	0.064938	0.040426	0.035075	0.033964	0.033261	0.0332	0.03352	0.034213
	936	0.052511	0.064902	0.040383	0.034981	0.033866	0.033219	0.033143	0.033499	0.034227
	937	0.052296	0.064865	0.040372	0.03491	0.033809	0.033225	0.033164	0.033576	0.034334
	938	0.052419	0.064829	0.040324	0.034902	0.033826	0.033213	0.033136	0.033553	0.034228
	939	0.05216	0.064793	0.04026	0.034871	0.033812	0.033202	0.033137	0.033501	0.034064
	940	0.052114	0.064757	0.040211	0.034819	0.033697	0.033184	0.033161	0.033479	0.034046
	941	0.052376	0.064721	0.040226	0.034849	0.033689	0.033172	0.033148	0.033428	0.033889
	942	0.052488	0.064685	0.040238	0.034923	0.033762	0.033171	0.033132	0.033425	0.033919
	943	0.052431	0.06465	0.040254	0.034941	0.033782	0.033173	0.033114	0.033441	0.034003
	944	0.052297	0.064615	0.040269	0.03495	0.03379	0.033114	0.032975	0.033312	0.033903
	945	0.052232	0.064579	0.040275	0.034951	0.033801	0.03311	0.032994	0.033376	0.033987
	946	0.052302	0.064543	0.040248	0.034929	0.033836	0.0332	0.033142	0.033522	0.034069
	947	0.052316	0.064508	0.040232	0.034921	0.033862	0.033242	0.033194	0.033572	0.034153
	948	0.052268	0.064473	0.040203	0.034883	0.0338	0.033197	0.033124	0.033555	0.034166
	949	0.052201	0.064437	0.040184	0.034856	0.033728	0.033137	0.033062	0.033432	0.03393
	950	0.052266	0.064402	0.04017	0.034823	0.03367	0.033177	0.033157	0.033479	0.033847
	951	0.052144	0.064367	0.040174	0.034798	0.033628	0.033166	0.033183	0.033493	0.033972
	952	0.052239	0.064332	0.040187	0.034777	0.033602	0.033136	0.03317	0.033514	0.034098
	953	0.052264	0.064297	0.040202	0.034772	0.033615	0.033095	0.033088	0.033376	0.033832
	954	0.052247	0.064262	0.0402	0.034777	0.033668	0.033108	0.033062	0.033376	0.033854
	955	0.052233	0.064227	0.040202	0.034804	0.033728	0.033181	0.033165	0.033544	0.034126
	956	0.052234	0.064193	0.040249	0.03485	0.033768	0.033153	0.033067	0.033412	0.034026
	957	0.052128	0.064158	0.04028	0.034916	0.033848	0.033203	0.033073	0.033405	0.034008
	958	0.052264	0.064122	0.040262	0.034945	0.033842	0.033198	0.033049	0.033346	0.033895
	959	0.052149	0.064087	0.04023	0.034886	0.03368	0.033135	0.033069	0.033405	0.033868
	960	0.052248	0.064052	0.040239	0.034917	0.033689	0.033091	0.032973	0.03319	0.033515
	961	0.052514	0.064018	0.040278	0.034986	0.033792	0.03314	0.032949	0.033193	0.033566
	962	0.052159	0.063984	0.040279	0.034969	0.033794	0.033237	0.033107	0.033496	0.034066
	963	0.052401	0.06395	0.040242	0.034932	0.033758	0.033211	0.033144	0.033478	0.034026
	964	0.052112	0.063916	0.04019	0.034939	0.033785	0.033141	0.033086	0.033362	0.033794
	965	0.05218	0.063882	0.040168	0.034828	0.033708	0.033117	0.033059	0.033374	0.03383
	966	0.052189	0.063848	0.040166	0.03476	0.033659	0.033125	0.033073	0.033439	0.034134
	967	0.052201	0.063814	0.040183	0.034798	0.03376	0.03315	0.033057	0.033386	0.033992
	968	0.052083	0.06378	0.040188	0.034868	0.033888	0.033221	0.033125	0.033442	0.033957
	969	0.052026	0.063746	0.040197	0.034856	0.033865	0.033265	0.033129	0.033508	0.033999
	970	0.052116	0.063712	0.040244	0.034881	0.033875	0.033289	0.033164	0.033632	0.034302
	971	0.052356	0.063678	0.040293	0.034951	0.033896	0.033244	0.033087	0.033474	0.034017
	972	0.052302	0.063644	0.040345	0.034969	0.033886	0.033228	0.033085	0.03341	0.03393
	973	0.052123	0.06361	0.040293	0.034922	0.033834	0.033265	0.033127	0.0335	0.034038
	974	0.052211	0.063577	0.040259	0.034943	0.033876	0.033288	0.03314	0.033538	0.034156
	975	0.051984	0.063543	0.040242	0.034958	0.033881	0.033267	0.03312	0.033477	0.034005
	976	0.052114	0.06351	0.040226	0.034916	0.033853	0.033225	0.033086	0.033384	0.033904
	977	0.052174	0.063477	0.040224	0.03486	0.033808	0.033186	0.03307	0.033399	0.033989
	978	0.051947	0.063444	0.040238	0.034827	0.033803	0.03317	0.033078	0.033481	0.034081
	979	0.052069	0.063411	0.040222	0.034832	0.033815	0.033199	0.033095	0.033472	0.033957
	980	0.052113	0.063377	0.04016	0.034778	0.033638	0.03311	0.033034	0.033367	0.033819
	981	0.052202	0.063344	0.040122	0.034744	0.033521	0.033111	0.033113	0.033447	0.033926
	982	0.05212	0.06331	0.040135	0.034762	0.033517	0.033077	0.033087	0.033391	0.033839
	983	0.051986	0.063277	0.040139	0.034779	0.03355	0.033058	0.033043	0.033329	0.033786
	984	0.052092	0.063244	0.040135	0.034752	0.033525	0.03309	0.033078	0.033418	0.033999
	985	0.052131	0.063212	0.040135	0.034763	0.03355	0.033112	0.033057	0.033397	0.033947
	986	0.051914	0.063179	0.04012	0.034826	0.033674	0.033129	0.033028	0.033356	0.033835
	987	0.051893	0.063146	0.040112	0.034844	0.033737	0.033149	0.033103	0.033414	0.033975
	988	0.051979	0.063113	0.040122	0.034818	0.033684	0.033059	0.033028	0.033318	0.033954
	989	0.051845	0.063081	0.04013	0.034784	0.033631	0.032993	0.032923	0.03323	0.033722
	990	0.051973	0.063049	0.040144	0.034732	0.033578	0.033076	0.033041	0.033392	0.03379
	991	0.052054	0.063016	0.040159	0.034758	0.033616	0.033213	0.033195	0.033581	0.034091
	992	0.052296	0.062983	0.040232	0.034868	0.0337	0.033241	0.033179	0.033541	0.034232
	993	0.052032	0.062951	0.040304	0.034921	0.033811	0.033311	0.033196	0.033549	0.034081
	994	0.052285	0.062918	0.040244	0.034835	0.033745	0.033328	0.03323	0.033576	0.034248
	995	0.051816	0.062886	0.040136	0.034754	0.033664	0.033261	0.033193	0.033625	0.034133
	996	0.051908	0.062853	0.040134	0.034772	0.033712	0.033323	0.03322	0.033613	0.034022
	997	0.051872	0.06282	0.040184	0.0348	0.033721	0.03342	0.033265	0.033597	0.034049
	998	0.051958	0.062788	0.040258	0.034835	0.033746	0.033349	0.033201	0.033518	0.034121
	999	0.051928	0.062756	0.040258	0.034869	0.03379	0.033205	0.033085	0.033369	0.033953
	1000	0.051616	0.062724	0.040218	0.03486	0.033784	0.033131	0.033014	0.033256	0.033802
	1001	0.051885	0.062692	0.040188	0.034873	0.033793	0.033163	0.033037	0.033332	0.033826
	1002	0.051729	0.06266	0.040159	0.034931	0.033829	0.033214	0.033081	0.033443	0.033942
	1003	0.051863	0.062627	0.040126	0.034864	0.03377	0.033225	0.033119	0.033477	0.033965
	1004	0.051866	0.062595	0.040107	0.034788	0.033698	0.033154	0.033072	0.033386	0.033871
	1005	0.051801	0.062564	0.040064	0.034757	0.033646	0.033037	0.032967	0.033241	0.033707
	1006	0.051856	0.062533	0.040027	0.034759	0.033665	0.033073	0.033046	0.033339	0.033838
	1007	0.051878	0.062501	0.040058	0.034817	0.033726	0.033178	0.033153	0.033479	0.034008
	1008	0.051888	0.06247	0.040136	0.034936	0.033846	0.033213	0.033105	0.033424	0.033905
	1009	0.051867	0.062439	0.040167	0.034953	0.033854	0.033201	0.033078	0.033421	0.034014
	1010	0.051635	0.062408	0.040154	0.034856	0.033793	0.033187	0.033087	0.033395	0.033955
	1011	0.051936	0.062376	0.040117	0.034825	0.033763	0.033194	0.03316	0.033391	0.033919
	1012	0.051737	0.062345	0.040095	0.034847	0.033764	0.033172	0.033144	0.033425	0.033945
	1013	0.051791	0.062314	0.040052	0.03479	0.033665	0.033209	0.033219	0.033539	0.0341
	1014	0.05181	0.062283	0.039987	0.034737	0.033609	0.033231	0.033263	0.033533	0.033937
	1015	0.051769	0.062253	0.039983	0.034754	0.033653	0.033219	0.033256	0.033484	0.033865
	1016	0.051804	0.062223	0.040013	0.03473	0.033583	0.033105	0.033191	0.033384	0.033816
	1017	0.051841	0.062192	0.040053	0.034736	0.033569	0.033055	0.033109	0.03328	0.033711
	1018	0.05181	0.06216	0.040066	0.034747	0.033622	0.033049	0.033009	0.033195	0.033606
	1019	0.05194	0.062129	0.040093	0.03481	0.033692	0.033087	0.033043	0.033325	0.033744
	1020	0.051869	0.062099	0.0401	0.034806	0.03374	0.033225	0.0332	0.033502	0.033874
	1021	0.051893	0.062069	0.040089	0.0348	0.03378	0.033248	0.033201	0.033456	0.033918
	1022	0.051797	0.062039	0.04004	0.034787	0.033768	0.033109	0.033034	0.033267	0.033801
	1023	0.051739	0.062009	0.039983	0.034747	0.033719	0.033089	0.033039	0.033316	0.033803
	1024	0.051784	0.061978	0.039994	0.034713	0.033658	0.033116	0.033137	0.033479	0.033892
	1025	0.051907	0.061948	0.040027	0.034711	0.03363	0.033095	0.033109	0.033465	0.033854
	1026	0.051774	0.061918	0.040039	0.034746	0.033696	0.033096	0.033039	0.033355	0.033765
	1027	0.051636	0.061888	0.040031	0.034766	0.033771	0.033188	0.033095	0.033429	0.033882
	1028	0.051786	0.061858	0.040043	0.034795	0.033793	0.033228	0.033176	0.033501	0.03398
	1029	0.051597	0.061828	0.040046	0.03485	0.033836	0.033198	0.033139	0.033442	0.033849
	1030	0.051655	0.061798	0.040085	0.034848	0.03381	0.033145	0.033034	0.033289	0.033665
	1031	0.051709	0.061769	0.040146	0.034843	0.033809	0.033152	0.033024	0.033264	0.033638
	1032	0.051616	0.06174	0.040149	0.03485	0.03383	0.033141	0.03303	0.033336	0.033729
	1033	0.051744	0.061711	0.040074	0.03477	0.033739	0.033153	0.033122	0.033494	0.033894
	1034	0.051617	0.061681	0.040012	0.034727	0.033725	0.033124	0.033102	0.033443	0.033898
	1035	0.051593	0.061651	0.040012	0.034755	0.033737	0.033079	0.033079	0.033412	0.033888
	1036	0.051703	0.061622	0.040053	0.034777	0.033705	0.033038	0.033073	0.033407	0.033865
	1037	0.051652	0.061593	0.040058	0.034757	0.033697	0.033043	0.03307	0.033358	0.03382
	1038	0.051486	0.061564	0.040013	0.034733	0.033731	0.033046	0.033046	0.033321	0.033725
	1039	0.051707	0.061536	0.039984	0.034734	0.033738	0.033016	0.032954	0.033239	0.033572
	1040	0.051639	0.061507	0.039999	0.034753	0.033759	0.033064	0.032976	0.033249	0.033599
	1041	0.051637	0.061478	0.040009	0.03473	0.033764	0.033152	0.033058	0.033296	0.033679
	1042	0.051678	0.061449	0.040024	0.034735	0.033808	0.033207	0.033088	0.033307	0.033736
	1043	0.05187	0.06142	0.040031	0.034791	0.033831	0.033166	0.03301	0.033222	0.033629
	1044	0.051525	0.061392	0.039992	0.034734	0.033711	0.033138	0.033053	0.033265	0.033687
	1045	0.051688	0.061363	0.040014	0.034751	0.033695	0.033057	0.032941	0.033142	0.033523
	1046	0.051793	0.061334	0.040019	0.034832	0.033801	0.033059	0.032916	0.033126	0.033543
	1047	0.051684	0.061305	0.039993	0.034788	0.033733	0.033053	0.032993	0.033184	0.033692
	1048	0.051694	0.061276	0.039967	0.034759	0.033702	0.033061	0.033054	0.033267	0.033769
	1049	0.051611	0.061248	0.039994	0.0348	0.033794	0.03304	0.032943	0.033189	0.033609
	1050	0.051522	0.06122	0.039991	0.034745	0.033767	0.033078	0.032966	0.033232	0.033678
	1051	0.051498	0.061192	0.039969	0.034707	0.033693	0.033056	0.032977	0.033309	0.033738
	1052	0.051518	0.061163	0.039909	0.034688	0.033608	0.032986	0.032945	0.033176	0.03359
	1053	0.051517	0.061135	0.039866	0.034674	0.033583	0.033074	0.033057	0.033248	0.03367
	1054	0.051619	0.061106	0.039852	0.034674	0.033588	0.033147	0.033148	0.033376	0.033782
	1055	0.051696	0.061078	0.039856	0.03471	0.033663	0.033101	0.033077	0.033341	0.033741
	1056	0.051686	0.061051	0.039838	0.034671	0.033626	0.033069	0.033052	0.033296	0.033746
	1057	0.051479	0.061023	0.039831	0.034625	0.033517	0.033028	0.033066	0.033264	0.033724
	1058	0.051518	0.060994	0.03987	0.034651	0.033529	0.032934	0.032927	0.033123	0.033546
	1059	0.051546	0.060966	0.039901	0.034699	0.033651	0.033026	0.033011	0.033261	0.033658
	1060	0.051785	0.060938	0.0399	0.034701	0.033754	0.033254	0.03325	0.033514	0.033948
	1061	0.051555	0.060911	0.03994	0.034659	0.033679	0.033149	0.0331	0.033326	0.03368
	1062	0.051556	0.060884	0.039948	0.03469	0.033701	0.033027	0.032961	0.033146	0.033507
	1063	0.051416	0.060856	0.039888	0.034646	0.033677	0.033079	0.032991	0.033193	0.033588
	1064	0.051603	0.060828	0.039902	0.034676	0.033717	0.033119	0.033005	0.033227	0.033626
	1065	0.051655	0.060801	0.039975	0.03475	0.033758	0.033065	0.03296	0.033155	0.033564
	1066	0.051614	0.060773	0.039935	0.03469	0.033647	0.033011	0.032968	0.033121	0.033565
	1067	0.051401	0.060746	0.039893	0.03468	0.033624	0.033081	0.03305	0.033186	0.0336
	1068	0.051506	0.06072	0.039921	0.034668	0.033646	0.032992	0.032917	0.033116	0.033453
	1069	0.051467	0.060693	0.039937	0.034709	0.033752	0.033079	0.032969	0.033249	0.033592
	1070	0.051529	0.060666	0.039923	0.034683	0.033725	0.033155	0.033026	0.033291	0.033672
	1071	0.051496	0.060639	0.039929	0.03466	0.03363	0.033073	0.032957	0.033166	0.033565
	1072	0.051404	0.060612	0.039938	0.034675	0.033597	0.033008	0.032889	0.033062	0.033407
	1073	0.051361	0.060585	0.03992	0.034671	0.033668	0.033073	0.032926	0.03314	0.03352
	1074	0.051569	0.060558	0.039934	0.034706	0.033801	0.033295	0.033114	0.033385	0.033761
	1075	0.051654	0.060531	0.039967	0.034707	0.033704	0.033164	0.033026	0.033273	0.033694
	1076	0.051523	0.060505	0.03994	0.03469	0.033572	0.033044	0.032991	0.03313	0.033507
	1077	0.051529	0.060479	0.039888	0.034634	0.033473	0.033118	0.033091	0.033158	0.033563
	1078	0.051455	0.060452	0.039893	0.034622	0.033488	0.03319	0.033154	0.033287	0.033737
	1079	0.051559	0.060425	0.039892	0.034672	0.033575	0.033171	0.033133	0.033333	0.03377
	1080	0.051507	0.0604	0.039883	0.034751	0.03366	0.033147	0.033061	0.033226	0.03358
	1081	0.051607	0.060374	0.039893	0.034722	0.033637	0.033138	0.033062	0.033245	0.033649
	1082	0.051592	0.060348	0.039885	0.034698	0.033638	0.03306	0.032964	0.033211	0.0336
	1083	0.051503	0.060321	0.039881	0.034688	0.033705	0.033087	0.033022	0.03333	0.033725
	1084	0.051542	0.060295	0.039877	0.034641	0.033617	0.033116	0.033089	0.033332	0.033777
	1085	0.051438	0.060269	0.039861	0.034629	0.033549	0.0331	0.033089	0.033253	0.033753
	1086	0.051357	0.060243	0.03986	0.034697	0.033583	0.033034	0.033033	0.033212	0.03372
	1087	0.051189	0.060217	0.039899	0.034764	0.033673	0.03304	0.03299	0.033254	0.033669
	1088	0.051467	0.060191	0.039939	0.03474	0.033658	0.033058	0.032989	0.03327	0.033661
	1089	0.051402	0.060165	0.03992	0.034663	0.033552	0.03301	0.032953	0.033193	0.033745
	1090	0.051491	0.060138	0.039893	0.034676	0.033528	0.032976	0.032889	0.033061	0.033556
	1091	0.051254	0.060111	0.039947	0.034735	0.033614	0.033006	0.032875	0.033038	0.033519
	1092	0.05161	0.060085	0.039993	0.03478	0.03366	0.033133	0.033073	0.033334	0.033929
	1093	0.051368	0.06006	0.039975	0.034827	0.033733	0.033129	0.033048	0.033376	0.033808
	1094	0.051336	0.060034	0.039952	0.034783	0.033683	0.033098	0.033024	0.033319	0.033719
	1095	0.051211	0.060009	0.039976	0.034732	0.033597	0.033082	0.033019	0.033292	0.033696
	1096	0.051321	0.059983	0.040006	0.03478	0.03369	0.033182	0.033144	0.03347	0.03389
	1097	0.051395	0.059958	0.039958	0.034778	0.033739	0.033169	0.033128	0.033406	0.033817
	1098	0.051402	0.059933	0.03989	0.034657	0.033582	0.033073	0.033053	0.033295	0.033787
	1099	0.051371	0.059908	0.039851	0.034617	0.033526	0.03312	0.033134	0.033373	0.033888
	1100	0.051273	0.059883	0.039838	0.034662	0.033611	0.033095	0.03303	0.033241	0.033631
	1101	0.051258	0.059857	0.039842	0.034673	0.033636	0.03312	0.033096	0.033322	0.033692
	1102	0.051251	0.059832	0.039833	0.034623	0.033549	0.033063	0.033074	0.033273	0.033697
	1103	0.051162	0.059807	0.039813	0.034623	0.033553	0.033039	0.03304	0.033213	0.03361
	1104	0.051295	0.059782	0.039807	0.034661	0.033643	0.033104	0.033098	0.033275	0.033634
	1105	0.051184	0.059756	0.039838	0.034642	0.033669	0.033196	0.03317	0.033395	0.033831
	1106	0.051244	0.059732	0.039885	0.034647	0.03371	0.033181	0.03313	0.03337	0.033779
	1107	0.051179	0.059707	0.039871	0.034662	0.033747	0.033129	0.033047	0.033262	0.033621
	1108	0.051245	0.059683	0.039819	0.034626	0.033635	0.03308	0.032998	0.033216	0.033679
	1109	0.051331	0.059658	0.039805	0.034658	0.033635	0.033116	0.03301	0.033205	0.033612
	1110	0.051279	0.059633	0.039797	0.034719	0.033699	0.033142	0.032968	0.03313	0.033483
	1111	0.051329	0.059608	0.039812	0.034646	0.033543	0.033047	0.032963	0.033142	0.033594
	1112	0.051347	0.059584	0.039849	0.034618	0.03349	0.033	0.032975	0.033156	0.033631
	1113	0.051162	0.059559	0.039863	0.034662	0.033553	0.033025	0.032989	0.033147	0.03355
	1114	0.051135	0.059534	0.039882	0.034706	0.033599	0.033143	0.033138	0.033351	0.033835
	1115	0.051074	0.05951	0.039857	0.034721	0.033611	0.033184	0.033188	0.033431	0.033922
	1116	0.05147	0.059486	0.039835	0.034708	0.033579	0.033093	0.033078	0.033251	0.033694
	1117	0.051211	0.059462	0.039784	0.034632	0.033528	0.033053	0.033031	0.033187	0.033659
	1118	0.051464	0.059438	0.039787	0.034613	0.033541	0.033071	0.032995	0.033194	0.033731
	1119	0.051333	0.059413	0.039783	0.034652	0.033631	0.033102	0.032949	0.03316	0.033535
	1120	0.05104	0.059389	0.039747	0.034605	0.03353	0.033056	0.032974	0.033175	0.033582
	1121	0.051179	0.059365	0.039755	0.03456	0.033412	0.032982	0.032962	0.033146	0.033582
	1122	0.051055	0.05934	0.039746	0.034602	0.033459	0.033015	0.032962	0.033142	0.033512
	1123	0.051244	0.059316	0.039751	0.034612	0.033496	0.033172	0.033149	0.033328	0.033753
	1124	0.051222	0.059292	0.039763	0.034572	0.033439	0.033209	0.033286	0.033462	0.033953
	1125	0.051279	0.059268	0.039773	0.034556	0.033386	0.033044	0.03309	0.033257	0.03366
	1126	0.051364	0.059244	0.039766	0.034639	0.033519	0.033026	0.032989	0.033151	0.033489
	1127	0.051131	0.059221	0.039779	0.034642	0.033567	0.033079	0.033095	0.033299	0.033749
	1128	0.051135	0.059197	0.039788	0.034654	0.033586	0.03318	0.033222	0.033459	0.033945
	1129	0.051146	0.059173	0.039752	0.034637	0.033555	0.033198	0.033213	0.033451	0.033829
	1130	0.051122	0.059148	0.039753	0.034592	0.033454	0.033082	0.033091	0.033312	0.033666
	1131	0.051137	0.059124	0.039802	0.034638	0.033467	0.032998	0.03304	0.033281	0.03369
	1132	0.051156	0.059101	0.039819	0.034714	0.033544	0.033042	0.033071	0.03326	0.033649
	1133	0.051307	0.059077	0.03981	0.034741	0.03361	0.033207	0.033244	0.033428	0.03379
	1134	0.051188	0.059055	0.039818	0.034668	0.03353	0.033093	0.033077	0.033236	0.033568
	1135	0.051195	0.059032	0.039797	0.034571	0.033426	0.033012	0.033018	0.033193	0.033563
	1136	0.050956	0.059009	0.039734	0.034564	0.033463	0.033021	0.032965	0.03314	0.03345
	1137	0.051218	0.058986	0.039767	0.034577	0.033519	0.033107	0.033056	0.033296	0.033657
	1138	0.051046	0.058962	0.039835	0.034633	0.033606	0.033177	0.033152	0.033444	0.0339
	1139	0.051099	0.058939	0.039873	0.034725	0.033744	0.033207	0.033129	0.033405	0.033795
	1140	0.051008	0.058916	0.039902	0.034774	0.03382	0.033255	0.033104	0.033367	0.033708
	1141	0.051229	0.058893	0.03988	0.034694	0.033697	0.03315	0.032987	0.033248	0.03364
	1142	0.050953	0.058871	0.039762	0.03459	0.033559	0.033029	0.03291	0.033127	0.033522
	1143	0.051008	0.058848	0.039683	0.034572	0.033529	0.033013	0.032883	0.033053	0.03339
	1144	0.051155	0.058825	0.039686	0.034584	0.03355	0.033026	0.032895	0.033093	0.033433
	1145	0.050995	0.058803	0.039712	0.034631	0.033645	0.033164	0.033012	0.033238	0.033605
	1146	0.05124	0.05878	0.039707	0.034601	0.033576	0.033157	0.033118	0.033368	0.033774
	1147	0.05104	0.058758	0.039741	0.034541	0.033437	0.032935	0.032914	0.033118	0.0335
	1148	0.050976	0.058736	0.039742	0.034509	0.033344	0.032887	0.032907	0.033077	0.033475
	1149	0.051022	0.058713	0.039719	0.034553	0.033384	0.033056	0.033136	0.033327	0.033735
	1150	0.051078	0.058691	0.039778	0.034613	0.033427	0.033007	0.033031	0.033215	0.033619
	1151	0.051157	0.058669	0.039798	0.034653	0.033481	0.033009	0.032991	0.03316	0.033544
	1152	0.051116	0.058646	0.039761	0.034624	0.033518	0.033091	0.033088	0.033231	0.033588
	1153	0.051114	0.058624	0.039772	0.034563	0.033476	0.03302	0.032986	0.033172	0.033525
	1154	0.051075	0.058602	0.039819	0.034579	0.033533	0.033013	0.032901	0.033139	0.033486
	1155	0.05096	0.05858	0.039777	0.034564	0.033508	0.033089	0.032983	0.033244	0.033651
	1156	0.051042	0.058558	0.039726	0.03459	0.033554	0.033149	0.03305	0.033317	0.033653
	1157	0.050914	0.058536	0.039727	0.0346	0.033555	0.033132	0.03307	0.033301	0.033664
	1158	0.05101	0.058514	0.039752	0.034576	0.033535	0.033151	0.03307	0.033251	0.033661
	1159	0.051036	0.058491	0.039725	0.034598	0.033525	0.033105	0.033018	0.033195	0.033545
	1160	0.051044	0.058468	0.039753	0.034606	0.033493	0.033022	0.032948	0.033136	0.033466
	1161	0.051048	0.058447	0.039787	0.034586	0.033474	0.03301	0.032928	0.033075	0.033428
	1162	0.051095	0.058425	0.039727	0.034584	0.033513	0.033087	0.032963	0.033105	0.033421
	1163	0.050881	0.058403	0.039684	0.034587	0.033551	0.033158	0.033031	0.033173	0.033528
	1164	0.051079	0.058381	0.039694	0.034527	0.033471	0.033065	0.032957	0.033122	0.033487
	1165	0.050797	0.05836	0.039736	0.034542	0.033542	0.033006	0.032862	0.033013	0.033337
	1166	0.050809	0.058338	0.039791	0.034632	0.033717	0.033102	0.03294	0.033128	0.033464
	1167	0.050982	0.058316	0.039785	0.034658	0.033734	0.033177	0.033	0.033226	0.033606
	1168	0.051025	0.058295	0.039799	0.03462	0.033598	0.033093	0.032955	0.033166	0.033574
	1169	0.051	0.058274	0.039806	0.03462	0.033565	0.033023	0.032931	0.033136	0.033476
	1170	0.050848	0.058253	0.03977	0.034585	0.033555	0.033068	0.032988	0.033232	0.033575
	1171	0.050942	0.058231	0.03973	0.034536	0.033491	0.033138	0.03308	0.033347	0.033783
	1172	0.050876	0.058208	0.039743	0.034532	0.033435	0.033049	0.033002	0.033264	0.033686
	1173	0.051099	0.058187	0.039732	0.034557	0.033472	0.033045	0.032991	0.033223	0.033652
	1174	0.050803	0.058165	0.039715	0.034567	0.033538	0.03313	0.033067	0.033366	0.033799
	1175	0.050959	0.058144	0.039732	0.034578	0.033599	0.033195	0.03308	0.033424	0.033954
	1176	0.050851	0.058123	0.039748	0.034538	0.033526	0.033061	0.032916	0.033224	0.033638
	1177	0.05093	0.058101	0.039739	0.034524	0.033483	0.03303	0.0329	0.033149	0.033496
	1178	0.050739	0.05808	0.039726	0.034569	0.033509	0.033048	0.032912	0.033144	0.033536
	1179	0.050927	0.05806	0.039726	0.034648	0.033589	0.033173	0.033054	0.033309	0.033749
	1180	0.050926	0.058039	0.039724	0.034674	0.033606	0.033143	0.033032	0.03328	0.033706
	1181	0.051038	0.058018	0.039743	0.034569	0.033473	0.033008	0.032912	0.033228	0.0336
	1182	0.050955	0.057997	0.039769	0.034557	0.033489	0.033006	0.032911	0.033227	0.033551
	1183	0.050891	0.057977	0.039775	0.034613	0.033581	0.033097	0.033049	0.033372	0.033693
	1184	0.050989	0.057956	0.039799	0.034712	0.03373	0.033231	0.033198	0.03353	0.033956
	1185	0.051007	0.057935	0.039809	0.034731	0.033774	0.033234	0.033226	0.033565	0.034062
	1186	0.050915	0.057914	0.039794	0.034655	0.033651	0.033133	0.033087	0.033364	0.033737
	1187	0.05093	0.057895	0.039806	0.034594	0.033515	0.033044	0.032987	0.033264	0.033628
	1188	0.050826	0.057875	0.039818	0.034603	0.03351	0.033064	0.033004	0.0333	0.033697
	1189	0.050627	0.057854	0.039751	0.034627	0.033525	0.032999	0.0329	0.033124	0.033461
	1190	0.051042	0.057834	0.039744	0.034653	0.033572	0.033039	0.03296	0.033172	0.033534
	1191	0.050846	0.057813	0.039783	0.034659	0.033602	0.033111	0.033027	0.03328	0.0337
	1192	0.050654	0.057793	0.039721	0.034642	0.033666	0.033235	0.033099	0.033364	0.033739
	1193	0.050826	0.057773	0.039632	0.03454	0.03359	0.033316	0.033235	0.033545	0.033927
	1194	0.050731	0.057753	0.039627	0.034463	0.033385	0.033063	0.03301	0.033271	0.033644
	1195	0.050923	0.057733	0.039658	0.034464	0.033394	0.032932	0.032821	0.033038	0.033375
	1196	0.050993	0.057714	0.039675	0.034556	0.033519	0.033088	0.033011	0.033258	0.033668
	1197	0.050747	0.057694	0.039716	0.03464	0.033589	0.033189	0.033146	0.033415	0.033838
	1198	0.050972	0.057675	0.039724	0.034646	0.033596	0.033161	0.033102	0.033405	0.033803
	1199	0.050822	0.057656	0.039636	0.034563	0.033475	0.033021	0.032963	0.033197	0.033555
	1200	0.05076	0.057636	0.039624	0.034501	0.033393	0.032926	0.032908	0.033135	0.033543
	1201	0.050808	0.057616	0.039697	0.034509	0.033447	0.032943	0.03292	0.033161	0.033531
	1202	0.050885	0.057596	0.039746	0.034541	0.033537	0.033075	0.033001	0.033242	0.033605
	1203	0.050721	0.057576	0.039757	0.034579	0.033659	0.033203	0.033028	0.033246	0.033522
	1204	0.050843	0.057557	0.039731	0.034567	0.033631	0.033162	0.032978	0.033174	0.033537
	1205	0.050744	0.057538	0.039735	0.034564	0.03353	0.03309	0.032908	0.033074	0.033444
	1206	0.050614	0.057518	0.039753	0.034604	0.033507	0.03307	0.032967	0.033141	0.033478
	1207	0.050822	0.057499	0.039754	0.034602	0.03351	0.033114	0.033048	0.033263	0.033597
	1208	0.050864	0.05748	0.039726	0.03453	0.033449	0.033114	0.033119	0.033376	0.033748
	1209	0.050896	0.05746	0.039687	0.034531	0.033456	0.033031	0.032988	0.033245	0.033588
	1210	0.050789	0.057441	0.039677	0.034651	0.033596	0.033039	0.032947	0.03322	0.033559
	1211	0.050729	0.057422	0.039669	0.034714	0.033684	0.033183	0.033116	0.033427	0.033824
	1212	0.050811	0.057402	0.039647	0.03465	0.03362	0.03317	0.033099	0.033383	0.033704
	1213	0.050801	0.057383	0.03967	0.034544	0.033489	0.033069	0.032976	0.033237	0.033519
	1214	0.050739	0.057364	0.039679	0.034507	0.033424	0.033172	0.033131	0.03339	0.033747
	1215	0.050856	0.057345	0.039686	0.034558	0.033478	0.033118	0.033066	0.033347	0.033779
	1216	0.050512	0.057326	0.039707	0.034641	0.033595	0.033135	0.033039	0.033314	0.033697
	1217	0.050824	0.057308	0.039696	0.034621	0.033585	0.033141	0.03304	0.033331	0.033718
	1218	0.05088	0.05729	0.039644	0.034559	0.033559	0.03315	0.033032	0.033355	0.033694
	1219	0.050742	0.057272	0.039634	0.034537	0.033535	0.033132	0.032981	0.033285	0.033632
	1220	0.050824	0.057253	0.03964	0.034519	0.033468	0.03306	0.032955	0.033239	0.03357
	1221	0.050676	0.057235	0.039572	0.034507	0.033386	0.033011	0.032933	0.033205	0.033533
	1222	0.050743	0.057217	0.039542	0.03449	0.033341	0.033033	0.033003	0.033305	0.033617
	1223	0.050679	0.057199	0.039568	0.034453	0.033294	0.033021	0.033026	0.033349	0.033648
	1224	0.050644	0.057181	0.039589	0.03445	0.033309	0.033019	0.033016	0.033352	0.033627
	1225	0.050778	0.057162	0.039577	0.03445	0.033307	0.033068	0.033073	0.033367	0.03367
	1226	0.050908	0.057144	0.039619	0.034429	0.033289	0.033077	0.033136	0.033421	0.033869
	1227	0.05076	0.057127	0.03966	0.034472	0.033346	0.033026	0.033025	0.033301	0.033749
	1228	0.050623	0.057109	0.039696	0.034563	0.033505	0.033016	0.032936	0.033245	0.033621
	1229	0.050735	0.057091	0.039654	0.03454	0.033484	0.03306	0.032966	0.033277	0.033716
	1230	0.050623	0.057073	0.039588	0.034496	0.033421	0.033047	0.032982	0.033321	0.033723
	1231	0.050598	0.057055	0.039595	0.034555	0.033488	0.033041	0.03295	0.033262	0.0336
	1232	0.050853	0.057037	0.039624	0.034525	0.033462	0.033109	0.033066	0.033435	0.033846
	1233	0.050699	0.057018	0.039626	0.034539	0.033472	0.033198	0.03318	0.033613	0.034077
	1234	0.050796	0.057	0.039582	0.034484	0.033375	0.033049	0.033028	0.033385	0.033859
	1235	0.05055	0.056982	0.039576	0.034448	0.033329	0.033033	0.033036	0.033363	0.033834
	1236	0.050611	0.056964	0.039595	0.034503	0.033438	0.033204	0.033212	0.033567	0.034039
	1237	0.05066	0.056946	0.039611	0.034605	0.033585	0.033321	0.033292	0.033646	0.034096
	1238	0.05064	0.056928	0.039613	0.034535	0.033501	0.033149	0.033109	0.033431	0.033882
	1239	0.050678	0.056911	0.039618	0.034484	0.033446	0.033057	0.033029	0.033345	0.033745
	1240	0.050685	0.056894	0.039605	0.03449	0.033442	0.033026	0.033013	0.033347	0.033698
	1241	0.050621	0.056876	0.039602	0.034479	0.033391	0.033088	0.033139	0.033492	0.033894
	1242	0.05062	0.056859	0.039602	0.034482	0.03337	0.033115	0.033198	0.033544	0.033959
	1243	0.0507	0.056841	0.039598	0.034492	0.033374	0.03309	0.033139	0.033449	0.033833
	1244	0.050696	0.056823	0.039582	0.034456	0.033318	0.033096	0.033171	0.033465	0.033861
	1245	0.050539	0.056806	0.039549	0.034449	0.033316	0.033191	0.033296	0.033611	0.034029
	1246	0.050945	0.056788	0.039553	0.034468	0.033356	0.033089	0.033125	0.033428	0.033843
	1247	0.050587	0.056772	0.039636	0.034504	0.033465	0.032954	0.032896	0.033145	0.033547
	1248	0.050607	0.056755	0.039692	0.034529	0.033538	0.033008	0.032933	0.033235	0.0336
	1249	0.050888	0.056738	0.039623	0.034574	0.033623	0.033048	0.032978	0.033294	0.033615
	1250	0.050809	0.056721	0.039573	0.034503	0.033484	0.033024	0.032966	0.033253	0.03361
	1251	0.05088	0.056704	0.039572	0.034436	0.033348	0.033009	0.033015	0.033253	0.033652
	1252	0.050597	0.056687	0.039529	0.034443	0.033313	0.032959	0.032984	0.033286	0.033706
	1253	0.050685	0.056671	0.039501	0.034515	0.033431	0.033164	0.033214	0.033574	0.033962
	1254	0.050988	0.056654	0.039517	0.034515	0.033405	0.033175	0.03324	0.033609	0.033981
	1255	0.050607	0.056638	0.039544	0.03451	0.033344	0.032986	0.033011	0.033316	0.033665
	1256	0.050594	0.056621	0.039496	0.034473	0.033361	0.033148	0.03316	0.033471	0.033821
	1257	0.050633	0.056603	0.039516	0.034481	0.033395	0.03326	0.033264	0.033602	0.033949
	1258	0.050586	0.056586	0.039631	0.034556	0.033417	0.033052	0.032977	0.033318	0.033594
	1259	0.050522	0.056569	0.039604	0.034566	0.033463	0.033073	0.032982	0.033277	0.033572
	1260	0.050504	0.056553	0.039563	0.034554	0.033488	0.033052	0.032971	0.03325	0.033609
	1261	0.050572	0.056536	0.039588	0.034536	0.033472	0.032939	0.032865	0.033133	0.03345
	1262	0.050683	0.056519	0.039589	0.034502	0.03345	0.032975	0.032916	0.033227	0.033523
	1263	0.050633	0.056502	0.039562	0.034479	0.033437	0.033069	0.033038	0.033388	0.033714
	1264	0.050551	0.056486	0.039577	0.034461	0.033424	0.033006	0.032981	0.033322	0.03365
	1265	0.050571	0.05647	0.039573	0.034452	0.033422	0.033051	0.03302	0.033389	0.033766
	1266	0.050551	0.056453	0.039564	0.034496	0.03353	0.03321	0.033171	0.033552	0.033922
	1267	0.050756	0.056437	0.039581	0.034588	0.03362	0.033266	0.033218	0.033585	0.033939
	1268	0.050479	0.05642	0.039578	0.034589	0.033604	0.033305	0.033226	0.033539	0.033923
	1269	0.050613	0.056404	0.039587	0.034574	0.033529	0.033197	0.033152	0.033402	0.033813
	1270	0.050513	0.056389	0.039606	0.034511	0.033433	0.032986	0.033002	0.033274	0.033646
	1271	0.050603	0.056372	0.039565	0.034532	0.033452	0.033042	0.033082	0.033385	0.033742
	1272	0.050355	0.056356	0.03953	0.0345	0.033404	0.033099	0.03315	0.033464	0.03392
	1273	0.050582	0.056341	0.039549	0.034481	0.033364	0.033018	0.033098	0.033383	0.033874
	1274	0.050514	0.056324	0.039529	0.034545	0.033463	0.033105	0.03321	0.033497	0.033944
	1275	0.050582	0.056308	0.03951	0.034573	0.033533	0.033293	0.033421	0.033756	0.034256
	1276	0.050475	0.056292	0.039526	0.034465	0.033368	0.03306	0.033141	0.033437	0.033925
	1277	0.050591	0.056277	0.039513	0.034435	0.033341	0.033029	0.033046	0.03333	0.033793
	1278	0.050401	0.056261	0.039486	0.034457	0.033394	0.033213	0.033218	0.033541	0.033984
	1279	0.050571	0.056245	0.039514	0.034421	0.033329	0.033078	0.0331	0.033421	0.033845
	1280	0.05053	0.056229	0.039522	0.034427	0.033329	0.03302	0.03307	0.03337	0.033763
	1281	0.05036	0.056212	0.039492	0.034458	0.03337	0.033114	0.033168	0.033483	0.033918
	1282	0.050343	0.056197	0.039528	0.034429	0.033309	0.033029	0.033095	0.033412	0.033876
	1283	0.0506	0.056181	0.039574	0.034441	0.033316	0.033004	0.033	0.033334	0.033747
	1284	0.050536	0.056166	0.039599	0.034473	0.033373	0.03309	0.033046	0.033406	0.033814
	1285	0.050401	0.056151	0.039599	0.034493	0.033419	0.03312	0.033093	0.033498	0.033868
	1286	0.05049	0.056135	0.039582	0.034507	0.033384	0.033047	0.03301	0.033347	0.033686
	1287	0.050537	0.05612	0.03953	0.034452	0.03332	0.033072	0.033042	0.03335	0.03369
	1288	0.050375	0.056105	0.039489	0.034412	0.033324	0.033145	0.033126	0.033437	0.033787
	1289	0.050513	0.056089	0.039479	0.034411	0.033363	0.033163	0.033189	0.033552	0.033925
	1290	0.050522	0.056073	0.039522	0.034428	0.033352	0.03316	0.033183	0.033566	0.033935
	1291	0.05043	0.056057	0.039623	0.034462	0.033342	0.033089	0.033122	0.033481	0.033909
	1292	0.050405	0.056041	0.039623	0.034506	0.033389	0.033019	0.033036	0.033358	0.03379
	1293	0.050455	0.056025	0.03959	0.034501	0.033448	0.033126	0.033217	0.033585	0.034018
	1294	0.050371	0.056009	0.039585	0.034425	0.033362	0.03313	0.033283	0.033654	0.034125
	1295	0.050368	0.055994	0.039527	0.034399	0.033318	0.032972	0.032999	0.03333	0.0337
	1296	0.050627	0.05598	0.039442	0.034418	0.033362	0.033043	0.033073	0.033402	0.033773
	1297	0.050568	0.055966	0.039435	0.03439	0.033307	0.033013	0.033063	0.033396	0.03384
	1298	0.050375	0.05595	0.039466	0.034393	0.033305	0.033041	0.033029	0.033363	0.033732
	1299	0.050396	0.055935	0.039453	0.034453	0.033356	0.033085	0.033054	0.033431	0.033751
	1300	0.050553	0.05592	0.039511	0.034516	0.033389	0.033062	0.033041	0.033436	0.033777
	1301	0.050465	0.055905	0.039623	0.034581	0.033483	0.033148	0.033106	0.033471	0.03383
	1302	0.050584	0.05589	0.039601	0.034591	0.033556	0.033156	0.033103	0.033432	0.033754
	1303	0.050336	0.055876	0.039535	0.034467	0.033395	0.033013	0.033004	0.033329	0.03373
	1304	0.050405	0.055861	0.039508	0.034437	0.03329	0.032946	0.032962	0.033282	0.033736
	1305	0.050551	0.055846	0.039486	0.034519	0.033392	0.033051	0.033068	0.033392	0.03384
	1306	0.05037	0.055831	0.039503	0.034521	0.033436	0.033075	0.033088	0.033448	0.033859
	1307	0.05055	0.055816	0.039499	0.034424	0.033338	0.033074	0.033172	0.033571	0.034072
	1308	0.050234	0.055801	0.03948	0.034375	0.033263	0.033088	0.033213	0.033568	0.034055
	1309	0.050432	0.055786	0.039485	0.034414	0.033286	0.033039	0.033101	0.033433	0.033818
	1310	0.050473	0.055771	0.039532	0.034509	0.033403	0.033154	0.033207	0.033555	0.033969
	1311	0.05046	0.055757	0.039593	0.034483	0.033417	0.033215	0.033354	0.033731	0.034241
	1312	0.050246	0.055743	0.039579	0.034467	0.033437	0.033022	0.033059	0.033372	0.033763
	1313	0.050447	0.055728	0.03959	0.03448	0.033481	0.03299	0.032982	0.033272	0.033612
	1314	0.050502	0.055713	0.039558	0.03447	0.033416	0.033126	0.033233	0.033595	0.034076
	1315	0.050423	0.055697	0.039513	0.034544	0.033449	0.033136	0.033232	0.033582	0.033985
	1316	0.05045	0.055683	0.039486	0.034514	0.03339	0.033119	0.033203	0.03357	0.033951
	1317	0.050508	0.055668	0.039457	0.034386	0.033274	0.033246	0.033443	0.033799	0.034258
	1318	0.050361	0.055654	0.039412	0.034401	0.033274	0.033208	0.033329	0.033622	0.034015
	1319	0.050208	0.05564	0.039428	0.034455	0.03332	0.033107	0.033147	0.033428	0.033782
	1320	0.050427	0.055625	0.039472	0.034457	0.033362	0.033225	0.03332	0.033666	0.03412
	1321	0.050517	0.055611	0.039499	0.034489	0.033425	0.033251	0.033316	0.033718	0.034088
	1322	0.050463	0.055597	0.039521	0.034481	0.033453	0.033245	0.033334	0.033742	0.034122
	1323	0.050272	0.055584	0.039552	0.034416	0.033333	0.033053	0.033131	0.033478	0.033864
	1324	0.050388	0.055571	0.0395	0.034412	0.033315	0.032958	0.033019	0.033318	0.033667
	1325	0.050388	0.055557	0.039449	0.034444	0.03333	0.032983	0.033051	0.033387	0.033738
	1326	0.050364	0.055543	0.039427	0.034397	0.033288	0.03303	0.033106	0.033461	0.033837
	1327	0.050385	0.055529	0.039402	0.034394	0.033242	0.032966	0.033061	0.033373	0.033754
	1328	0.05048	0.055515	0.039389	0.03442	0.033297	0.033027	0.033153	0.033444	0.033844
	1329	0.050378	0.055502	0.039425	0.034403	0.033319	0.033127	0.033301	0.033607	0.034101
	1330	0.050244	0.055488	0.039433	0.03441	0.033301	0.033118	0.033215	0.033509	0.034011
	1331	0.050502	0.055474	0.03946	0.034416	0.033313	0.033082	0.033116	0.033392	0.03384
	1332	0.050175	0.055462	0.039513	0.03439	0.033272	0.032964	0.033019	0.033289	0.033726
	1333	0.050357	0.055449	0.039518	0.03439	0.033291	0.032964	0.033029	0.033317	0.033705
	1334	0.050387	0.055435	0.039512	0.034436	0.033364	0.032962	0.032921	0.03323	0.033537
	1335	0.050247	0.05542	0.03949	0.034458	0.033405	0.033046	0.033021	0.033357	0.033688
	1336	0.050427	0.055407	0.039471	0.03442	0.033325	0.033006	0.033039	0.03336	0.033774
	1337	0.050362	0.055394	0.039441	0.034379	0.033234	0.032888	0.032966	0.033244	0.033638
	1338	0.050354	0.05538	0.039405	0.034369	0.033252	0.033059	0.033173	0.03347	0.033905
	1339	0.050328	0.055366	0.039411	0.034423	0.033384	0.03335	0.033478	0.033825	0.034325
	1340	0.050291	0.055352	0.039435	0.034368	0.0333	0.033129	0.033161	0.033504	0.033918
	1341	0.050374	0.055339	0.039436	0.034372	0.033274	0.033002	0.032992	0.033335	0.033737
	1342	0.050229	0.055326	0.039435	0.034398	0.033298	0.033007	0.033024	0.033388	0.033819
	1343	0.050232	0.055312	0.039449	0.034431	0.033361	0.033001	0.033025	0.033344	0.033671
	1344	0.050237	0.055299	0.039456	0.03442	0.033385	0.033098	0.033118	0.0334	0.033701
	1345	0.050208	0.055286	0.039429	0.034433	0.033391	0.033154	0.033155	0.033427	0.033754
	1346	0.050133	0.055273	0.039447	0.034405	0.033331	0.033036	0.033046	0.033299	0.033622
	1347	0.050144	0.05526	0.039479	0.03438	0.033249	0.032977	0.032991	0.033242	0.033663
	1348	0.050295	0.055247	0.039467	0.034407	0.033258	0.033038	0.033076	0.033322	0.033755
	1349	0.050189	0.055233	0.039496	0.034452	0.033298	0.033007	0.033039	0.033272	0.033718
	1350	0.050265	0.05522	0.039531	0.034446	0.033348	0.033024	0.033015	0.033228	0.033632
	1351	0.050289	0.055207	0.039488	0.034392	0.033357	0.033107	0.033134	0.033362	0.033808
	1352	0.050287	0.055195	0.039414	0.034333	0.033273	0.033019	0.033027	0.033268	0.033641
	1353	0.050308	0.055182	0.039352	0.034344	0.033309	0.033061	0.033079	0.033337	0.033699
	1354	0.050159	0.055169	0.039362	0.034357	0.033286	0.032954	0.032963	0.033194	0.033504
	1355	0.05045	0.055156	0.039391	0.034401	0.033314	0.032982	0.033	0.033239	0.033598
	1356	0.050151	0.055143	0.039402	0.034398	0.033295	0.033035	0.033049	0.033308	0.033722
	1357	0.050095	0.055131	0.039431	0.034351	0.033243	0.033013	0.033051	0.033307	0.033743
	1358	0.050408	0.055118	0.039447	0.034341	0.03323	0.032947	0.032985	0.033239	0.033625
	1359	0.050262	0.055105	0.039455	0.034358	0.033244	0.03287	0.032885	0.033149	0.033498
	1360	0.05032	0.055092	0.039459	0.034372	0.033269	0.032865	0.032867	0.033113	0.033481
	1361	0.050254	0.05508	0.039415	0.034384	0.033318	0.032985	0.032994	0.033269	0.03369
	1362	0.050433	0.055067	0.039367	0.034389	0.033355	0.033122	0.033145	0.03344	0.033915
	1363	0.050149	0.055055	0.039366	0.034321	0.033256	0.032983	0.032981	0.033245	0.033717
	1364	0.050429	0.055043	0.039368	0.034339	0.033255	0.03296	0.032957	0.033207	0.03361
	1365	0.05035	0.05503	0.039396	0.034367	0.033287	0.032977	0.033017	0.033295	0.033659
	1366	0.050276	0.055017	0.039423	0.034357	0.033269	0.032994	0.033019	0.033332	0.033713
	1367	0.050246	0.055004	0.039419	0.034417	0.033362	0.033134	0.033099	0.033432	0.03377
	1368	0.050187	0.054992	0.039428	0.034391	0.033325	0.033179	0.033204	0.033553	0.033927
	1369	0.050248	0.054979	0.039404	0.034363	0.0333	0.033176	0.033268	0.033603	0.034027
	1370	0.050186	0.054968	0.039357	0.034368	0.033307	0.033152	0.033221	0.033534	0.033935
	1371	0.050128	0.054956	0.039368	0.034325	0.033251	0.033017	0.033075	0.033374	0.033786
	1372	0.050171	0.054943	0.039395	0.03436	0.033314	0.03318	0.033332	0.033643	0.034181
	1373	0.050209	0.054931	0.039432	0.034428	0.033395	0.033252	0.033365	0.033641	0.03418
	1374	0.0502	0.054918	0.03948	0.034392	0.033335	0.033116	0.033186	0.033437	0.033949
	1375	0.050375	0.054907	0.039498	0.034361	0.033276	0.033009	0.033116	0.033375	0.033903
	1376	0.050312	0.054895	0.03942	0.034386	0.033338	0.033049	0.033125	0.033405	0.033927
	1377	0.050392	0.054883	0.039439	0.034432	0.033403	0.032998	0.032963	0.033196	0.033601
	1378	0.05039	0.05487	0.039462	0.034381	0.033378	0.033052	0.033029	0.033305	0.0337
	1379	0.050234	0.054858	0.039412	0.034376	0.033361	0.033099	0.033127	0.033427	0.033848
	1380	0.050289	0.054846	0.039424	0.034343	0.033308	0.03294	0.032994	0.033294	0.033632
	1381	0.050004	0.054833	0.039476	0.03435	0.033293	0.032926	0.032997	0.033301	0.033638
	1382	0.050148	0.05482	0.039407	0.034418	0.033395	0.033179	0.033249	0.033551	0.033944
	1383	0.049987	0.054808	0.039373	0.034358	0.033322	0.033149	0.033226	0.033551	0.03398
	1384	0.05007	0.054796	0.039384	0.0343	0.033238	0.032908	0.032962	0.033269	0.033709
	1385	0.050252	0.054784	0.039357	0.0343	0.033227	0.032934	0.03304	0.033354	0.033757
	1386	0.050155	0.054771	0.039368	0.034399	0.033368	0.033125	0.033301	0.033654	0.034056
	1387	0.050018	0.05476	0.039409	0.034377	0.033307	0.033098	0.033309	0.033669	0.034109
	1388	0.05025	0.054748	0.039401	0.034359	0.033304	0.033069	0.033228	0.03353	0.033981
	1389	0.050006	0.054737	0.039415	0.034354	0.033293	0.032934	0.033026	0.033233	0.033632
	1390	0.050316	0.054726	0.039419	0.034355	0.033285	0.032977	0.033071	0.033309	0.033724
	1391	0.050264	0.054714	0.039419	0.034416	0.033377	0.033092	0.03315	0.033419	0.03372
	1392	0.050099	0.054702	0.039495	0.034393	0.033318	0.032962	0.033016	0.033249	0.033514
	1393	0.050196	0.054691	0.039456	0.03438	0.033264	0.032926	0.032989	0.033199	0.033482
	1394	0.050128	0.05468	0.039387	0.034429	0.033359	0.033196	0.033282	0.033487	0.033834
	1395	0.050149	0.054668	0.039411	0.03436	0.033281	0.033225	0.033324	0.033566	0.034035
	1396	0.05008	0.054657	0.039432	0.034357	0.033267	0.033134	0.033238	0.033514	0.033889
	1397	0.050193	0.054645	0.03939	0.034397	0.033292	0.033135	0.033261	0.033544	0.033902
	1398	0.049921	0.054633	0.039397	0.034381	0.033286	0.033086	0.033246	0.033578	0.033948
	1399	0.050065	0.05462	0.039417	0.03441	0.033367	0.033108	0.033291	0.033682	0.034012
	1400	0.050059	0.054609	0.039382	0.034461	0.033479	0.033246	0.033377	0.033749	0.034082
	1401	0.050011	0.054598	0.039402	0.034357	0.033317	0.033094	0.033179	0.033511	0.033872
	1402	0.05006	0.054587	0.039372	0.034307	0.033216	0.032956	0.03298	0.033251	0.033569
	1403	0.050003	0.054576	0.039361	0.034349	0.033246	0.032975	0.033006	0.033247	0.033554
	1404	0.050169	0.054565	0.039429	0.034315	0.03319	0.032959	0.033041	0.033335	0.03373
	1405	0.050056	0.054553	0.039379	0.034317	0.033224	0.032966	0.033012	0.033297	0.033683
	1406	0.050272	0.054542	0.039403	0.034405	0.033366	0.033097	0.033107	0.033374	0.033778
	1407	0.049967	0.054531	0.039523	0.034353	0.033299	0.032997	0.033063	0.033302	0.033722
	1408	0.050006	0.054519	0.039491	0.034392	0.033362	0.033062	0.033141	0.033349	0.033728
	1409	0.050184	0.054509	0.039413	0.034396	0.033338	0.033051	0.033095	0.033296	0.033637
	1410	0.050138	0.054499	0.039394	0.034325	0.033234	0.032937	0.033008	0.03324	0.033626
	1411	0.050192	0.054488	0.039369	0.034333	0.033261	0.033014	0.033097	0.033353	0.033749
	1412	0.049985	0.054477	0.03932	0.034396	0.033363	0.033161	0.033231	0.033493	0.033882
	1413	0.050127	0.054466	0.039331	0.034354	0.033279	0.033029	0.033139	0.033431	0.033806
	1414	0.050084	0.054455	0.039331	0.034384	0.033287	0.033033	0.033171	0.033476	0.033841
	1415	0.050075	0.054443	0.039326	0.034488	0.033423	0.033312	0.033432	0.033745	0.034131
	1416	0.050173	0.054432	0.039368	0.034365	0.033295	0.033123	0.033187	0.033474	0.033846
	1417	0.049929	0.054421	0.039376	0.03431	0.033246	0.032976	0.033018	0.033317	0.033662
	1418	0.05001	0.054409	0.03933	0.034328	0.03327	0.033047	0.033104	0.033394	0.033725
	1419	0.050075	0.054399	0.039351	0.034327	0.03326	0.033032	0.033078	0.03337	0.033705
	1420	0.049844	0.054388	0.03936	0.034332	0.033243	0.033005	0.033058	0.033352	0.03376
	1421	0.050032	0.054378	0.039387	0.034355	0.033297	0.033068	0.033152	0.033465	0.033861
	1422	0.050136	0.054367	0.039433	0.034328	0.033274	0.033077	0.033167	0.033449	0.033879
	1423	0.050058	0.054357	0.039433	0.034333	0.033305	0.032975	0.03304	0.033306	0.033654
	1424	0.049865	0.054345	0.039391	0.034422	0.033393	0.032985	0.033054	0.033336	0.033591
	1425	0.050229	0.054334	0.039387	0.034372	0.033322	0.033002	0.033117	0.033413	0.033798
	1426	0.050099	0.054324	0.039353	0.034333	0.033306	0.033015	0.033106	0.033397	0.033792
	1427	0.050081	0.054314	0.039293	0.0343	0.03328	0.033053	0.03317	0.033479	0.033896
	1428	0.050081	0.054304	0.039299	0.034277	0.033234	0.033014	0.033171	0.033487	0.033896
	1429	0.050016	0.054294	0.039294	0.034309	0.033262	0.033126	0.033348	0.033678	0.034111
	1430	0.050027	0.054284	0.039275	0.034336	0.033291	0.033325	0.033589	0.033942	0.034374
	1431	0.049901	0.054273	0.039279	0.034283	0.033214	0.033221	0.033491	0.033849	0.034291
	1432	0.050086	0.054263	0.039281	0.034289	0.033189	0.033034	0.033257	0.033524	0.033907
	1433	0.050051	0.054252	0.039333	0.0343	0.033211	0.032964	0.033171	0.033422	0.033769
	1434	0.050137	0.054242	0.039393	0.034347	0.033264	0.032914	0.033079	0.033354	0.033696
	1435	0.049957	0.054231	0.039373	0.03438	0.033313	0.032991	0.033134	0.033433	0.033806
	1436	0.050055	0.05422	0.039375	0.034345	0.033282	0.032916	0.03306	0.033342	0.033713
	1437	0.049996	0.05421	0.039374	0.034329	0.033287	0.032856	0.032951	0.033165	0.033486
	1438	0.050096	0.054199	0.039348	0.034303	0.03324	0.032915	0.033011	0.03322	0.033511
	1439	0.050107	0.054189	0.039359	0.034321	0.033253	0.033067	0.033219	0.033468	0.033816
	1440	0.049886	0.054179	0.039366	0.034349	0.033236	0.032997	0.033161	0.033418	0.0338
	1441	0.049935	0.054169	0.039327	0.034343	0.033226	0.032995	0.033143	0.033414	0.033779
	1442	0.049896	0.05416	0.039291	0.034339	0.03323	0.033037	0.033187	0.033496	0.03385
	1443	0.050124	0.054151	0.039279	0.034293	0.0332	0.032904	0.033027	0.033336	0.033648
	1444	0.049861	0.054141	0.039278	0.03428	0.033202	0.03292	0.033023	0.033323	0.033636
	1445	0.049865	0.054131	0.039289	0.034304	0.033227	0.03306	0.033165	0.033474	0.033822
	1446	0.049936	0.054121	0.039308	0.03433	0.03327	0.033024	0.033089	0.033384	0.033693
	1447	0.04997	0.054111	0.039308	0.034302	0.033241	0.032932	0.033007	0.033263	0.033572
	1448	0.04994	0.054101	0.039339	0.034289	0.033203	0.032951	0.033073	0.033343	0.033724
	1449	0.049998	0.054091	0.039355	0.03431	0.033226	0.032917	0.033011	0.033268	0.033579
	1450	0.050071	0.05408	0.039313	0.03434	0.033287	0.033053	0.033129	0.033389	0.033693
	1451	0.049908	0.054071	0.039307	0.034274	0.033209	0.032945	0.033013	0.033305	0.033669
	1452	0.050069	0.054061	0.039279	0.034312	0.033265	0.032847	0.032879	0.033137	0.033415
	1453	0.050048	0.054052	0.039296	0.034353	0.033334	0.032948	0.033029	0.03331	0.033599
	1454	0.049979	0.054042	0.039365	0.034374	0.033369	0.03308	0.033194	0.033501	0.033845
	1455	0.050045	0.054032	0.039392	0.034366	0.033341	0.032981	0.033058	0.033334	0.033636
	1456	0.05	0.054022	0.039375	0.034298	0.033245	0.032897	0.032966	0.033208	0.033559
	1457	0.049857	0.054013	0.039367	0.03427	0.033206	0.03294	0.033056	0.033307	0.033715
	1458	0.049866	0.054004	0.039348	0.03432	0.03327	0.033042	0.033139	0.033408	0.033756
	1459	0.049951	0.053994	0.039314	0.034345	0.03325	0.033013	0.033114	0.033414	0.033762
	1460	0.049738	0.053985	0.039303	0.034303	0.03317	0.032944	0.033123	0.033423	0.033812
	1461	0.049905	0.053975	0.039299	0.034317	0.033191	0.032922	0.033066	0.033351	0.033714
	1462	0.049773	0.053965	0.039285	0.034362	0.033277	0.033108	0.033225	0.033549	0.033867
	1463	0.049896	0.053955	0.039254	0.034407	0.033341	0.033438	0.033616	0.033976	0.034365
	1464	0.049876	0.053946	0.039235	0.034305	0.033187	0.033074	0.033182	0.033453	0.033812
	1465	0.049892	0.053937	0.039247	0.034298	0.033185	0.032908	0.032949	0.033208	0.03354
	1466	0.049834	0.053927	0.039296	0.034305	0.033218	0.032979	0.03306	0.03335	0.033708
	1467	0.050074	0.053918	0.039289	0.034323	0.033245	0.033085	0.033149	0.033464	0.033825
	1468	0.049896	0.053909	0.039298	0.034299	0.033206	0.033058	0.033118	0.033402	0.033783
	1469	0.049925	0.053899	0.039368	0.034278	0.033222	0.03295	0.033033	0.033285	0.033665
	1470	0.049872	0.053889	0.039335	0.034309	0.033275	0.032952	0.033078	0.033348	0.033659
	1471	0.049953	0.053879	0.039314	0.03427	0.03321	0.032893	0.032993	0.033282	0.033598
	1472	0.04983	0.053869	0.039335	0.034271	0.033217	0.032847	0.032915	0.03318	0.033492
	1473	0.049779	0.05386	0.039359	0.034289	0.033271	0.032926	0.033026	0.033295	0.033666
	1474	0.049867	0.05385	0.039311	0.034298	0.033324	0.033146	0.033307	0.033584	0.034033
	1475	0.049987	0.053841	0.039297	0.03427	0.03323	0.033005	0.033158	0.033401	0.033778
	1476	0.049882	0.053832	0.039301	0.034275	0.033194	0.032955	0.033102	0.033337	0.033686
	1477	0.049879	0.053823	0.039317	0.034308	0.033257	0.033009	0.033163	0.03343	0.033756
	1478	0.049708	0.053813	0.039382	0.034312	0.033299	0.033009	0.033133	0.033425	0.033721
	1479	0.050051	0.053803	0.039348	0.034301	0.033312	0.033115	0.033183	0.033464	0.033808
	1480	0.049873	0.053794	0.039343	0.034289	0.03327	0.033016	0.033085	0.033336	0.033704
	1481	0.049772	0.053785	0.039395	0.034326	0.033275	0.032945	0.033041	0.033269	0.033637
	1482	0.049885	0.053775	0.039321	0.034314	0.033273	0.033117	0.033228	0.03346	0.033861
	1483	0.049785	0.053765	0.039291	0.034299	0.033215	0.032997	0.033088	0.033325	0.033666
	1484	0.049984	0.053756	0.039305	0.034242	0.033129	0.032955	0.033106	0.033321	0.033743
	1485	0.049967	0.053747	0.039224	0.034312	0.033264	0.033281	0.033465	0.033731	0.034174
	1486	0.050017	0.053738	0.03922	0.034319	0.033306	0.033204	0.033335	0.033603	0.033976
	1487	0.049889	0.053729	0.039305	0.034296	0.033257	0.033021	0.03312	0.033399	0.033762
	1488	0.049896	0.05372	0.039249	0.034282	0.03323	0.033025	0.03312	0.033395	0.033741
	1489	0.049912	0.053711	0.039259	0.034293	0.033261	0.033007	0.033134	0.03343	0.033755
	1490	0.049821	0.053703	0.039315	0.034278	0.033229	0.032924	0.033045	0.033331	0.033643
	1491	0.049908	0.053693	0.039295	0.034328	0.033267	0.03313	0.033258	0.033568	0.033965
	1492	0.049951	0.053685	0.039335	0.034331	0.033228	0.032994	0.033117	0.033455	0.033827
	1493	0.049684	0.053677	0.039336	0.034343	0.033207	0.032987	0.033138	0.033476	0.0338
	1494	0.049752	0.053668	0.039317	0.034349	0.033233	0.033072	0.033183	0.033448	0.033728
	1495	0.049832	0.053658	0.039321	0.034253	0.033149	0.032903	0.032985	0.033218	0.033506
	1496	0.049778	0.053649	0.039297	0.034268	0.033192	0.032946	0.033002	0.033251	0.033571
	1497	0.049844	0.053639	0.039242	0.03429	0.033258	0.033123	0.033193	0.033479	0.033793
	1498	0.049865	0.053631	0.03926	0.0343	0.033248	0.032995	0.033078	0.033355	0.033606
	1499	0.049935	0.053622	0.039247	0.034287	0.033208	0.032846	0.032943	0.03322	0.033411
	1500	0.049888	0.053614	0.039204	0.034261	0.033165	0.032947	0.033001	0.033265	0.033496
	1501	0.04986	0.053605	0.039195	0.034249	0.033194	0.033162	0.033205	0.033485	0.03381
	1502	0.049962	0.053596	0.039205	0.034258	0.033218	0.033078	0.03313	0.033368	0.033622
	1503	0.049782	0.053588	0.039223	0.03424	0.033182	0.032989	0.033071	0.033313	0.033562
	1504	0.04985	0.05358	0.039214	0.034254	0.033154	0.032991	0.033059	0.03323	0.033594
	1505	0.04972	0.053571	0.039217	0.034249	0.033158	0.032923	0.032974	0.033165	0.033525
	1506	0.049753	0.053562	0.039241	0.034267	0.033214	0.032986	0.033061	0.033294	0.033654
	1507	0.049593	0.053552	0.039253	0.034325	0.033328	0.033202	0.033323	0.033575	0.033935
	1508	0.049889	0.053543	0.039272	0.034303	0.033292	0.033239	0.033428	0.033699	0.034126
	1509	0.049773	0.053534	0.039278	0.034268	0.033174	0.033038	0.033202	0.033491	0.033886
	1510	0.049775	0.053525	0.039247	0.034315	0.033212	0.032998	0.033118	0.033378	0.033749
	1511	0.049858	0.053516	0.039245	0.03432	0.033272	0.032925	0.033021	0.033277	0.033609
	1512	0.049835	0.053508	0.039252	0.034285	0.033239	0.032896	0.033043	0.033306	0.033699
	1513	0.049768	0.0535	0.039196	0.034256	0.033189	0.032966	0.033134	0.033407	0.033829
	1514	0.049862	0.053492	0.039209	0.034223	0.033171	0.033006	0.03318	0.033471	0.033893
	1515	0.049885	0.053485	0.039199	0.034256	0.033241	0.033207	0.033426	0.033733	0.03415
	1516	0.049703	0.053477	0.03917	0.034302	0.033297	0.033322	0.033533	0.033827	0.034221
	1517	0.049685	0.053469	0.039193	0.034198	0.03314	0.033031	0.033207	0.033468	0.033865
	1518	0.049744	0.05346	0.039215	0.034231	0.033186	0.033052	0.033198	0.033439	0.033791
	1519	0.049619	0.053451	0.039231	0.034345	0.033317	0.033155	0.033193	0.033432	0.033696
	1520	0.049921	0.053442	0.039283	0.03432	0.033287	0.033178	0.033256	0.033471	0.033788
	1521	0.049872	0.053433	0.039291	0.03431	0.033234	0.033116	0.033208	0.033433	0.033824
	1522	0.04966	0.053426	0.0393	0.034353	0.033286	0.033001	0.033059	0.033249	0.033594
	1523	0.049875	0.053418	0.03934	0.034375	0.033331	0.032937	0.033059	0.03327	0.03362
	1524	0.04983	0.05341	0.039281	0.034316	0.033306	0.032987	0.033099	0.033306	0.033631
	1525	0.049707	0.053401	0.039252	0.034266	0.033235	0.032905	0.032988	0.033194	0.033488
	1526	0.04967	0.053392	0.039312	0.03423	0.03316	0.032758	0.032827	0.03305	0.033389
	1527	0.049724	0.053382	0.039306	0.034266	0.033183	0.032865	0.032983	0.033218	0.033555
	1528	0.049935	0.053374	0.03931	0.034303	0.033242	0.032951	0.033079	0.033335	0.033642
	1529	0.049713	0.053367	0.039306	0.034242	0.033191	0.032919	0.033007	0.033247	0.033563
	1530	0.049876	0.053359	0.03925	0.034219	0.03317	0.032932	0.032985	0.033226	0.033532
	1531	0.049686	0.053351	0.039225	0.034217	0.033165	0.033002	0.033055	0.033304	0.033639
	1532	0.049578	0.053343	0.039233	0.034229	0.033149	0.032995	0.03306	0.033341	0.033672
	1533	0.049668	0.053335	0.0392	0.034238	0.033174	0.033083	0.033147	0.033418	0.033726
	1534	0.049726	0.053326	0.039239	0.034248	0.033167	0.033038	0.03309	0.033367	0.033691
	1535	0.049654	0.053318	0.039276	0.034297	0.033219	0.033016	0.033032	0.03331	0.033562
	1536	0.049561	0.05331	0.039265	0.034337	0.033286	0.033119	0.033147	0.033466	0.033714
	1537	0.04975	0.053302	0.039192	0.034347	0.033323	0.033192	0.033275	0.033591	0.033879
	1538	0.049789	0.053294	0.039156	0.034277	0.033225	0.033015	0.033084	0.03334	0.033626
	1539	0.049782	0.053286	0.039188	0.034214	0.033146	0.032834	0.032898	0.033096	0.033342
	1540	0.050002	0.053278	0.039213	0.034277	0.033235	0.033085	0.033183	0.033431	0.03369
	1541	0.049758	0.05327	0.03921	0.034335	0.033329	0.033387	0.03356	0.033847	0.034135
	1542	0.049715	0.053263	0.039229	0.034258	0.03317	0.033148	0.033306	0.03358	0.033876
	1543	0.049668	0.053255	0.039266	0.034218	0.033097	0.032999	0.033141	0.033385	0.033733
	1544	0.049653	0.053247	0.039253	0.034299	0.033208	0.033148	0.033255	0.033489	0.033817
	1545	0.049696	0.05324	0.039254	0.034325	0.03327	0.033103	0.033154	0.033378	0.03364
	1546	0.049732	0.053233	0.039257	0.034286	0.03325	0.032891	0.032924	0.03315	0.033348
	1547	0.049808	0.053225	0.039205	0.034291	0.033277	0.032898	0.032918	0.033151	0.033301
	1548	0.049655	0.053216	0.039199	0.034286	0.033262	0.032996	0.033045	0.033295	0.033561
	1549	0.049604	0.053208	0.039228	0.034302	0.033231	0.033078	0.033205	0.033478	0.033842
	1550	0.049652	0.0532	0.03923	0.034342	0.033252	0.033229	0.033423	0.033718	0.034108
	1551	0.049769	0.053192	0.03925	0.034228	0.033122	0.033081	0.033331	0.033651	0.034081
	1552	0.049563	0.053185	0.039272	0.034222	0.033098	0.03294	0.03316	0.033435	0.033817
	1553	0.049807	0.053177	0.039255	0.034264	0.033144	0.033011	0.033248	0.033511	0.033901
	1554	0.049712	0.053171	0.039252	0.034279	0.033176	0.033048	0.0333	0.033621	0.03405
	1555	0.049699	0.053163	0.039228	0.034238	0.033166	0.033006	0.033265	0.033549	0.033956
	1556	0.049653	0.053155	0.039227	0.034223	0.033166	0.032986	0.033252	0.033495	0.033871
	1557	0.04995	0.053147	0.039229	0.034207	0.033154	0.033145	0.033494	0.033766	0.034199
	1558	0.049687	0.05314	0.039193	0.034219	0.033137	0.033047	0.033262	0.033508	0.033846
	1559	0.049854	0.053133	0.039171	0.034223	0.033138	0.032992	0.033166	0.033376	0.033715
	1560	0.049688	0.053126	0.039197	0.034202	0.033137	0.033024	0.033251	0.033455	0.033839
	1561	0.049727	0.053118	0.039193	0.034251	0.033217	0.032994	0.03315	0.033403	0.033746
	1562	0.049604	0.05311	0.039183	0.034238	0.033204	0.033093	0.033344	0.033603	0.034003
	1563	0.049743	0.053102	0.039213	0.034249	0.033225	0.033235	0.033532	0.03382	0.034247
	1564	0.04954	0.053094	0.039245	0.03429	0.033292	0.032969	0.033143	0.033412	0.033666
	1565	0.04972	0.053087	0.039244	0.034332	0.033349	0.032896	0.033006	0.033245	0.033466
	1566	0.049763	0.05308	0.039231	0.034284	0.033284	0.03292	0.033	0.033222	0.033442
	1567	0.049623	0.053074	0.039288	0.034317	0.033386	0.032933	0.032968	0.033179	0.033352
	1568	0.049776	0.053066	0.039302	0.03431	0.033338	0.03294	0.032973	0.033161	0.033392
	1569	0.049724	0.053058	0.039245	0.03425	0.033174	0.033134	0.033319	0.033543	0.033879
	1570	0.049784	0.053051	0.039215	0.034287	0.033215	0.033332	0.033556	0.033796	0.034166
	1571	0.04975	0.053044	0.039241	0.034253	0.033142	0.032981	0.033109	0.033311	0.033634
	1572	0.049619	0.053037	0.039237	0.03427	0.033155	0.032971	0.033076	0.033297	0.033575
	1573	0.049724	0.05303	0.039188	0.03433	0.03324	0.033156	0.033296	0.033529	0.033812
	1574	0.049785	0.053022	0.039185	0.034267	0.033183	0.033012	0.033133	0.033348	0.033636
	1575	0.049765	0.053015	0.03917	0.034212	0.033118	0.032858	0.032915	0.033085	0.033333
	1576	0.049638	0.053007	0.039187	0.034217	0.033155	0.03294	0.033015	0.033195	0.033459
	1577	0.049569	0.053	0.039223	0.034221	0.033179	0.032974	0.033104	0.033314	0.033591
	1578	0.049871	0.052993	0.039193	0.03426	0.033126	0.03302	0.033137	0.03334	0.033625
	1579	0.0495	0.052986	0.039188	0.034246	0.033113	0.033125	0.03328	0.033492	0.033817
	1580	0.049643	0.052979	0.039195	0.034257	0.033136	0.033156	0.033316	0.033495	0.03385
	1581	0.049595	0.052972	0.039156	0.03432	0.033214	0.033324	0.033455	0.03361	0.033981
	1582	0.049534	0.052965	0.039167	0.034224	0.033118	0.033074	0.033202	0.033371	0.033686
	1583	0.049634	0.052958	0.039191	0.034204	0.033142	0.033031	0.033175	0.03335	0.033685
	1584	0.049445	0.052951	0.039179	0.034252	0.033192	0.033042	0.033189	0.033392	0.033729
	1585	0.049558	0.052944	0.039207	0.034221	0.033119	0.032993	0.03316	0.033382	0.033725
	1586	0.049538	0.052937	0.039183	0.034249	0.033118	0.032999	0.033173	0.033366	0.03364
	1587	0.049604	0.05293	0.039189	0.034268	0.033158	0.032982	0.033195	0.033433	0.033726
	1588	0.049523	0.052923	0.039172	0.034257	0.033166	0.033005	0.033233	0.033509	0.033856
	1589	0.049625	0.052917	0.039119	0.034232	0.033181	0.033065	0.033241	0.033501	0.033838
	1590	0.049687	0.052911	0.039123	0.034173	0.033126	0.032902	0.033047	0.033299	0.033631
	1591	0.049646	0.052904	0.039148	0.034199	0.033162	0.032885	0.033018	0.033255	0.03358
	1592	0.049651	0.052897	0.039131	0.034222	0.033176	0.032972	0.033072	0.033289	0.033573
	1593	0.049496	0.05289	0.039157	0.034252	0.03322	0.032975	0.033085	0.033318	0.033612
	1594	0.049489	0.052884	0.039159	0.034231	0.033167	0.03289	0.033041	0.033246	0.033521
	1595	0.049858	0.052877	0.039172	0.034242	0.033172	0.032919	0.033042	0.033267	0.033504
	1596	0.049685	0.05287	0.039216	0.034245	0.033182	0.032856	0.032975	0.033239	0.033465
	1597	0.049683	0.052863	0.039159	0.03425	0.033231	0.033156	0.033291	0.033555	0.033829
	1598	0.049524	0.052857	0.039152	0.034232	0.033181	0.032968	0.033092	0.03336	0.033611
	1599	0.049802	0.052851	0.039175	0.034211	0.033091	0.032795	0.03293	0.033162	0.033417
	1600	0.04973	0.052844	0.039141	0.034246	0.033119	0.032919	0.033023	0.033242	0.033472
	1601	0.049806	0.052838	0.039128	0.034303	0.033287	0.033311	0.033462	0.033694	0.033941
	1602	0.049689	0.052832	0.039171	0.03427	0.033253	0.033261	0.033447	0.033684	0.033932
	1603	0.049634	0.052826	0.03912	0.03422	0.033149	0.033006	0.033109	0.033305	0.033533
	1604	0.049562	0.05282	0.039132	0.034196	0.033125	0.032903	0.032993	0.03319	0.033458
	1605	0.049818	0.052813	0.039198	0.03424	0.033174	0.032853	0.033021	0.033235	0.033449
	1606	0.049685	0.052806	0.039195	0.034345	0.033337	0.033114	0.033262	0.033515	0.03371
	1607	0.049714	0.052799	0.039211	0.034202	0.033168	0.033084	0.033216	0.033448	0.033747
	1608	0.049594	0.052793	0.039191	0.034216	0.033166	0.033019	0.033098	0.033309	0.033555
	1609	0.049453	0.052786	0.039161	0.03434	0.033282	0.033217	0.033365	0.033594	0.033822
	1610	0.049624	0.05278	0.039177	0.034249	0.033144	0.033046	0.033241	0.033517	0.033803
	1611	0.049657	0.052773	0.039135	0.034232	0.03308	0.032906	0.033032	0.033255	0.033525
	1612	0.04958	0.052766	0.039143	0.034208	0.033083	0.032914	0.033054	0.033294	0.033579
	1613	0.049597	0.052759	0.039207	0.0342	0.033133	0.032999	0.033163	0.033429	0.033764
	1614	0.049563	0.052752	0.039195	0.034285	0.033262	0.033067	0.033169	0.033436	0.033692
	1615	0.0496	0.052746	0.039225	0.034242	0.033203	0.032883	0.032986	0.03323	0.033473
	1616	0.049342	0.052739	0.039225	0.034211	0.033158	0.032907	0.033041	0.033296	0.03363
	1617	0.049597	0.052732	0.039196	0.034224	0.033193	0.032867	0.032992	0.033264	0.033566
	1618	0.049698	0.052726	0.039241	0.034244	0.033243	0.032824	0.032968	0.033243	0.033523
	1619	0.049455	0.05272	0.039238	0.03429	0.033282	0.032894	0.032995	0.033261	0.033515
	1620	0.049465	0.052713	0.039264	0.034339	0.033343	0.032927	0.032967	0.033228	0.033453
	1621	0.049659	0.052707	0.039304	0.034391	0.033367	0.032909	0.032933	0.033156	0.033376
	1622	0.049645	0.052701	0.03922	0.034285	0.033242	0.032975	0.033026	0.033254	0.033532
	1623	0.049462	0.052695	0.039147	0.034282	0.033249	0.033061	0.033187	0.033449	0.033759
	1624	0.049515	0.05269	0.039131	0.034232	0.03316	0.033002	0.033138	0.033401	0.033711
	1625	0.049602	0.052683	0.039142	0.034192	0.033086	0.033009	0.033135	0.033394	0.033708
	1626	0.049617	0.052677	0.039161	0.03421	0.033109	0.033028	0.03318	0.033432	0.03373
	1627	0.049575	0.052671	0.039182	0.034242	0.033157	0.032996	0.033118	0.033352	0.033636
	1628	0.049757	0.052665	0.039174	0.03427	0.033189	0.033005	0.033122	0.033335	0.033609
	1629	0.049582	0.052659	0.039173	0.034212	0.033151	0.032942	0.03306	0.033264	0.033559
	1630	0.049428	0.052653	0.039133	0.034175	0.033112	0.032907	0.033041	0.033259	0.033512
	1631	0.049635	0.052647	0.03912	0.034126	0.033049	0.0329	0.033056	0.03329	0.033544
	1632	0.049614	0.052641	0.039155	0.034134	0.033055	0.032816	0.032948	0.033199	0.033462
	1633	0.049632	0.052634	0.039138	0.034225	0.033208	0.032913	0.033024	0.033282	0.033516
	1634	0.049435	0.052628	0.039141	0.034208	0.033166	0.032901	0.033018	0.033258	0.03352
	1635	0.049492	0.052621	0.039141	0.034171	0.033106	0.032868	0.032944	0.03315	0.033397
	1636	0.049483	0.052615	0.039108	0.034258	0.033213	0.032985	0.033034	0.033235	0.033404
	1637	0.049631	0.052609	0.039118	0.034258	0.033219	0.033071	0.033136	0.033343	0.03357
	1638	0.049458	0.052603	0.039137	0.034212	0.033128	0.032897	0.032967	0.033155	0.033398
	1639	0.049692	0.052597	0.039114	0.034208	0.033137	0.032881	0.032969	0.033151	0.033356
	1640	0.049468	0.052591	0.03915	0.034196	0.033142	0.032913	0.033068	0.033272	0.033527
	1641	0.049538	0.052585	0.039161	0.034236	0.033155	0.032876	0.033043	0.033287	0.033541
	1642	0.04955	0.052579	0.039161	0.034227	0.033116	0.032885	0.03308	0.033309	0.033603
	1643	0.049725	0.052573	0.039199	0.034172	0.033063	0.032895	0.033127	0.033363	0.033673
	1644	0.049608	0.052567	0.039137	0.034204	0.03311	0.032978	0.033215	0.033485	0.033745
	1645	0.049615	0.052562	0.039127	0.034174	0.033075	0.032875	0.033084	0.033364	0.03359
	1646	0.049565	0.052555	0.039094	0.034217	0.033136	0.033006	0.033211	0.033465	0.033747
	1647	0.049578	0.052549	0.039091	0.034225	0.033155	0.033038	0.033248	0.033508	0.033793
	1648	0.049389	0.052542	0.039102	0.034204	0.033145	0.033061	0.03327	0.033575	0.033897
	1649	0.049513	0.052536	0.039144	0.034203	0.033134	0.032944	0.033095	0.033399	0.033643
	1650	0.049624	0.05253	0.039165	0.034238	0.033173	0.032915	0.033066	0.033367	0.03358
	1651	0.04953	0.052524	0.039141	0.034217	0.033147	0.033016	0.033181	0.033512	0.033808
	1652	0.049582	0.052518	0.039097	0.034222	0.033163	0.033018	0.033117	0.033459	0.033773
	1653	0.049603	0.052511	0.039111	0.034241	0.033189	0.033041	0.033171	0.033515	0.033848
	1654	0.049589	0.052505	0.039173	0.034255	0.033192	0.033033	0.033195	0.033535	0.033842
	1655	0.049665	0.052499	0.039235	0.034266	0.033193	0.032849	0.032919	0.033167	0.033352
	1656	0.049555	0.052493	0.039291	0.034259	0.033227	0.032818	0.032879	0.033075	0.033234
	1657	0.049389	0.052488	0.039228	0.034261	0.033225	0.033043	0.033154	0.0334	0.033664
	1658	0.049674	0.052483	0.039156	0.034315	0.033284	0.033156	0.033366	0.033645	0.033897
	1659	0.049699	0.052477	0.039196	0.03421	0.033128	0.032864	0.033039	0.0333	0.033544
	1660	0.049505	0.052472	0.039123	0.034194	0.033069	0.032989	0.033238	0.033525	0.033735
	1661	0.049651	0.052466	0.039074	0.034168	0.0331	0.033094	0.033388	0.033746	0.03394
	1662	0.049598	0.05246	0.039097	0.034196	0.033171	0.033082	0.033385	0.03376	0.033957
	1663	0.049321	0.052453	0.039092	0.034206	0.033185	0.03318	0.033496	0.033841	0.034045
	1664	0.049651	0.052447	0.03909	0.034202	0.03318	0.033182	0.033478	0.033817	0.034045
	1665	0.049358	0.052442	0.039077	0.03421	0.03313	0.03306	0.033343	0.033681	0.033905
	1666	0.049502	0.052437	0.039053	0.034206	0.033094	0.033078	0.033367	0.033743	0.033945
	1667	0.049476	0.052431	0.039076	0.0342	0.033086	0.033093	0.033364	0.033709	0.033927
	1668	0.049548	0.052424	0.039105	0.034224	0.033122	0.033065	0.033264	0.033566	0.033786
	1669	0.049514	0.052419	0.03913	0.034183	0.033117	0.033083	0.033277	0.033582	0.033836
	1670	0.049578	0.052414	0.039127	0.034165	0.033099	0.03295	0.033098	0.033315	0.033554
	1671	0.049403	0.052408	0.039086	0.034241	0.033187	0.032914	0.033076	0.033335	0.033566
	1672	0.049496	0.052403	0.039068	0.03424	0.033187	0.033019	0.033177	0.033456	0.033727
	1673	0.049482	0.052398	0.039059	0.034251	0.033186	0.033172	0.03333	0.033633	0.033891
	1674	0.049233	0.052393	0.039071	0.034232	0.033111	0.033098	0.033247	0.033576	0.033772
	1675	0.049352	0.052388	0.039108	0.03418	0.033049	0.033082	0.033277	0.033606	0.033893
	1676	0.049292	0.052382	0.039089	0.034242	0.03312	0.033157	0.033389	0.033731	0.034001
	1677	0.049365	0.052377	0.039108	0.03424	0.033132	0.033104	0.033361	0.033737	0.034029
	1678	0.049396	0.05237	0.039143	0.034188	0.033115	0.033095	0.033359	0.033738	0.03408
	1679	0.04924	0.052363	0.03913	0.034223	0.033165	0.033106	0.033313	0.033648	0.033945
	1680	0.04945	0.052358	0.039157	0.034145	0.033068	0.032855	0.033036	0.033325	0.033614
	1681	0.049347	0.052353	0.039116	0.034135	0.033074	0.032878	0.033089	0.033374	0.033629
	1682	0.049551	0.052348	0.039087	0.034189	0.033144	0.032955	0.033181	0.033439	0.033655
	1683	0.049597	0.052343	0.03914	0.034138	0.033106	0.032939	0.033208	0.033455	0.033705
	1684	0.049389	0.052338	0.039114	0.03416	0.033135	0.03297	0.033192	0.033429	0.033671
	1685	0.049528	0.052332	0.039123	0.034173	0.033112	0.032851	0.033026	0.033302	0.033537
	1686	0.049626	0.052327	0.039131	0.034165	0.033062	0.032776	0.032928	0.033212	0.03343
	1687	0.049494	0.052321	0.039073	0.034217	0.033135	0.032942	0.033074	0.033348	0.033501
	1688	0.049456	0.052316	0.039078	0.034209	0.033165	0.032989	0.03312	0.033404	0.03355
	1689	0.049545	0.052311	0.03907	0.03417	0.033131	0.03293	0.03305	0.033298	0.033499
	1690	0.049382	0.052305	0.039055	0.034172	0.033132	0.032961	0.033077	0.033316	0.033516
	1691	0.04951	0.0523	0.039071	0.034145	0.033097	0.032953	0.033105	0.033344	0.033579
	1692	0.049603	0.052294	0.039073	0.034172	0.033114	0.032918	0.033061	0.033293	0.033514
	1693	0.049489	0.052289	0.039088	0.034151	0.033064	0.03295	0.033078	0.03334	0.033587
	1694	0.049363	0.052283	0.039133	0.034137	0.033057	0.032939	0.033067	0.033358	0.033604
	1695	0.04944	0.052277	0.039136	0.0342	0.03319	0.03317	0.033349	0.033637	0.033931
	1696	0.049391	0.052272	0.039106	0.034264	0.033288	0.033306	0.0335	0.033784	0.034108
	1697	0.04952	0.052267	0.039106	0.034226	0.03317	0.032904	0.033039	0.033304	0.033541
	1698	0.049591	0.052262	0.03909	0.034179	0.033134	0.032809	0.032949	0.033199	0.033401
	1699	0.049448	0.052256	0.039074	0.034227	0.033218	0.033049	0.033212	0.033492	0.033724
	1700	0.049541	0.052251	0.039097	0.034219	0.033211	0.032987	0.033154	0.033437	0.033641
	1701	0.049284	0.052247	0.03911	0.034177	0.033101	0.032858	0.032997	0.033276	0.033495
	1702	0.049368	0.052242	0.039067	0.034206	0.033152	0.033134	0.033321	0.033586	0.033911
	1703	0.049412	0.052238	0.039058	0.034168	0.033085	0.032963	0.033112	0.033342	0.033625
	1704	0.049512	0.052233	0.039062	0.034168	0.033099	0.032948	0.033088	0.033312	0.033567
	1705	0.049412	0.052227	0.039055	0.034215	0.033113	0.033031	0.033165	0.033437	0.033697
	1706	0.0493	0.052222	0.039093	0.034154	0.033073	0.032963	0.033155	0.033469	0.033722
	1707	0.049447	0.052216	0.039105	0.034199	0.033139	0.033043	0.033256	0.033544	0.033792
	1708	0.049489	0.052212	0.039088	0.034246	0.033182	0.032985	0.033124	0.033402	0.033588
	1709	0.049488	0.052207	0.039079	0.034186	0.033136	0.032948	0.033071	0.033338	0.033581
	1710	0.049461	0.052202	0.039026	0.034212	0.033152	0.032957	0.033092	0.03337	0.033598
	1711	0.049451	0.052197	0.039032	0.03415	0.033074	0.032783	0.032905	0.033176	0.033397
	1712	0.049249	0.052192	0.03905	0.03413	0.033016	0.032854	0.033026	0.033236	0.033514
	1713	0.049557	0.052187	0.03904	0.03421	0.033113	0.033011	0.033157	0.0334	0.03363
	1714	0.049309	0.052182	0.039093	0.034173	0.033115	0.032876	0.032998	0.033215	0.033415
	1715	0.049416	0.052177	0.039105	0.034191	0.033151	0.032929	0.03307	0.033263	0.033494
	1716	0.049516	0.052172	0.039073	0.034201	0.033119	0.032996	0.03311	0.033318	0.033587
	1717	0.04952	0.052168	0.039087	0.034179	0.033097	0.033113	0.033259	0.033519	0.033839
	1718	0.049315	0.052163	0.039046	0.034253	0.033173	0.033182	0.033319	0.033559	0.033824
	1719	0.049317	0.052158	0.039022	0.03422	0.033169	0.033133	0.033288	0.033533	0.033767
	1720	0.049349	0.052154	0.039054	0.034177	0.033114	0.033	0.033144	0.033397	0.033623
	1721	0.049334	0.052148	0.039022	0.034244	0.033191	0.033024	0.033135	0.033404	0.033558
	1722	0.049334	0.052143	0.039046	0.034224	0.033154	0.032991	0.033163	0.033374	0.033569
	1723	0.049597	0.052138	0.039027	0.034204	0.033141	0.03291	0.033097	0.033332	0.033499
	1724	0.049382	0.052133	0.038996	0.034203	0.033115	0.032869	0.032998	0.033267	0.03338
	1725	0.0494	0.052128	0.039018	0.034159	0.033039	0.032873	0.032996	0.033222	0.033398
	1726	0.049306	0.052123	0.039038	0.034204	0.033156	0.032994	0.033099	0.033299	0.033484
	1727	0.049175	0.052118	0.03904	0.034304	0.033314	0.033126	0.033196	0.033404	0.033587
	1728	0.049489	0.052113	0.039092	0.034181	0.033125	0.032884	0.032988	0.033206	0.033411
	1729	0.049603	0.052108	0.039034	0.034146	0.033069	0.032764	0.032891	0.033097	0.033276
	1730	0.0494	0.052103	0.039044	0.034199	0.033131	0.032826	0.033001	0.033219	0.033401
	1731	0.04938	0.052098	0.039079	0.03414	0.033075	0.032848	0.03303	0.033228	0.033459
	1732	0.049344	0.052093	0.039035	0.034239	0.033183	0.033044	0.033224	0.033414	0.033628
	1733	0.049373	0.052089	0.039048	0.034201	0.03313	0.032897	0.033063	0.03329	0.033515
	1734	0.049313	0.052084	0.039063	0.034149	0.033079	0.032802	0.032999	0.033208	0.033432
	1735	0.049412	0.05208	0.039015	0.034199	0.033132	0.032953	0.033133	0.033341	0.033522
	1736	0.049374	0.052074	0.039045	0.034152	0.033143	0.033073	0.033317	0.033598	0.033843
	1737	0.049274	0.052068	0.039064	0.034171	0.033221	0.033161	0.033374	0.033684	0.033948
	1738	0.049415	0.052063	0.03905	0.034228	0.033247	0.033127	0.033262	0.033536	0.033736
	1739	0.049377	0.052059	0.039088	0.034153	0.033105	0.033013	0.033211	0.033446	0.033682
	1740	0.049565	0.052054	0.039052	0.034181	0.033152	0.033099	0.033292	0.033508	0.033737
	1741	0.049349	0.05205	0.039074	0.034281	0.033225	0.033118	0.033271	0.033516	0.03368
	1742	0.04938	0.052046	0.03913	0.034141	0.033038	0.032979	0.033154	0.033428	0.033674
	1743	0.049299	0.052041	0.039049	0.034149	0.033023	0.033041	0.033246	0.033524	0.033748
	1744	0.049286	0.052036	0.039061	0.034152	0.033009	0.032925	0.033136	0.033413	0.033632
	1745	0.049348	0.052032	0.039137	0.034218	0.03309	0.032849	0.033057	0.033336	0.03358
	1746	0.04939	0.052027	0.039087	0.034241	0.033194	0.033003	0.033203	0.033488	0.033709
	1747	0.04931	0.052023	0.03904	0.03418	0.033126	0.03305	0.033267	0.033558	0.033851
	1748	0.049301	0.052019	0.039046	0.034174	0.033099	0.032997	0.03324	0.033543	0.033796
	1749	0.049482	0.052014	0.03904	0.034209	0.033115	0.033053	0.033308	0.033598	0.033788
	1750	0.049126	0.05201	0.03911	0.034177	0.033103	0.033097	0.033353	0.033598	0.033815
	1751	0.049293	0.052005	0.039106	0.034201	0.033142	0.033102	0.033375	0.033636	0.03384
	1752	0.049261	0.052	0.039093	0.034186	0.033143	0.033017	0.033257	0.033559	0.033743
	1753	0.049123	0.051995	0.039161	0.034109	0.03305	0.032921	0.033099	0.033397	0.033637
	1754	0.049318	0.05199	0.039092	0.034213	0.033148	0.033021	0.033185	0.03348	0.033644
	1755	0.049266	0.051985	0.03908	0.034199	0.033144	0.033013	0.033191	0.033486	0.033655
	1756	0.049351	0.051981	0.039142	0.034107	0.033033	0.032808	0.032926	0.033155	0.033377
	1757	0.049304	0.051977	0.039053	0.03418	0.033094	0.032933	0.033052	0.033255	0.033441
	1758	0.049133	0.051972	0.039018	0.034188	0.033121	0.033026	0.033214	0.033465	0.033683
	1759	0.04939	0.051968	0.039018	0.034131	0.033083	0.033022	0.033234	0.033499	0.033697
	1760	0.049235	0.051963	0.039016	0.034198	0.03314	0.033029	0.033178	0.033437	0.03356
	1761	0.049334	0.051959	0.03905	0.034146	0.033152	0.033112	0.033379	0.033713	0.033916
	1762	0.049392	0.051955	0.039068	0.034228	0.033213	0.033169	0.033459	0.03381	0.034002
	1763	0.049352	0.051951	0.039056	0.034304	0.033214	0.033008	0.03319	0.033484	0.0336
	1764	0.049408	0.051947	0.039027	0.034166	0.033051	0.032806	0.032983	0.033241	0.033391
	1765	0.049335	0.051943	0.038985	0.034145	0.033047	0.032912	0.03319	0.033525	0.033722
	1766	0.049452	0.051938	0.038989	0.034209	0.03315	0.033064	0.033385	0.033722	0.033863
	1767	0.049287	0.051934	0.039003	0.034138	0.033056	0.032908	0.033212	0.033538	0.033652
	1768	0.049155	0.05193	0.039014	0.034121	0.033021	0.032849	0.033118	0.033419	0.033541
	1769	0.049113	0.051925	0.039029	0.034139	0.033099	0.032909	0.033122	0.033417	0.033561
	1770	0.049417	0.051921	0.039044	0.034148	0.033138	0.032956	0.03314	0.033407	0.033555
	1771	0.049405	0.051916	0.039055	0.034133	0.033111	0.032882	0.033053	0.033281	0.033447
	1772	0.049495	0.051912	0.03905	0.034161	0.033102	0.032834	0.033032	0.033262	0.033428
	1773	0.049201	0.051908	0.039056	0.034133	0.033036	0.032785	0.032985	0.033244	0.033426
	1774	0.049397	0.051904	0.039096	0.034125	0.033017	0.032803	0.033	0.033262	0.033448
	1775	0.049364	0.0519	0.039103	0.034162	0.033068	0.032827	0.033029	0.033319	0.033476
	1776	0.049226	0.051896	0.039096	0.034154	0.033084	0.032858	0.03311	0.033384	0.03356
	1777	0.049382	0.051892	0.039042	0.034133	0.033085	0.032995	0.033255	0.033464	0.033659
	1778	0.049419	0.051888	0.039007	0.034147	0.033082	0.03303	0.033247	0.033441	0.033647
	1779	0.049166	0.051885	0.039011	0.034163	0.033109	0.03311	0.033363	0.033559	0.033793
	1780	0.049271	0.05188	0.039003	0.034186	0.033113	0.033149	0.033426	0.03364	0.03385
	1781	0.049303	0.051875	0.039018	0.034161	0.033051	0.032947	0.033141	0.033371	0.033536
	1782	0.049413	0.051871	0.039032	0.034138	0.033043	0.032867	0.033028	0.033287	0.033437
	1783	0.049106	0.051866	0.039035	0.034102	0.033035	0.032812	0.032954	0.033199	0.033403
	1784	0.049146	0.051862	0.039052	0.034141	0.033095	0.032868	0.033001	0.033291	0.033493
	1785	0.049111	0.051857	0.039037	0.034177	0.033126	0.032964	0.033078	0.03337	0.033535
	1786	0.049262	0.051854	0.039027	0.034125	0.033055	0.032893	0.032994	0.03327	0.033485
	1787	0.049338	0.05185	0.039016	0.034098	0.033041	0.032868	0.032989	0.033266	0.033504
	1788	0.049226	0.051845	0.039032	0.034122	0.033081	0.032878	0.033014	0.033292	0.033495
	1789	0.049371	0.051841	0.03904	0.03417	0.033161	0.033082	0.033165	0.033451	0.033677
	1790	0.049253	0.051836	0.039061	0.034157	0.033117	0.033026	0.033107	0.033404	0.033617
	1791	0.049299	0.051832	0.039037	0.03413	0.033061	0.032942	0.033066	0.033385	0.033619
	1792	0.04914	0.051828	0.039001	0.034156	0.033119	0.033057	0.03322	0.033585	0.033871
	1793	0.049272	0.051824	0.039023	0.034135	0.033085	0.032981	0.033144	0.033437	0.033691
	1794	0.049345	0.05182	0.039025	0.034151	0.033099	0.03304	0.033229	0.033509	0.033762
	1795	0.049421	0.051816	0.038994	0.034184	0.033115	0.033085	0.033285	0.033586	0.033827
	1796	0.049228	0.051812	0.03902	0.034103	0.033027	0.032841	0.032984	0.033267	0.033505
	1797	0.049212	0.051808	0.038995	0.034142	0.03303	0.032817	0.032935	0.033197	0.033418
	1798	0.049268	0.051803	0.039002	0.03418	0.033087	0.032989	0.033128	0.033383	0.033622
	1799	0.049311	0.051799	0.039008	0.034117	0.03305	0.033002	0.033171	0.033444	0.033678
	1800	0.04914	0.051796	0.038998	0.034065	0.033	0.032933	0.033117	0.033413	0.033634
	1801	0.049198	0.051792	0.039017	0.034105	0.033035	0.032892	0.03311	0.033402	0.033619
	1802	0.049343	0.051788	0.03901	0.034174	0.033143	0.033052	0.033311	0.033651	0.033859
	1803	0.049333	0.051784	0.039023	0.034104	0.033094	0.033184	0.033523	0.033876	0.034131
	1804	0.049313	0.05178	0.039013	0.034108	0.033084	0.033201	0.033512	0.033839	0.034073
	1805	0.049236	0.051776	0.038995	0.034145	0.033131	0.033151	0.033416	0.033744	0.033943
	1806	0.049186	0.051772	0.03903	0.034179	0.033157	0.03306	0.033295	0.033677	0.033903
	1807	0.049361	0.051768	0.039048	0.03418	0.033116	0.032864	0.033069	0.033419	0.033613
	1808	0.049273	0.051764	0.039042	0.034154	0.033039	0.032803	0.033023	0.033334	0.033565
	1809	0.049137	0.051761	0.039011	0.034122	0.033021	0.032906	0.033209	0.033559	0.033816
	1810	0.049301	0.051757	0.038968	0.034142	0.033055	0.033024	0.033291	0.033667	0.033891
	1811	0.049092	0.051754	0.038954	0.034115	0.033034	0.032998	0.033207	0.033546	0.033753
	1812	0.049324	0.05175	0.038957	0.034151	0.033111	0.033057	0.033252	0.033546	0.03374
	1813	0.049211	0.051746	0.038934	0.034191	0.033175	0.033199	0.03349	0.03385	0.034047
	1814	0.049388	0.051742	0.038966	0.034134	0.033089	0.033125	0.033481	0.0339	0.034175
	1815	0.049465	0.051738	0.038984	0.034131	0.033056	0.033015	0.03329	0.033674	0.033933
	1816	0.049192	0.051733	0.039007	0.034139	0.03304	0.032879	0.033087	0.033425	0.033656
	1817	0.049276	0.051729	0.039067	0.034104	0.03302	0.032869	0.033108	0.03348	0.033749
	1818	0.049311	0.051725	0.039028	0.034108	0.033044	0.032932	0.033082	0.03343	0.033654
	1819	0.0493	0.051722	0.039047	0.034122	0.033081	0.032875	0.032995	0.033281	0.033503
	1820	0.049288	0.051719	0.039042	0.034128	0.033102	0.03287	0.033052	0.033323	0.033544
	1821	0.049209	0.051715	0.038987	0.034136	0.033101	0.032866	0.033015	0.033278	0.033473
	1822	0.04932	0.051712	0.038986	0.0341	0.033065	0.032931	0.033129	0.033401	0.033614
	1823	0.049306	0.051708	0.038993	0.034106	0.033073	0.033015	0.033275	0.033571	0.033788
	1824	0.049211	0.051704	0.038994	0.034143	0.033106	0.033067	0.033363	0.033661	0.033837
	1825	0.049317	0.051699	0.038999	0.034145	0.033103	0.033056	0.033345	0.033647	0.03381
	1826	0.049198	0.051696	0.038992	0.034142	0.033087	0.033018	0.033319	0.033616	0.033778
	1827	0.049401	0.051692	0.038973	0.03414	0.033075	0.033016	0.033324	0.03366	0.033892
	1828	0.049134	0.051689	0.038974	0.034092	0.032984	0.032805	0.033061	0.033392	0.033624
	1829	0.049182	0.051684	0.038977	0.034139	0.033042	0.032905	0.033208	0.033603	0.033811
	1830	0.049289	0.05168	0.038988	0.034219	0.033144	0.033006	0.033319	0.033712	0.033883
	1831	0.049246	0.051676	0.03901	0.034146	0.033105	0.032928	0.033145	0.033518	0.033721
	1832	0.049157	0.051673	0.039021	0.034146	0.03312	0.032855	0.032986	0.033322	0.033494
	1833	0.04931	0.05167	0.039005	0.03413	0.033097	0.032805	0.032937	0.033246	0.033413
	1834	0.049168	0.051667	0.038984	0.034114	0.033066	0.032811	0.032974	0.033299	0.033533
	1835	0.049179	0.051664	0.038992	0.0341	0.033024	0.032782	0.032972	0.033297	0.033553
	1836	0.049214	0.05166	0.038996	0.034116	0.033045	0.032838	0.033061	0.033385	0.033607
	1837	0.049133	0.051657	0.03898	0.034151	0.03313	0.033024	0.033283	0.033587	0.033796
	1838	0.049199	0.051653	0.039001	0.03414	0.033134	0.032971	0.033159	0.033453	0.033641
	1839	0.049079	0.051649	0.039012	0.034119	0.033119	0.032916	0.033055	0.033367	0.033566
	1840	0.049104	0.051645	0.038964	0.034134	0.033116	0.03303	0.033256	0.033598	0.033832
	1841	0.049267	0.051642	0.038961	0.034097	0.033029	0.032908	0.033157	0.033467	0.033684
	1842	0.049043	0.051638	0.038956	0.034154	0.033106	0.033081	0.033383	0.033708	0.033952
	1843	0.049181	0.051633	0.038965	0.034226	0.033185	0.033114	0.033362	0.033683	0.033891
	1844	0.049247	0.051629	0.038994	0.034177	0.03312	0.032946	0.033137	0.033451	0.033663
	1845	0.049266	0.051626	0.038982	0.034158	0.033105	0.032946	0.033129	0.033453	0.033665
	1846	0.048997	0.051623	0.038959	0.034198	0.033169	0.033046	0.033297	0.033647	0.033847
	1847	0.049204	0.051619	0.038962	0.034074	0.033054	0.032906	0.033196	0.033542	0.033764
	1848	0.049187	0.051616	0.038953	0.034067	0.03301	0.03284	0.033109	0.033447	0.033715
	1849	0.049097	0.051612	0.038973	0.034127	0.033094	0.032905	0.033199	0.033562	0.03383
	1850	0.04919	0.051609	0.039027	0.034129	0.03311	0.032851	0.033105	0.033464	0.033705
	1851	0.049255	0.051605	0.038983	0.03415	0.033105	0.032871	0.033073	0.033434	0.033653
	1852	0.049322	0.051601	0.039023	0.034083	0.033012	0.032796	0.03299	0.033367	0.03364
	1853	0.049311	0.051598	0.039042	0.034089	0.033068	0.032782	0.032864	0.033166	0.033356
	1854	0.04919	0.051594	0.038997	0.034122	0.033086	0.032992	0.033121	0.033439	0.033624
	1855	0.049141	0.051591	0.038971	0.034077	0.033022	0.032985	0.03318	0.033532	0.033762
	1856	0.049179	0.051588	0.038958	0.034075	0.032986	0.032842	0.033067	0.033429	0.033644
	1857	0.049238	0.051584	0.038976	0.034201	0.033114	0.032992	0.033168	0.033579	0.033812
	1858	0.049192	0.051581	0.039003	0.034159	0.033085	0.032981	0.0332	0.033632	0.033898
	1859	0.049205	0.051578	0.038963	0.034208	0.03308	0.033054	0.033286	0.033709	0.033896
	1860	0.049066	0.051575	0.038974	0.034085	0.033025	0.033052	0.033357	0.033737	0.034018
	1861	0.049258	0.051571	0.039017	0.034056	0.033018	0.032975	0.033203	0.033539	0.033817
	1862	0.049195	0.051567	0.039031	0.03416	0.033099	0.032952	0.033119	0.033484	0.033684
	1863	0.049276	0.051564	0.039022	0.03411	0.033088	0.03319	0.033393	0.033769	0.034011
	1864	0.049283	0.051562	0.039027	0.034082	0.033009	0.032912	0.033047	0.03335	0.033569
	1865	0.049133	0.051559	0.039071	0.034114	0.03308	0.032835	0.033016	0.033303	0.033476
	1866	0.049296	0.051555	0.039056	0.034122	0.033101	0.033164	0.033479	0.03382	0.0341
	1867	0.049223	0.051551	0.038977	0.034152	0.033221	0.033475	0.033854	0.034257	0.034519
	1868	0.049052	0.051548	0.03899	0.034111	0.033134	0.033195	0.033536	0.033897	0.034133
	1869	0.049244	0.051545	0.039014	0.03407	0.033114	0.033225	0.033606	0.033998	0.034246
	1870	0.049161	0.051541	0.038992	0.034139	0.033178	0.033333	0.033694	0.034133	0.034372
	1871	0.049258	0.051538	0.038994	0.034175	0.033115	0.03293	0.033113	0.033439	0.033571
	1872	0.049333	0.051535	0.03897	0.034096	0.03305	0.032864	0.033032	0.033315	0.03347
	1873	0.049257	0.051531	0.038929	0.03412	0.033129	0.033117	0.033343	0.033603	0.033774
	1874	0.049159	0.051529	0.038905	0.034153	0.033129	0.033132	0.033409	0.03369	0.03384
	1875	0.049412	0.051525	0.03891	0.03407	0.033034	0.033208	0.033656	0.033988	0.034175
	1876	0.049084	0.051522	0.038941	0.0341	0.033045	0.033136	0.033561	0.033892	0.034073
	1877	0.049354	0.051519	0.039015	0.034097	0.032986	0.032911	0.03324	0.033555	0.033723
	1878	0.049291	0.051516	0.038983	0.034166	0.033057	0.033134	0.033478	0.033834	0.033966
	1879	0.049062	0.051513	0.039	0.034167	0.033044	0.033033	0.03333	0.033643	0.033805
	1880	0.049392	0.051509	0.038996	0.03414	0.03303	0.032852	0.03307	0.033323	0.033487
	1881	0.049148	0.051506	0.038963	0.034119	0.033041	0.032855	0.033055	0.033308	0.033482
	1882	0.049146	0.051504	0.038958	0.034086	0.033015	0.032796	0.03295	0.033203	0.033356
	1883	0.049248	0.051501	0.038947	0.03419	0.033161	0.033051	0.03326	0.033519	0.033643
	1884	0.048859	0.051497	0.038937	0.03428	0.033374	0.033623	0.03407	0.034382	0.034521
	1885	0.049239	0.051494	0.038924	0.034233	0.033217	0.033383	0.033801	0.034103	0.034257
	1886	0.049194	0.05149	0.038937	0.034201	0.033054	0.033012	0.033365	0.033682	0.033828
	1887	0.04915	0.051487	0.038971	0.034157	0.033055	0.032949	0.033292	0.033602	0.033772
	1888	0.04922	0.051484	0.038971	0.034183	0.033127	0.033072	0.033355	0.03367	0.033871
	1889	0.049124	0.051481	0.038979	0.034105	0.033068	0.032864	0.033062	0.033361	0.033548
	1890	0.049092	0.051478	0.039026	0.034089	0.033051	0.032842	0.033069	0.033404	0.033592
	1891	0.049164	0.051474	0.03901	0.034114	0.033086	0.033049	0.033435	0.033825	0.03405
	1892	0.049138	0.051471	0.038999	0.034169	0.033106	0.032996	0.03336	0.033768	0.033978
	1893	0.049056	0.051468	0.038977	0.034167	0.033115	0.033018	0.033399	0.033852	0.034069
	1894	0.049234	0.051466	0.038953	0.034139	0.0331	0.03308	0.033446	0.033906	0.034152
	1895	0.049258	0.051462	0.03893	0.03414	0.033074	0.032876	0.033062	0.033362	0.033512
	1896	0.049177	0.051459	0.038927	0.034117	0.033038	0.032828	0.032998	0.033277	0.033434
	1897	0.049201	0.051455	0.038934	0.034097	0.033073	0.0329	0.033055	0.033355	0.033522
	1898	0.049044	0.051452	0.038916	0.034155	0.033143	0.033053	0.033171	0.033521	0.033689
	1899	0.049364	0.051449	0.038908	0.034156	0.033138	0.033117	0.033365	0.033724	0.033906
	1900	0.049227	0.051446	0.038908	0.034195	0.033187	0.033181	0.033546	0.033936	0.034162
	1901	0.049172	0.051443	0.038905	0.03412	0.033121	0.033086	0.033481	0.033902	0.034119
	1902	0.049119	0.05144	0.038933	0.03406	0.033034	0.032937	0.033306	0.033709	0.033942
	1903	0.049095	0.051437	0.038936	0.034097	0.03304	0.03289	0.033155	0.033509	0.033691
	1904	0.04907	0.051434	0.038947	0.034125	0.033093	0.032984	0.033293	0.033715	0.033903
	1905	0.049021	0.051432	0.038948	0.034176	0.033136	0.033041	0.033308	0.03374	0.033948
	1906	0.049195	0.051429	0.038937	0.034151	0.033119	0.033056	0.033301	0.033692	0.033893
	1907	0.049079	0.051427	0.038925	0.034085	0.033034	0.032906	0.033139	0.033477	0.033655
	1908	0.049006	0.051424	0.038918	0.034092	0.033091	0.033107	0.033403	0.033754	0.033943
	1909	0.049044	0.05142	0.038955	0.034147	0.033134	0.033198	0.033485	0.033897	0.034105
	1910	0.049051	0.051416	0.039001	0.034154	0.03312	0.033065	0.033285	0.033642	0.033813
	1911	0.049017	0.051414	0.039024	0.034078	0.03301	0.032831	0.03301	0.033313	0.033474
	1912	0.049059	0.051411	0.038979	0.034085	0.033038	0.032894	0.033135	0.033458	0.033624
	1913	0.049261	0.051409	0.038963	0.034113	0.03305	0.032891	0.033067	0.033376	0.033531
	1914	0.049202	0.051406	0.038974	0.034114	0.033019	0.032811	0.032937	0.033209	0.033351
	1915	0.049157	0.051403	0.038934	0.034177	0.033087	0.03299	0.033173	0.033492	0.033639
	1916	0.048961	0.051401	0.0389	0.034135	0.033096	0.033138	0.033436	0.033818	0.033989
	1917	0.049148	0.051398	0.038925	0.034095	0.033032	0.032996	0.033226	0.033584	0.033777
	1918	0.049237	0.051395	0.038926	0.03418	0.033094	0.033061	0.03328	0.033596	0.033764
	1919	0.049253	0.051392	0.038928	0.034105	0.033046	0.033032	0.0333	0.033652	0.033835
	1920	0.04901	0.051389	0.038906	0.034118	0.033049	0.032997	0.033209	0.033603	0.033769
	1921	0.04928	0.051386	0.038922	0.034097	0.033028	0.032917	0.033093	0.033433	0.033618
	1922	0.048884	0.051384	0.038968	0.034062	0.033016	0.032886	0.033113	0.033418	0.033611
	1923	0.049036	0.051381	0.038924	0.034162	0.033114	0.033086	0.033319	0.03365	0.033818
	1924	0.049109	0.051377	0.038925	0.034099	0.032991	0.032853	0.033035	0.033366	0.033527
	1925	0.049102	0.051374	0.038957	0.034083	0.032984	0.032884	0.033168	0.033483	0.033673
	1926	0.049053	0.051371	0.038964	0.034153	0.033111	0.033019	0.033319	0.03365	0.033798
	1927	0.049027	0.051369	0.038977	0.034124	0.033138	0.033142	0.033504	0.033849	0.034008
	1928	0.049365	0.051366	0.038981	0.034086	0.033036	0.033045	0.033372	0.033706	0.033889
	1929	0.049171	0.051364	0.038946	0.034034	0.032959	0.032847	0.033069	0.03336	0.033545
	1930	0.049102	0.051362	0.038971	0.034111	0.03304	0.032768	0.032901	0.033185	0.033367
	1931	0.04927	0.051359	0.038944	0.034153	0.03315	0.032952	0.033127	0.033436	0.033594
	1932	0.048904	0.051356	0.038934	0.034119	0.033118	0.032988	0.033176	0.033477	0.033661
	1933	0.049103	0.051354	0.038941	0.034045	0.033015	0.03285	0.033079	0.033337	0.033545
	1934	0.049203	0.051351	0.038904	0.034093	0.033095	0.033024	0.033318	0.03362	0.033787
	1935	0.049025	0.051348	0.038923	0.034112	0.033107	0.033168	0.033577	0.033938	0.034103
	1936	0.049192	0.051345	0.038939	0.034165	0.03309	0.032923	0.03314	0.033415	0.033536
	1937	0.049013	0.051342	0.038958	0.034121	0.033065	0.032811	0.032994	0.033242	0.033408
	1938	0.049126	0.051339	0.038965	0.034095	0.033039	0.032841	0.033094	0.033359	0.033541
	1939	0.049174	0.051337	0.038964	0.034145	0.03307	0.032837	0.033056	0.033338	0.033491
	1940	0.049035	0.051335	0.038953	0.034075	0.033004	0.032875	0.033186	0.033446	0.033625
	1941	0.049148	0.051333	0.038921	0.034064	0.033016	0.032975	0.033327	0.033611	0.033811
	1942	0.049186	0.051331	0.03891	0.034094	0.03305	0.032852	0.033071	0.033372	0.03353
	1943	0.049195	0.05133	0.038915	0.034073	0.033003	0.032852	0.033084	0.033326	0.033504
	1944	0.049025	0.051327	0.038919	0.03409	0.033039	0.033019	0.033379	0.033607	0.033803
	1945	0.049007	0.051325	0.038973	0.034068	0.033044	0.033013	0.033439	0.033685	0.033887
	1946	0.048993	0.051322	0.038998	0.034057	0.033049	0.033005	0.033418	0.033736	0.033959
	1947	0.049058	0.051319	0.038997	0.034077	0.03305	0.032916	0.033236	0.033547	0.033767
	1948	0.049079	0.051317	0.038966	0.034057	0.033003	0.032815	0.033085	0.033399	0.033605
	1949	0.049053	0.051314	0.038918	0.034088	0.033076	0.033062	0.033356	0.033689	0.033895
	1950	0.048994	0.051312	0.038912	0.0341	0.033076	0.033024	0.033272	0.033627	0.033849
	1951	0.049056	0.051309	0.038927	0.034108	0.033082	0.032968	0.0332	0.033561	0.03375
	1952	0.049145	0.051306	0.038929	0.034072	0.03302	0.032932	0.033183	0.033504	0.03372
	1953	0.049238	0.051304	0.038956	0.034042	0.032995	0.032915	0.033184	0.033469	0.033684
	1954	0.049094	0.051301	0.038945	0.034072	0.033034	0.032973	0.033336	0.033648	0.033861
	1955	0.049171	0.051298	0.038917	0.034124	0.033119	0.033062	0.033441	0.033789	0.034024
	1956	0.049265	0.051296	0.038871	0.034094	0.033087	0.033055	0.033419	0.033784	0.034044
	1957	0.048931	0.051294	0.038849	0.03409	0.033054	0.033082	0.033443	0.03382	0.034081
	1958	0.049009	0.051292	0.038862	0.03406	0.033004	0.033043	0.033431	0.033813	0.034059
	1959	0.049196	0.051289	0.038927	0.034046	0.032988	0.032956	0.033302	0.033687	0.033934
	1960	0.048962	0.051287	0.038967	0.034068	0.033037	0.032946	0.033271	0.033644	0.033907
	1961	0.0492	0.051285	0.03899	0.034054	0.033006	0.032932	0.033288	0.033629	0.033891
	1962	0.049027	0.051283	0.03895	0.034045	0.032989	0.03301	0.033442	0.033795	0.034099
	1963	0.049115	0.051281	0.038926	0.034139	0.033135	0.033443	0.034035	0.034482	0.034825
	1964	0.048956	0.051279	0.038944	0.034114	0.033053	0.033171	0.033632	0.03401	0.034312
	1965	0.048945	0.051276	0.03896	0.034109	0.03305	0.033077	0.033436	0.033775	0.034047
	1966	0.049066	0.051274	0.038957	0.0341	0.03306	0.033033	0.033344	0.033679	0.033917
	1967	0.049151	0.051271	0.038926	0.03415	0.033116	0.033037	0.033335	0.033667	0.033898
	1968	0.049013	0.051269	0.038921	0.034092	0.03306	0.032958	0.033311	0.03365	0.033945
	1969	0.049186	0.051266	0.038946	0.034078	0.033056	0.032945	0.033279	0.033591	0.033903
	1970	0.048933	0.051264	0.038953	0.034096	0.033071	0.032878	0.033071	0.033428	0.033689
	1971	0.048913	0.051262	0.038926	0.034086	0.03302	0.032857	0.033139	0.033515	0.033753
	1972	0.049073	0.051259	0.0389	0.03409	0.033033	0.033054	0.033398	0.033757	0.034011
	1973	0.049154	0.051255	0.038919	0.034086	0.033027	0.033089	0.033417	0.033736	0.034009
	1974	0.048989	0.051253	0.038933	0.034068	0.033008	0.032971	0.033251	0.033579	0.033829
	1975	0.049117	0.051252	0.038884	0.034144	0.033117	0.033146	0.033463	0.033814	0.034062
	1976	0.049157	0.051251	0.038873	0.034113	0.033077	0.033009	0.033299	0.033587	0.03381
	1977	0.04891	0.051249	0.038881	0.034065	0.033022	0.032857	0.033106	0.033336	0.033533
	1978	0.049133	0.051246	0.038887	0.034115	0.033131	0.033104	0.033444	0.033676	0.033912
	1979	0.049067	0.051243	0.038903	0.034104	0.033105	0.033097	0.033443	0.033695	0.033946
	1980	0.04907	0.051241	0.038884	0.034081	0.033028	0.033008	0.033373	0.033672	0.033895
	1981	0.048945	0.051239	0.038889	0.034041	0.032975	0.032872	0.03316	0.033471	0.033701
	1982	0.048806	0.051236	0.038896	0.034067	0.033012	0.032868	0.033076	0.03339	0.033614
	1983	0.049009	0.051233	0.038927	0.034093	0.033081	0.032923	0.0331	0.03341	0.033645
	1984	0.049198	0.051231	0.038968	0.034056	0.033027	0.032781	0.032953	0.033243	0.033473
	1985	0.048983	0.051229	0.038962	0.034045	0.032981	0.032779	0.033026	0.033349	0.033569
	1986	0.048919	0.051227	0.038951	0.034041	0.03296	0.032777	0.033012	0.033339	0.033546
	1987	0.049031	0.051224	0.038917	0.034067	0.032995	0.032897	0.033166	0.033518	0.033733
	1988	0.049037	0.051222	0.038897	0.034041	0.032994	0.032922	0.033255	0.033635	0.03388
	1989	0.049104	0.051221	0.038906	0.034037	0.032974	0.032807	0.0331	0.033446	0.033674
	1990	0.049043	0.051218	0.038898	0.034035	0.033023	0.033047	0.033433	0.033801	0.034019
	1991	0.049044	0.051216	0.038919	0.034094	0.033127	0.033223	0.033528	0.03387	0.034065
	1992	0.048996	0.051215	0.038905	0.034069	0.033059	0.033042	0.033294	0.033614	0.033828
	1993	0.049016	0.051214	0.038883	0.034068	0.033012	0.032938	0.033203	0.033512	0.033742
	1994	0.049043	0.051211	0.038893	0.034076	0.033016	0.032892	0.033139	0.033456	0.033657
	1995	0.048859	0.051209	0.038951	0.034132	0.033109	0.03305	0.033403	0.033732	0.033953
	1996	0.049056	0.051206	0.038947	0.034145	0.033124	0.033028	0.033338	0.033645	0.03386
	1997	0.04901	0.051204	0.038939	0.034064	0.033029	0.032722	0.032902	0.033165	0.033366
	1998	0.049036	0.051201	0.038922	0.034044	0.032994	0.032817	0.033132	0.033458	0.033697
	1999	0.048954	0.051199	0.038895	0.034104	0.033057	0.033002	0.033368	0.033689	0.033916
[truncated: 1 more rows]

## Sheet: Figure S2 ProT
Refloss	Epochs	Loss	ValLoss_self	ValLoss_1	ValLoss_2	ValLoss_3	ValLoss_4	ValLoss_5	ValLoss_6	ValLoss_7
0.0253936	1	0.16646	0.136263	0.136655	0.136797	0.136946	0.137101	0.137196	0.137195	0.137184
	2	0.165191	0.136112	0.136517	0.136719	0.136904	0.13708	0.137186	0.13719	0.137181
	3	0.165615	0.135892	0.136317	0.136607	0.136844	0.13705	0.137172	0.137182	0.137177
	4	0.162385	0.13561	0.136064	0.136465	0.136766	0.137011	0.137154	0.137173	0.137173
	5	0.161769	0.135276	0.135759	0.136297	0.136673	0.136963	0.137132	0.137162	0.137166
	6	0.158271	0.134899	0.135413	0.136107	0.136568	0.136909	0.137107	0.137149	0.13716
	7	0.155691	0.134489	0.13504	0.135903	0.136452	0.136849	0.137078	0.137134	0.137152
	8	0.154868	0.134053	0.13465	0.135685	0.13633	0.136786	0.137048	0.137118	0.137144
	9	0.151665	0.133597	0.134246	0.135457	0.136203	0.136719	0.137017	0.137102	0.137136
	10	0.148708	0.133129	0.133827	0.135218	0.136067	0.136647	0.136984	0.137085	0.137127
	11	0.145536	0.132649	0.13339	0.134971	0.135925	0.136572	0.136949	0.137066	0.137118
	12	0.143222	0.132157	0.132938	0.134712	0.135778	0.136493	0.136912	0.137047	0.137108
	13	0.139013	0.131656	0.132474	0.134442	0.13563	0.136412	0.136873	0.137028	0.137099
	14	0.137974	0.131149	0.132	0.134167	0.135481	0.13633	0.136834	0.137008	0.137089
	15	0.134561	0.130637	0.131517	0.133887	0.135325	0.136243	0.136792	0.136988	0.13708
	16	0.130911	0.130129	0.131027	0.133601	0.135165	0.136152	0.136748	0.136966	0.137069
	17	0.128529	0.129626	0.130528	0.133308	0.134999	0.136058	0.136702	0.136943	0.137059
	18	0.126484	0.129125	0.130018	0.133005	0.134828	0.135959	0.136653	0.136919	0.137047
	19	0.123824	0.128626	0.129497	0.132693	0.134651	0.135855	0.136602	0.136894	0.137036
	20	0.12218	0.128131	0.128968	0.132373	0.134469	0.135746	0.136549	0.136868	0.137023
	21	0.120001	0.127647	0.128443	0.132054	0.134287	0.135637	0.136494	0.136841	0.137011
	22	0.117136	0.127174	0.127922	0.131737	0.134105	0.135527	0.136439	0.136814	0.136998
	23	0.115276	0.126712	0.127406	0.131421	0.133922	0.135416	0.136383	0.136787	0.136986
	24	0.112162	0.126262	0.126901	0.13111	0.133739	0.135304	0.136325	0.136758	0.136972
	25	0.110755	0.125827	0.126409	0.130804	0.133558	0.135191	0.136266	0.136729	0.136959
	26	0.109831	0.125407	0.125933	0.130504	0.133379	0.135078	0.136207	0.136699	0.136945
	27	0.10717	0.124998	0.125469	0.130214	0.133202	0.134965	0.136147	0.136668	0.13693
	28	0.105826	0.124601	0.125012	0.129932	0.133026	0.134853	0.136086	0.136637	0.136915
	29	0.103731	0.124213	0.124559	0.129655	0.132852	0.134739	0.136024	0.136605	0.1369
	30	0.102624	0.123835	0.124113	0.129382	0.132678	0.134626	0.13596	0.136572	0.136884
	31	0.101164	0.123468	0.123678	0.129113	0.132507	0.134513	0.135897	0.136539	0.136868
	32	0.098988	0.123111	0.123254	0.128852	0.132341	0.134402	0.135834	0.136506	0.136852
	33	0.097947	0.122766	0.122844	0.1286	0.132182	0.134294	0.135771	0.136471	0.136835
	34	0.096276	0.122431	0.122449	0.128355	0.132029	0.134188	0.13571	0.136435	0.136817
	35	0.094933	0.122106	0.122065	0.128119	0.131884	0.134085	0.135649	0.136401	0.1368
	36	0.094788	0.121792	0.12169	0.127891	0.131744	0.133984	0.135589	0.136368	0.136783
	37	0.092251	0.121483	0.121322	0.127667	0.131606	0.133884	0.135529	0.136333	0.136765
	38	0.090515	0.121181	0.120958	0.127446	0.131471	0.133784	0.135468	0.136298	0.136746
	39	0.0897	0.120884	0.1206	0.127231	0.13134	0.133686	0.135407	0.136263	0.136728
	40	0.088464	0.120593	0.120247	0.127024	0.131215	0.13359	0.135347	0.136228	0.136709
	41	0.087549	0.120309	0.119896	0.12682	0.131095	0.133497	0.135287	0.136193	0.13669
	42	0.086111	0.120031	0.119547	0.126619	0.130978	0.133404	0.135227	0.136157	0.136671
	43	0.086082	0.119759	0.119204	0.126422	0.130864	0.133314	0.135166	0.136122	0.136651
	44	0.085096	0.119496	0.118869	0.126229	0.130753	0.133224	0.135106	0.136086	0.136631
	45	0.083668	0.119243	0.11854	0.126038	0.130647	0.133137	0.135046	0.136049	0.136611
	46	0.082929	0.118998	0.118221	0.125852	0.130545	0.133054	0.134987	0.136013	0.136591
	47	0.083247	0.118757	0.117906	0.125667	0.130443	0.132972	0.134927	0.135975	0.13657
	48	0.080878	0.118519	0.117593	0.125484	0.130341	0.132891	0.134867	0.135938	0.136548
	49	0.080147	0.118284	0.117288	0.125308	0.130245	0.132814	0.134808	0.1359	0.136527
	50	0.080454	0.118052	0.116989	0.125138	0.130153	0.13274	0.134751	0.135864	0.136506
	51	0.079468	0.117822	0.116695	0.124972	0.130066	0.132671	0.134696	0.135828	0.136485
	52	0.077877	0.117596	0.116409	0.124817	0.129987	0.132608	0.134645	0.135795	0.136466
	53	0.077185	0.117376	0.116133	0.124671	0.129915	0.13255	0.134597	0.135763	0.136447
	54	0.077922	0.117164	0.115865	0.12453	0.129844	0.132496	0.13455	0.135732	0.136428
	55	0.076251	0.116958	0.115601	0.124393	0.129773	0.132443	0.134505	0.135701	0.13641
	56	0.076084	0.116755	0.115335	0.124254	0.129698	0.13239	0.134459	0.13567	0.136391
	57	0.074303	0.116555	0.115071	0.124113	0.129621	0.132337	0.134414	0.135639	0.136372
	58	0.074717	0.116359	0.114811	0.123975	0.129548	0.132286	0.134373	0.13561	0.136354
	59	0.073911	0.116165	0.11455	0.123834	0.129473	0.132234	0.134331	0.135581	0.136335
	60	0.07354	0.115974	0.114292	0.123694	0.129399	0.132185	0.13429	0.135552	0.136317
	61	0.073206	0.115786	0.114036	0.123551	0.129322	0.132133	0.134245	0.135521	0.136296
	62	0.072419	0.115601	0.113782	0.123407	0.129243	0.132079	0.134199	0.135488	0.136276
	63	0.071679	0.115419	0.11353	0.123263	0.129162	0.132026	0.134153	0.135456	0.136255
	64	0.072036	0.11524	0.11328	0.123117	0.129077	0.131972	0.134108	0.135423	0.136234
	65	0.071185	0.115063	0.113025	0.122967	0.128988	0.131915	0.134063	0.135391	0.136214
	66	0.07075	0.114888	0.112771	0.122817	0.1289	0.131859	0.13402	0.135361	0.136194
	67	0.070115	0.114715	0.112515	0.122667	0.128812	0.131803	0.133978	0.135332	0.136175
	68	0.070037	0.114544	0.112257	0.122513	0.128722	0.131747	0.133936	0.135302	0.136156
	69	0.069199	0.114376	0.112002	0.122362	0.128632	0.131693	0.133896	0.135273	0.136137
	70	0.069069	0.114211	0.111756	0.122216	0.128547	0.131643	0.133858	0.135245	0.13612
	71	0.068262	0.114048	0.111515	0.122072	0.128463	0.131593	0.133821	0.13522	0.136103
	72	0.068457	0.113888	0.111278	0.12193	0.12838	0.131544	0.133784	0.135194	0.136087
	73	0.068188	0.11373	0.111039	0.121783	0.128295	0.131492	0.133745	0.135166	0.136069
	74	0.067836	0.113575	0.110798	0.121632	0.128204	0.131436	0.133704	0.135135	0.13605
	75	0.067477	0.113423	0.110557	0.12148	0.128111	0.131379	0.133662	0.135103	0.13603
	76	0.068172	0.113272	0.110317	0.121332	0.128022	0.131324	0.133622	0.135072	0.136012
	77	0.067661	0.113124	0.110079	0.121188	0.127933	0.13127	0.133583	0.135043	0.135994
	78	0.066429	0.112978	0.109846	0.121046	0.127845	0.131216	0.133544	0.135013	0.135975
	79	0.066832	0.112833	0.109616	0.120909	0.127759	0.131163	0.133506	0.134984	0.135958
	80	0.066563	0.112688	0.109382	0.120767	0.127668	0.131105	0.133465	0.134955	0.135941
	81	0.065631	0.112544	0.109138	0.120617	0.12757	0.131043	0.13342	0.134925	0.135923
	82	0.066324	0.112403	0.108886	0.120461	0.127468	0.130977	0.133374	0.134895	0.135904
	83	0.064892	0.112263	0.108638	0.120307	0.127367	0.130912	0.133327	0.134865	0.135887
	84	0.064811	0.112126	0.108398	0.120162	0.127271	0.130851	0.133284	0.134837	0.135871
	85	0.065192	0.111991	0.108161	0.120017	0.127174	0.13079	0.133241	0.134809	0.135855
	86	0.065376	0.111859	0.10792	0.119867	0.127071	0.130724	0.133195	0.134779	0.135838
	87	0.064995	0.111726	0.107669	0.119705	0.126959	0.130652	0.133143	0.134746	0.135819
	88	0.065249	0.111596	0.107411	0.119536	0.126842	0.130575	0.133088	0.134711	0.135799
	89	0.064273	0.111466	0.107152	0.119366	0.126725	0.130499	0.133032	0.134675	0.135778
	90	0.063815	0.111338	0.106896	0.119203	0.126615	0.130427	0.132979	0.134641	0.135759
	91	0.063557	0.111212	0.106645	0.119043	0.126509	0.130359	0.13293	0.13461	0.135742
	92	0.063774	0.111087	0.106395	0.118882	0.126403	0.130291	0.13288	0.134579	0.135725
	93	0.062999	0.110965	0.106135	0.118711	0.126287	0.130216	0.132826	0.134546	0.135707
	94	0.06329	0.110845	0.105867	0.11853	0.126162	0.130134	0.132768	0.134509	0.135686
	95	0.063392	0.110727	0.105605	0.118352	0.126038	0.130052	0.132709	0.134472	0.135665
	96	0.063116	0.110611	0.105354	0.118183	0.125921	0.129974	0.132652	0.134435	0.135644
	97	0.063012	0.110497	0.105114	0.118025	0.125812	0.129901	0.132599	0.134401	0.135625
	98	0.063216	0.110384	0.104875	0.117868	0.125703	0.129827	0.132545	0.134366	0.135604
	99	0.061952	0.110274	0.104641	0.117713	0.125594	0.129753	0.132492	0.134331	0.135584
	100	0.062529	0.110166	0.104414	0.117565	0.125489	0.129682	0.13244	0.134297	0.135564
	101	0.06252	0.110059	0.104182	0.117411	0.125376	0.129606	0.132384	0.134259	0.135542
	102	0.062668	0.10995	0.103943	0.117249	0.125255	0.129522	0.132323	0.134217	0.135516
	103	0.06232	0.109842	0.103692	0.117075	0.125124	0.129431	0.132257	0.134169	0.135487
	104	0.061622	0.109733	0.103435	0.116899	0.124995	0.12934	0.132191	0.134122	0.135457
	105	0.062256	0.109624	0.103184	0.116731	0.124872	0.129253	0.132128	0.134077	0.135429
	106	0.061643	0.109516	0.102941	0.116563	0.124749	0.129166	0.132064	0.13403	0.1354
	107	0.061519	0.109409	0.1027	0.116398	0.124629	0.129081	0.132002	0.133985	0.135371
	108	0.061509	0.109304	0.102452	0.11623	0.124508	0.128997	0.131941	0.133941	0.135343
	109	0.06122	0.1092	0.102208	0.116059	0.124381	0.128909	0.131875	0.133893	0.135313
	110	0.061875	0.109097	0.101967	0.115892	0.124256	0.128821	0.13181	0.133845	0.135282
	111	0.061329	0.108995	0.10172	0.115719	0.124129	0.128729	0.131744	0.133796	0.135252
	112	0.060728	0.108894	0.10147	0.11555	0.124007	0.128641	0.13168	0.13375	0.135223
	113	0.061394	0.108793	0.101214	0.11538	0.123885	0.128552	0.131616	0.133705	0.135194
	114	0.060702	0.108692	0.100954	0.115208	0.12376	0.128461	0.13155	0.133658	0.135163
	115	0.060562	0.108591	0.100706	0.115043	0.123642	0.128375	0.131488	0.133614	0.135135
	116	0.06045	0.10849	0.100469	0.114887	0.12353	0.128293	0.131429	0.133572	0.135107
	117	0.061011	0.10839	0.100226	0.114725	0.12341	0.128204	0.131365	0.133525	0.135076
	118	0.059962	0.10829	0.099965	0.114539	0.123266	0.128095	0.131286	0.133467	0.135036
	119	0.060651	0.108191	0.099691	0.114336	0.12311	0.127977	0.1312	0.133403	0.134993
	120	0.060298	0.108095	0.099411	0.114122	0.122946	0.127854	0.131109	0.133338	0.134949
	121	0.059713	0.107999	0.099139	0.113911	0.122787	0.127733	0.131018	0.133272	0.134904
	122	0.059805	0.107903	0.098884	0.113726	0.122647	0.127628	0.130939	0.133214	0.134864
	123	0.059586	0.107809	0.098638	0.11356	0.122522	0.127533	0.130869	0.133164	0.13483
	124	0.059618	0.107715	0.098394	0.113401	0.122401	0.127442	0.1308	0.133114	0.134796
	125	0.059961	0.107622	0.098143	0.113231	0.122276	0.127346	0.130728	0.133061	0.13476
	126	0.059101	0.10753	0.097884	0.113052	0.122143	0.127245	0.130652	0.133008	0.134724
	127	0.059845	0.10744	0.097625	0.112867	0.122005	0.12714	0.130575	0.132952	0.134686
	128	0.059632	0.10735	0.097362	0.112674	0.121857	0.127025	0.130489	0.132891	0.134644
	129	0.059252	0.107262	0.097093	0.112472	0.1217	0.126901	0.130393	0.132821	0.134595
	130	0.059013	0.107176	0.096828	0.112271	0.121539	0.126773	0.130293	0.132747	0.134544
	131	0.059127	0.107089	0.096563	0.112068	0.121373	0.126641	0.130188	0.132667	0.134488
	132	0.05929	0.107002	0.0963	0.111868	0.121204	0.126506	0.13008	0.132583	0.134428
	133	0.059604	0.106917	0.096022	0.11165	0.121024	0.126366	0.129967	0.132498	0.134366
	134	0.059241	0.106832	0.095734	0.111414	0.120837	0.126223	0.129853	0.132412	0.134306
	135	0.058558	0.106747	0.095451	0.111181	0.120655	0.126085	0.129745	0.132332	0.13425
	136	0.058672	0.106663	0.095188	0.110971	0.120493	0.125963	0.129649	0.132261	0.134201
	137	0.058812	0.106579	0.094943	0.110784	0.120345	0.125849	0.129558	0.132193	0.134153
	138	0.058302	0.106497	0.094698	0.110598	0.120193	0.125732	0.129464	0.132122	0.134102
	139	0.05858	0.106418	0.094446	0.110403	0.120033	0.125607	0.129363	0.132046	0.134048
	140	0.058311	0.106339	0.094184	0.110199	0.11986	0.125473	0.129254	0.131964	0.133989
	141	0.058118	0.106261	0.093933	0.110003	0.119691	0.12534	0.129144	0.13188	0.133928
	142	0.058425	0.106184	0.093686	0.109818	0.11953	0.12521	0.129037	0.131797	0.133866
	143	0.05787	0.106108	0.093422	0.109611	0.119351	0.125064	0.128916	0.131704	0.133796
	144	0.058231	0.106032	0.093144	0.109386	0.11916	0.124907	0.128786	0.131604	0.133723
	145	0.058257	0.105956	0.092872	0.109171	0.118979	0.124759	0.128663	0.131511	0.133654
	146	0.057348	0.105879	0.092609	0.108975	0.118816	0.124628	0.128553	0.131428	0.133593
	147	0.05772	0.105801	0.092349	0.10879	0.118659	0.1245	0.128445	0.131345	0.133532
	148	0.057444	0.105725	0.092074	0.108591	0.118487	0.124361	0.128327	0.131254	0.133466
	149	0.057792	0.10565	0.091765	0.108338	0.118268	0.124185	0.12818	0.131142	0.133384
	150	0.057452	0.105576	0.091454	0.108064	0.118033	0.123995	0.12802	0.131021	0.133294
	151	0.057328	0.105502	0.091176	0.107822	0.117828	0.12383	0.12788	0.130913	0.133214
	152	0.057293	0.105428	0.090929	0.107617	0.117655	0.123689	0.127759	0.130819	0.133143
	153	0.056994	0.105354	0.090683	0.10742	0.11749	0.123553	0.127643	0.130727	0.133074
	154	0.057476	0.105281	0.0904	0.107178	0.117289	0.123387	0.127505	0.130616	0.132991
	155	0.057003	0.105208	0.090101	0.106912	0.11707	0.123208	0.127357	0.130498	0.132902
	156	0.056494	0.105137	0.089836	0.106693	0.116888	0.12306	0.127235	0.130398	0.132828
	157	0.05719	0.105067	0.089593	0.106499	0.116719	0.12292	0.127121	0.130304	0.132756
	158	0.056853	0.104998	0.089339	0.106289	0.116527	0.122759	0.126989	0.130194	0.132672
	159	0.057018	0.104929	0.089069	0.106057	0.116309	0.122573	0.126834	0.130066	0.132574
	160	0.056706	0.10486	0.088784	0.105804	0.116073	0.12237	0.126664	0.129924	0.132465
	161	0.056658	0.10479	0.088492	0.105552	0.115845	0.122172	0.1265	0.129786	0.132359
	162	0.057094	0.10472	0.088195	0.105284	0.115612	0.121969	0.126335	0.129648	0.132253
	163	0.05629	0.104652	0.087895	0.105004	0.115373	0.121763	0.126168	0.129511	0.132149
	164	0.056647	0.104585	0.087588	0.104719	0.115135	0.121561	0.126005	0.129379	0.132049
	165	0.05578	0.104519	0.087282	0.10443	0.114894	0.121357	0.125839	0.129245	0.131949
	166	0.057162	0.104452	0.086993	0.104153	0.114659	0.121157	0.125675	0.129112	0.131848
	167	0.055992	0.104387	0.086709	0.103879	0.114424	0.120953	0.125506	0.128973	0.131742
	168	0.056179	0.104324	0.086431	0.103635	0.114213	0.120768	0.125352	0.128846	0.131644
	169	0.056254	0.104262	0.08614	0.103388	0.114001	0.12058	0.125196	0.128716	0.131544
	170	0.057034	0.1042	0.085842	0.103127	0.11377	0.120375	0.125021	0.128575	0.131435
	171	0.056106	0.104136	0.085554	0.102862	0.113525	0.120153	0.124827	0.128417	0.131313
	172	0.056326	0.104072	0.085273	0.1026	0.11327	0.119919	0.124619	0.128246	0.13118
	173	0.056325	0.104008	0.08498	0.102328	0.113007	0.11968	0.124407	0.12807	0.131044
	174	0.056489	0.103945	0.084705	0.102085	0.112762	0.119454	0.124207	0.127902	0.130911
	175	0.055501	0.103883	0.084456	0.101875	0.112535	0.119241	0.124017	0.127738	0.13078
	176	0.055586	0.103822	0.084192	0.10164	0.112299	0.119024	0.123824	0.127573	0.130651
	177	0.056251	0.103762	0.083887	0.101336	0.112017	0.118773	0.123604	0.127389	0.130507
	178	0.055393	0.103704	0.083544	0.100962	0.111679	0.118474	0.123343	0.127175	0.130341
	179	0.055685	0.103647	0.083204	0.100599	0.111346	0.118173	0.123083	0.126958	0.130173
	180	0.055155	0.103589	0.082897	0.100275	0.111047	0.117899	0.122846	0.126759	0.130018
	181	0.055807	0.103532	0.08265	0.10003	0.110831	0.117701	0.122676	0.126617	0.129907
	182	0.055472	0.103476	0.082418	0.099816	0.11065	0.117534	0.122537	0.1265	0.129813
	183	0.055313	0.10342	0.082149	0.099551	0.110427	0.117325	0.122362	0.126354	0.129699
	184	0.05541	0.103365	0.081855	0.099245	0.110164	0.117072	0.122148	0.126172	0.129556
	185	0.054807	0.103309	0.081566	0.098928	0.109875	0.116795	0.121908	0.125967	0.129396
	186	0.055028	0.103253	0.081294	0.098636	0.1096	0.116532	0.121678	0.125766	0.129239
	187	0.054624	0.103196	0.081015	0.098336	0.109332	0.116281	0.121456	0.125573	0.129087
	188	0.055615	0.10314	0.080698	0.09798	0.109017	0.115993	0.1212	0.125354	0.128916
	189	0.054955	0.103085	0.080359	0.097589	0.108662	0.11567	0.120907	0.125104	0.128719
	190	0.055149	0.103031	0.080031	0.097226	0.108323	0.115352	0.120617	0.124856	0.128521
	191	0.05526	0.102978	0.07973	0.096898	0.108003	0.115047	0.120337	0.124614	0.128327
	192	0.055247	0.102926	0.079452	0.096592	0.107685	0.114738	0.120056	0.124371	0.128132
	193	0.05505	0.102874	0.07916	0.096242	0.107333	0.114394	0.119747	0.124107	0.12792
	194	0.054304	0.102822	0.078857	0.095895	0.106999	0.114061	0.119451	0.123854	0.127717
	195	0.054345	0.10277	0.078567	0.095599	0.106735	0.113794	0.119213	0.123648	0.12755
	196	0.054451	0.102718	0.078296	0.095339	0.106515	0.113572	0.119011	0.123471	0.127405
	197	0.05429	0.102667	0.07801	0.095038	0.106261	0.113323	0.11878	0.12327	0.127241
	198	0.054981	0.102617	0.077719	0.094696	0.105949	0.113019	0.118497	0.123022	0.127037
	199	0.054973	0.102568	0.077418	0.094325	0.105577	0.112649	0.118158	0.122724	0.126794
	200	0.054664	0.10252	0.077119	0.093976	0.105203	0.112271	0.117809	0.122419	0.126543
	201	0.05496	0.102471	0.076844	0.093673	0.10487	0.111933	0.117495	0.12214	0.126313
	202	0.054499	0.102422	0.076554	0.093355	0.10454	0.111605	0.117189	0.121867	0.126089
	203	0.054754	0.102374	0.076219	0.092931	0.104126	0.111213	0.116826	0.121549	0.125828
	204	0.05523	0.102325	0.075853	0.092426	0.103625	0.110742	0.116385	0.121164	0.125514
	205	0.054539	0.102277	0.075512	0.091962	0.103141	0.110279	0.115946	0.120777	0.125196
	206	0.054814	0.102229	0.075238	0.091635	0.102773	0.109916	0.115596	0.120457	0.124929
	207	0.054691	0.102181	0.074989	0.091361	0.102472	0.109618	0.115307	0.120187	0.124699
	208	0.054324	0.102132	0.074698	0.091009	0.10213	0.109285	0.114986	0.119892	0.124449
	209	0.054468	0.102085	0.074378	0.090609	0.101762	0.108935	0.114655	0.11959	0.12419
	210	0.054195	0.102037	0.074064	0.090217	0.101397	0.108575	0.114318	0.119278	0.123923
	211	0.053189	0.10199	0.073786	0.089851	0.101031	0.108204	0.113964	0.118947	0.123641
	212	0.054174	0.101943	0.073527	0.089488	0.100664	0.10784	0.113618	0.118624	0.123365
	213	0.05445	0.101898	0.07324	0.089079	0.10028	0.107468	0.113268	0.1183	0.123092
	214	0.054599	0.101852	0.072908	0.088632	0.099881	0.107079	0.112901	0.117964	0.122808
	215	0.053673	0.101806	0.072577	0.088224	0.099523	0.106719	0.112556	0.117647	0.122538
	216	0.053696	0.10176	0.072268	0.087876	0.09922	0.1064	0.112248	0.117357	0.122289
	217	0.054371	0.101715	0.071968	0.087468	0.09884	0.106001	0.111869	0.117004	0.12199
	218	0.053655	0.101671	0.071642	0.086942	0.098311	0.105455	0.111353	0.11653	0.121591
	219	0.053584	0.101627	0.07134	0.086482	0.097815	0.104935	0.110861	0.11607	0.121201
	220	0.053848	0.101583	0.071064	0.086135	0.097431	0.104529	0.110473	0.115699	0.12088
	221	0.053636	0.101539	0.070775	0.085782	0.097042	0.104124	0.110081	0.115323	0.120552
	222	0.053227	0.101495	0.070487	0.085419	0.096655	0.103725	0.109687	0.114945	0.120218
	223	0.053423	0.101451	0.070192	0.085026	0.09625	0.10332	0.109288	0.114564	0.119881
	224	0.053597	0.101408	0.06989	0.084595	0.095799	0.102871	0.108847	0.114149	0.119515
	225	0.053235	0.101367	0.069608	0.084172	0.095334	0.102404	0.108384	0.113715	0.119132
	226	0.053833	0.101326	0.069322	0.083716	0.094826	0.101888	0.107871	0.113236	0.118709
	227	0.053367	0.101284	0.069013	0.083227	0.094288	0.101333	0.10732	0.112719	0.118252
	228	0.053007	0.101241	0.06873	0.082844	0.093867	0.100886	0.10688	0.112294	0.117869
	229	0.053582	0.101198	0.06848	0.082529	0.093511	0.100499	0.106501	0.111925	0.117532
	230	0.05345	0.101156	0.068212	0.082144	0.093095	0.100054	0.106058	0.111501	0.117149
	231	0.05313	0.101114	0.067939	0.081754	0.092666	0.099594	0.105596	0.111052	0.116742
	232	0.053779	0.101074	0.067674	0.081387	0.092234	0.099135	0.105127	0.110591	0.11632
	233	0.053151	0.101033	0.067409	0.081026	0.091805	0.098664	0.104639	0.110106	0.115875
	234	0.053114	0.100992	0.067136	0.080675	0.091427	0.098245	0.104206	0.109669	0.115469
	235	0.053919	0.100951	0.066849	0.080282	0.090997	0.097765	0.103719	0.109183	0.11502
	236	0.053158	0.100911	0.066555	0.07982	0.090473	0.097194	0.103142	0.108618	0.114505
	237	0.053233	0.100871	0.06627	0.079302	0.089901	0.096588	0.102526	0.108018	0.113964
	238	0.053726	0.100832	0.065998	0.078823	0.08936	0.096006	0.101925	0.107431	0.113433
	239	0.053222	0.100795	0.065712	0.078368	0.088842	0.095444	0.101349	0.106866	0.112914
	240	0.053778	0.100758	0.065397	0.077928	0.088365	0.094927	0.100833	0.106351	0.112435
	241	0.053044	0.100721	0.065109	0.077509	0.087894	0.094399	0.1003	0.105815	0.111937
	242	0.052983	0.100684	0.064874	0.077173	0.087523	0.093982	0.099872	0.105375	0.111522
	243	0.053025	0.100646	0.064654	0.076761	0.087092	0.093533	0.099414	0.10491	0.111091
	244	0.052763	0.100609	0.064397	0.076222	0.086523	0.092944	0.098821	0.104317	0.110554
	245	0.052457	0.100572	0.064091	0.075601	0.085892	0.092293	0.098176	0.103675	0.109975
	246	0.052361	0.100534	0.063786	0.074965	0.085272	0.091639	0.097533	0.103035	0.109392
	247	0.052817	0.100496	0.063532	0.074418	0.084727	0.091037	0.096934	0.102433	0.108833
	248	0.052846	0.100457	0.063325	0.073957	0.084207	0.090448	0.096326	0.101816	0.108257
	249	0.052956	0.100419	0.063118	0.073519	0.083665	0.089838	0.095682	0.101159	0.107642
	250	0.052366	0.100381	0.062907	0.073146	0.083171	0.089286	0.095084	0.100541	0.107061
	251	0.052996	0.100344	0.062671	0.072769	0.082661	0.088731	0.094479	0.099912	0.106469
	252	0.052383	0.100307	0.062403	0.072322	0.082071	0.088098	0.093795	0.099204	0.105801
	253	0.052496	0.100272	0.062136	0.071919	0.081541	0.087501	0.093146	0.09852	0.105148
	254	0.052614	0.100237	0.061893	0.071586	0.081121	0.087003	0.092603	0.097938	0.104586
	255	0.052571	0.100205	0.061644	0.071199	0.080659	0.086442	0.092005	0.097303	0.103973
	256	0.053174	0.100172	0.061375	0.07068	0.080101	0.085792	0.091327	0.096588	0.103292
	257	0.052794	0.100138	0.06111	0.07007	0.079455	0.085076	0.090589	0.095815	0.102559
	258	0.05263	0.100105	0.060896	0.069597	0.078942	0.084498	0.08999	0.095173	0.101943
	259	0.052979	0.100071	0.060703	0.069284	0.078587	0.084075	0.08954	0.094682	0.101464
	260	0.052826	0.100038	0.060479	0.068852	0.078059	0.083465	0.088898	0.09401	0.100826
	261	0.052276	0.100006	0.060231	0.068193	0.077291	0.082637	0.088039	0.093135	0.100012
	262	0.052555	0.099973	0.060005	0.067532	0.076557	0.081876	0.087255	0.092333	0.099262
	263	0.052629	0.099941	0.059812	0.067077	0.076017	0.081294	0.086651	0.091698	0.09865
	264	0.052114	0.099909	0.059625	0.066782	0.075649	0.080849	0.086197	0.091203	0.098153
	265	0.052591	0.099877	0.05941	0.066433	0.075237	0.080353	0.085699	0.090673	0.097612
	266	0.051761	0.099846	0.059174	0.065995	0.074771	0.079839	0.085177	0.09012	0.09705
	267	0.052186	0.099815	0.058992	0.06563	0.074387	0.079437	0.084752	0.089654	0.096574
	268	0.051899	0.099783	0.058826	0.065255	0.073945	0.078961	0.084238	0.089098	0.096017
	269	0.053465	0.099752	0.058583	0.06463	0.073135	0.078035	0.083243	0.088058	0.095009
	270	0.051802	0.099721	0.05832	0.063999	0.072282	0.077037	0.082151	0.086922	0.093903
	271	0.052021	0.099689	0.05811	0.063536	0.071637	0.076312	0.081354	0.086085	0.093074
	272	0.052168	0.099655	0.057921	0.063159	0.071127	0.075778	0.080781	0.085472	0.092455
	273	0.051846	0.099623	0.057703	0.062757	0.070638	0.075243	0.080224	0.084878	0.091853
	274	0.052501	0.099592	0.057483	0.062326	0.070091	0.074581	0.079517	0.084129	0.091101
	275	0.052027	0.099563	0.057298	0.06201	0.069687	0.074024	0.078903	0.083471	0.090418
	276	0.051865	0.099532	0.057135	0.061724	0.069415	0.073645	0.078488	0.083022	0.08993
	277	0.053023	0.099501	0.056922	0.061149	0.068838	0.073031	0.077848	0.082349	0.089246
	278	0.052216	0.099469	0.056695	0.060422	0.067957	0.072094	0.076858	0.0813	0.088211
	279	0.05214	0.099438	0.056502	0.059925	0.067304	0.071364	0.076055	0.080425	0.087327
	280	0.051361	0.099408	0.056301	0.059539	0.066841	0.070825	0.075445	0.079744	0.086622
	281	0.051922	0.099379	0.056102	0.059158	0.066441	0.07038	0.074951	0.079195	0.08606
	282	0.052175	0.099349	0.05593	0.058666	0.065926	0.069842	0.074376	0.078585	0.085457
	283	0.052212	0.09932	0.055769	0.058062	0.065211	0.069084	0.073575	0.077747	0.084631
	284	0.051478	0.09929	0.055634	0.05758	0.06458	0.06838	0.072813	0.076939	0.083809
	285	0.052093	0.099261	0.055493	0.057209	0.064122	0.067845	0.072212	0.076284	0.083122
	286	0.051504	0.099232	0.055324	0.056779	0.06367	0.067302	0.071604	0.075616	0.082429
	287	0.052281	0.099202	0.055126	0.056233	0.063143	0.066693	0.070933	0.074897	0.081694
	288	0.05203	0.099173	0.054919	0.055701	0.06264	0.066114	0.070303	0.074243	0.081023
	289	0.051197	0.099145	0.054737	0.055231	0.062112	0.065486	0.069613	0.073525	0.080288
	290	0.051957	0.099117	0.054585	0.054819	0.061548	0.06482	0.068882	0.072743	0.07948
	291	0.051887	0.099088	0.054427	0.054349	0.06079	0.063943	0.067923	0.071697	0.078422
	292	0.051597	0.099061	0.05425	0.053815	0.059956	0.062982	0.066855	0.07053	0.07724
	293	0.051194	0.099034	0.054095	0.053453	0.059464	0.062401	0.066186	0.069784	0.076462
	294	0.051795	0.099009	0.053974	0.053285	0.059292	0.062166	0.065893	0.069445	0.07607
	295	0.051464	0.098982	0.053852	0.052997	0.058977	0.061801	0.065489	0.069009	0.075574
	296	0.051306	0.098956	0.053729	0.05249	0.058363	0.061122	0.064763	0.068245	0.074755
	297	0.05163	0.098929	0.05363	0.05203	0.057821	0.060482	0.064076	0.067528	0.07397
	298	0.050648	0.098902	0.053512	0.051616	0.057401	0.059945	0.063484	0.066925	0.073296
	299	0.051749	0.098874	0.053368	0.051086	0.056865	0.059294	0.062767	0.066211	0.072542
	300	0.051603	0.098845	0.05321	0.050421	0.056103	0.058429	0.061801	0.065228	0.071551
	301	0.051435	0.098817	0.053066	0.049956	0.055534	0.057776	0.061053	0.064443	0.070745
	302	0.051317	0.098788	0.052942	0.049754	0.055294	0.057481	0.060697	0.064046	0.070294
	303	0.051552	0.098761	0.052819	0.04949	0.054874	0.057031	0.060216	0.063517	0.069705
	304	0.051171	0.098735	0.052664	0.048865	0.053903	0.05601	0.059131	0.062341	0.068496
	305	0.051588	0.098709	0.05251	0.048274	0.053059	0.055083	0.05813	0.061252	0.067374
	306	0.051355	0.098684	0.052373	0.047951	0.052686	0.054624	0.057613	0.060678	0.066757
	307	0.051799	0.098659	0.052248	0.047666	0.052449	0.054317	0.057255	0.060282	0.066311
	308	0.051122	0.098634	0.052107	0.047142	0.051865	0.053709	0.056601	0.05957	0.06554
	309	0.051374	0.098611	0.051987	0.046589	0.051198	0.053063	0.055948	0.058859	0.06476
	310	0.051366	0.098587	0.051907	0.04613	0.050605	0.052475	0.055352	0.058218	0.06405
	311	0.050811	0.098563	0.051835	0.045789	0.050204	0.052023	0.054885	0.057721	0.063491
	312	0.050661	0.098537	0.051756	0.045536	0.04998	0.051699	0.054529	0.057327	0.063023
	313	0.05101	0.098511	0.051681	0.045249	0.049681	0.051299	0.054083	0.05682	0.062443
	314	0.051047	0.098486	0.051625	0.045052	0.049439	0.05098	0.053724	0.056415	0.061959
	315	0.050704	0.098461	0.051555	0.044836	0.04908	0.050559	0.053269	0.055914	0.06138
	316	0.05114	0.098437	0.051437	0.044415	0.04837	0.049766	0.052419	0.054997	0.060408
	317	0.050623	0.098413	0.051279	0.043882	0.047493	0.048823	0.051374	0.053883	0.059243
	318	0.050729	0.098388	0.051136	0.043565	0.04706	0.048406	0.050864	0.053337	0.058633
	319	0.051225	0.098364	0.050995	0.043184	0.04667	0.048059	0.050446	0.05289	0.058105
	320	0.050669	0.09834	0.050881	0.042914	0.046497	0.047938	0.050303	0.052737	0.057859
	321	0.050549	0.098317	0.050801	0.042824	0.046431	0.047915	0.050284	0.052737	0.05777
	322	0.050803	0.098295	0.050734	0.042484	0.045816	0.047314	0.049658	0.052104	0.057054
	323	0.050511	0.098272	0.050685	0.042104	0.045173	0.046692	0.048999	0.051416	0.056296
	324	0.051656	0.098248	0.050597	0.041693	0.044566	0.04612	0.048377	0.050752	0.055561
	325	0.050473	0.098225	0.05044	0.041169	0.043896	0.045453	0.047605	0.049909	0.054633
	326	0.050519	0.098201	0.050303	0.040808	0.043525	0.045048	0.047102	0.049347	0.053986
	327	0.051449	0.098178	0.050197	0.040438	0.043121	0.044605	0.04658	0.048748	0.053335
	328	0.050751	0.098156	0.050112	0.039883	0.042324	0.043716	0.045639	0.047713	0.052258
	329	0.050305	0.098135	0.050076	0.039599	0.04188	0.043174	0.045121	0.047165	0.051669
	330	0.051248	0.098114	0.050058	0.039586	0.041838	0.043063	0.045055	0.047116	0.051562
	331	0.050491	0.098093	0.050003	0.039569	0.041809	0.043002	0.044988	0.047037	0.051391
	332	0.050551	0.098071	0.049903	0.039429	0.041651	0.042851	0.044798	0.046811	0.051064
	333	0.050673	0.09805	0.049769	0.039011	0.041091	0.042254	0.044159	0.046133	0.050306
	334	0.050657	0.098029	0.049644	0.038431	0.040181	0.041288	0.043173	0.045094	0.049185
	335	0.050173	0.098007	0.04956	0.038144	0.039699	0.040818	0.04272	0.044609	0.048614
	336	0.050737	0.097985	0.049513	0.038103	0.039673	0.040807	0.042736	0.04464	0.048567
	337	0.050407	0.097962	0.04945	0.037774	0.039233	0.0403	0.04219	0.044094	0.047922
	338	0.05051	0.097939	0.049392	0.0375	0.038956	0.039968	0.041788	0.043689	0.047427
	339	0.050367	0.097917	0.049362	0.037414	0.039017	0.039999	0.041784	0.043686	0.047364
	340	0.050641	0.097896	0.049335	0.037323	0.039048	0.039994	0.041739	0.04362	0.047248
	341	0.050553	0.097877	0.049256	0.037111	0.038839	0.039714	0.041396	0.043251	0.046819
	342	0.050468	0.097857	0.049126	0.036754	0.038319	0.039082	0.040695	0.042501	0.045967
	343	0.050173	0.097838	0.049026	0.036482	0.037798	0.038494	0.040047	0.041786	0.04511
	344	0.050289	0.097819	0.048974	0.03648	0.03761	0.038321	0.03985	0.041551	0.044758
	345	0.050092	0.0978	0.048965	0.03654	0.037538	0.038262	0.039814	0.041509	0.044644
	346	0.049713	0.097782	0.048923	0.03625	0.037	0.037667	0.039196	0.040895	0.043941
	347	0.05041	0.097764	0.048833	0.035819	0.036437	0.037014	0.038464	0.040179	0.043129
	348	0.04945	0.097746	0.048735	0.035413	0.036094	0.036581	0.037959	0.039686	0.042563
	349	0.050712	0.097727	0.048655	0.035147	0.035987	0.036477	0.037867	0.039613	0.042495
	350	0.050148	0.097708	0.048598	0.034769	0.035471	0.036004	0.037439	0.039189	0.042069
	351	0.050945	0.097689	0.048549	0.034293	0.034677	0.03524	0.036673	0.038402	0.041206
	352	0.049887	0.09767	0.048506	0.03393	0.034072	0.034643	0.036009	0.037699	0.040385
	353	0.050121	0.09765	0.048472	0.03384	0.034076	0.034658	0.036017	0.03772	0.040292
	354	0.050077	0.09763	0.048416	0.033838	0.034274	0.03487	0.036281	0.038028	0.040576
	355	0.050219	0.097612	0.048352	0.033632	0.033951	0.034475	0.035906	0.03767	0.040201
	356	0.05056	0.097594	0.048293	0.033293	0.033284	0.033711	0.035118	0.036845	0.039286
	357	0.050939	0.097575	0.048221	0.032982	0.032664	0.033102	0.034448	0.036063	0.038379
	358	0.049904	0.097557	0.048159	0.032871	0.032471	0.032996	0.034217	0.035736	0.037996
	359	0.050058	0.09754	0.048141	0.033027	0.032807	0.033358	0.034438	0.035937	0.038216
	360	0.049692	0.097522	0.048137	0.03304	0.032875	0.033313	0.034331	0.035831	0.038111
	361	0.050474	0.097504	0.048134	0.032866	0.0326	0.032922	0.033955	0.035468	0.03771
	362	0.049936	0.097486	0.0481	0.032691	0.032375	0.032708	0.033734	0.035314	0.037529
	363	0.049329	0.097468	0.048055	0.032776	0.032671	0.033088	0.034083	0.035767	0.037998
	364	0.050204	0.09745	0.048	0.032704	0.032653	0.033024	0.033965	0.035652	0.037839
	365	0.050883	0.097431	0.047942	0.032279	0.031885	0.032074	0.032969	0.034542	0.036656
	366	0.050001	0.097412	0.047913	0.032015	0.031392	0.031478	0.032352	0.033784	0.035815
	367	0.049972	0.097395	0.047899	0.031986	0.031477	0.031648	0.03254	0.03395	0.035958
	368	0.04979	0.097379	0.047879	0.032014	0.031746	0.032089	0.032988	0.034429	0.036424
	369	0.049766	0.097362	0.047837	0.031783	0.0314	0.031783	0.032682	0.034091	0.036056
	370	0.049648	0.097344	0.047782	0.031292	0.030343	0.030533	0.031413	0.032737	0.034631
	371	0.049898	0.097325	0.047751	0.031182	0.030084	0.030247	0.031171	0.032523	0.034427
	372	0.049666	0.097307	0.047713	0.031314	0.030534	0.03092	0.031851	0.033346	0.035253
	373	0.049912	0.09729	0.04764	0.031067	0.030334	0.030761	0.031594	0.033077	0.034935
	374	0.049435	0.097274	0.047586	0.030718	0.0298	0.030143	0.03089	0.032258	0.034072
	375	0.049729	0.09726	0.047571	0.030643	0.029652	0.029971	0.030732	0.03202	0.033795
	376	0.049866	0.097245	0.047526	0.030532	0.029362	0.029657	0.030423	0.031686	0.03343
	377	0.049982	0.09723	0.047462	0.030399	0.029079	0.029385	0.030104	0.0314	0.033128
	378	0.050746	0.097215	0.047426	0.030315	0.028831	0.029131	0.029772	0.031081	0.032737
	379	0.050106	0.097198	0.04742	0.030249	0.028535	0.028779	0.029374	0.030616	0.032172
	380	0.049627	0.097182	0.047414	0.030127	0.028292	0.02848	0.029071	0.030223	0.03179
	381	0.050047	0.097168	0.047376	0.029801	0.027918	0.028058	0.028611	0.029712	0.03137
	382	0.050187	0.097154	0.047347	0.029571	0.027737	0.02781	0.028401	0.029494	0.031131
	383	0.049358	0.097139	0.047341	0.029584	0.027958	0.028002	0.028697	0.029815	0.031329
	384	0.049582	0.097123	0.047348	0.029732	0.028366	0.028365	0.029128	0.030274	0.031736
	385	0.050156	0.097107	0.047288	0.029541	0.028152	0.027987	0.028744	0.029926	0.031452
	386	0.049736	0.097093	0.047219	0.029292	0.027788	0.02744	0.028204	0.029392	0.031009
	387	0.049734	0.097077	0.047197	0.029257	0.027917	0.027639	0.028503	0.029734	0.031426
	388	0.049471	0.097061	0.047195	0.029191	0.028061	0.027939	0.028813	0.030086	0.031749
	389	0.050316	0.097046	0.047157	0.028761	0.027363	0.027201	0.027868	0.029053	0.030561
	390	0.049998	0.097032	0.047099	0.028387	0.026648	0.026463	0.026986	0.028018	0.029432
	391	0.049742	0.097018	0.047056	0.028368	0.026804	0.026786	0.027305	0.02827	0.029673
	392	0.049216	0.097003	0.047083	0.028767	0.027814	0.028101	0.028701	0.029774	0.031251
	393	0.049909	0.096987	0.047146	0.028949	0.028044	0.028316	0.028831	0.02998	0.031512
	394	0.049469	0.096972	0.047154	0.028619	0.027106	0.027024	0.027453	0.028522	0.029975
	395	0.049738	0.09696	0.047101	0.028411	0.02668	0.026518	0.026966	0.027966	0.029306
	396	0.049979	0.096946	0.047042	0.028415	0.026828	0.026832	0.027357	0.028384	0.02965
	397	0.049876	0.096931	0.047003	0.028291	0.02661	0.026712	0.02727	0.02831	0.029561
	398	0.049734	0.096916	0.046959	0.028167	0.026256	0.026268	0.02677	0.027777	0.029086
	399	0.049561	0.096902	0.046941	0.028202	0.02625	0.026184	0.026601	0.027522	0.028953
	400	0.049951	0.096888	0.046916	0.028097	0.026225	0.026103	0.026523	0.027317	0.028798
	401	0.049767	0.096874	0.046894	0.027714	0.025695	0.025459	0.025881	0.026543	0.027933
	402	0.049952	0.096861	0.046891	0.027547	0.025502	0.025287	0.025717	0.026392	0.027726
	403	0.049271	0.096849	0.046876	0.027611	0.025606	0.025419	0.025864	0.026627	0.027982
	404	0.050149	0.096836	0.046831	0.02761	0.025525	0.025269	0.025727	0.026501	0.027878
	405	0.049545	0.096824	0.046761	0.027545	0.025474	0.025213	0.025714	0.026429	0.027773
	406	0.049526	0.096811	0.046723	0.027739	0.025928	0.025747	0.026315	0.027048	0.028298
	407	0.049476	0.096799	0.046725	0.027877	0.026212	0.026068	0.026602	0.027422	0.028625
	408	0.049486	0.096785	0.046723	0.027613	0.02569	0.025525	0.025889	0.026803	0.028048
	409	0.049272	0.09677	0.046705	0.027414	0.025418	0.025258	0.025514	0.026434	0.027702
	410	0.049498	0.096757	0.046654	0.027309	0.025443	0.025253	0.025479	0.026329	0.027531
	411	0.049329	0.096744	0.04663	0.027464	0.0259	0.025714	0.02597	0.02673	0.027867
	412	0.049298	0.096731	0.046624	0.027418	0.025953	0.025762	0.026001	0.026858	0.028068
	413	0.049715	0.096717	0.046623	0.027255	0.025625	0.025468	0.025714	0.026693	0.028019
	414	0.049611	0.096705	0.046609	0.027087	0.0252	0.025018	0.025359	0.026353	0.027695
	415	0.049548	0.096692	0.046603	0.027043	0.025127	0.02488	0.025279	0.026184	0.027385
	416	0.04914	0.09668	0.046567	0.027007	0.025173	0.024944	0.025304	0.026094	0.027276
	417	0.049371	0.096669	0.046506	0.026943	0.024999	0.024782	0.025062	0.025834	0.027177
	418	0.048819	0.096659	0.046496	0.027042	0.025097	0.025028	0.025398	0.02624	0.027772
	419	0.049289	0.096648	0.046525	0.027035	0.025141	0.025325	0.025882	0.026862	0.028471
	420	0.04872	0.096636	0.046517	0.026699	0.024662	0.024997	0.025588	0.026663	0.028261
	421	0.048918	0.096624	0.046471	0.026347	0.02407	0.02433	0.024818	0.025892	0.027358
	422	0.049327	0.096612	0.046432	0.026253	0.023819	0.023843	0.024178	0.025189	0.026443
	423	0.049294	0.096598	0.046412	0.02649	0.024285	0.024258	0.024583	0.02554	0.026805
	424	0.049297	0.096585	0.046394	0.026772	0.024896	0.024997	0.025395	0.026301	0.027706
	425	0.04951	0.096572	0.046364	0.026784	0.024871	0.025072	0.025396	0.026229	0.027666
	426	0.049394	0.096561	0.046321	0.026527	0.024286	0.024453	0.024621	0.025345	0.026736
	427	0.049608	0.09655	0.046286	0.026327	0.023884	0.023914	0.023935	0.024517	0.025827
	428	0.049555	0.096537	0.046274	0.02623	0.023756	0.023622	0.023633	0.024113	0.025428
	429	0.049173	0.096525	0.046266	0.026206	0.023715	0.023445	0.023483	0.023883	0.025156
	430	0.049381	0.096514	0.046265	0.0262	0.023696	0.023353	0.023364	0.023753	0.025002
	431	0.049354	0.096503	0.046253	0.026179	0.023732	0.023399	0.023357	0.023755	0.025043
	432	0.049658	0.096492	0.046231	0.026099	0.02372	0.023499	0.023551	0.023925	0.025292
	433	0.049335	0.09648	0.046222	0.026094	0.023781	0.023654	0.023851	0.0243	0.025658
	434	0.049034	0.096469	0.046204	0.026125	0.023776	0.023717	0.023912	0.024479	0.025696
	435	0.049285	0.096459	0.046185	0.026144	0.023835	0.023949	0.024138	0.024872	0.025951
	436	0.049128	0.096449	0.046191	0.026175	0.023826	0.023967	0.024189	0.024977	0.025905
	437	0.048478	0.096437	0.046224	0.026393	0.02395	0.023934	0.024225	0.025023	0.025829
	438	0.048626	0.096426	0.046217	0.026568	0.024039	0.023803	0.024133	0.025017	0.025834
	439	0.049191	0.096415	0.046169	0.02649	0.023846	0.023448	0.023734	0.024704	0.025612
	440	0.048937	0.096404	0.046141	0.026343	0.023751	0.023478	0.023751	0.024731	0.025712
	441	0.049168	0.096392	0.046153	0.026296	0.023954	0.023981	0.024254	0.02515	0.026091
	442	0.048682	0.096382	0.046118	0.026108	0.023856	0.024094	0.024283	0.025171	0.026073
	443	0.048688	0.096373	0.046062	0.025901	0.023451	0.023674	0.023716	0.024608	0.025471
	444	0.05051	0.096362	0.046051	0.025776	0.022987	0.022958	0.022988	0.023744	0.024711
	445	0.048745	0.09635	0.046058	0.025799	0.02297	0.022895	0.023039	0.023656	0.024845
	446	0.049065	0.096339	0.046048	0.0259	0.02334	0.023478	0.023665	0.024352	0.025542
	447	0.048398	0.096329	0.046019	0.025855	0.023458	0.023542	0.023651	0.024482	0.025517
	448	0.048971	0.09632	0.046013	0.025832	0.023451	0.023373	0.023444	0.02428	0.025163
	449	0.049198	0.096311	0.046015	0.025631	0.023026	0.022879	0.023025	0.023737	0.024564
	450	0.04861	0.096303	0.046	0.025423	0.022596	0.022573	0.022879	0.02349	0.024347
	451	0.048773	0.096295	0.045974	0.025413	0.022637	0.022836	0.023219	0.023759	0.024723
	452	0.049035	0.096285	0.045958	0.025482	0.022577	0.022723	0.022965	0.023499	0.024317
	453	0.048412	0.096274	0.045965	0.025622	0.022679	0.022616	0.022802	0.023286	0.024067
	454	0.048604	0.096263	0.045984	0.025931	0.023303	0.023203	0.023456	0.024021	0.024959
	455	0.048362	0.096253	0.045971	0.026008	0.023552	0.023531	0.023833	0.024566	0.025614
	456	0.048669	0.096243	0.04592	0.025656	0.022988	0.022906	0.023248	0.023978	0.024866
	457	0.048689	0.096233	0.045888	0.025437	0.022547	0.02233	0.022618	0.023346	0.024035
	458	0.048793	0.096223	0.045862	0.025361	0.022403	0.022095	0.022249	0.022921	0.023591
	459	0.049407	0.096214	0.045845	0.025337	0.022473	0.022044	0.022071	0.022565	0.023309
	460	0.048368	0.096206	0.045836	0.02529	0.022374	0.02179	0.021756	0.02207	0.022807
	461	0.048853	0.096197	0.045852	0.025375	0.022546	0.022105	0.022119	0.022435	0.023151
	462	0.049532	0.096187	0.04588	0.025673	0.023189	0.023187	0.023223	0.023759	0.024491
	463	0.048793	0.096177	0.045868	0.025613	0.023073	0.023212	0.023253	0.023915	0.024727
	464	0.04856	0.096167	0.045838	0.025405	0.02268	0.022635	0.022664	0.023294	0.024135
	465	0.048569	0.096157	0.045813	0.025334	0.022638	0.02242	0.022455	0.023003	0.023785
	466	0.049724	0.096149	0.045808	0.025234	0.022563	0.022378	0.02237	0.022903	0.023693
	467	0.048804	0.096142	0.045803	0.025162	0.022512	0.022455	0.022394	0.02292	0.023727
	468	0.049158	0.096135	0.045775	0.025142	0.022501	0.02253	0.02246	0.022986	0.023757
	469	0.049043	0.096127	0.045753	0.025107	0.022241	0.0222	0.022081	0.022568	0.023151
	470	0.048487	0.096117	0.045744	0.025094	0.022023	0.021893	0.021714	0.022225	0.02272
	471	0.048544	0.096107	0.045742	0.025247	0.022206	0.022113	0.021995	0.022676	0.023198
	472	0.04852	0.096098	0.045725	0.025319	0.022389	0.022344	0.022352	0.023123	0.023651
	473	0.048726	0.096089	0.04573	0.025247	0.022144	0.022014	0.022172	0.022814	0.023235
	474	0.049618	0.09608	0.045746	0.025126	0.021975	0.02176	0.021934	0.022338	0.022772
	475	0.049037	0.096072	0.045719	0.024922	0.021814	0.021642	0.021713	0.022088	0.022668
	476	0.048568	0.096064	0.045722	0.025016	0.022256	0.022302	0.022268	0.022733	0.023464
	477	0.048128	0.096055	0.045706	0.025059	0.022426	0.022485	0.022418	0.022966	0.023695
	478	0.048429	0.096046	0.045686	0.024977	0.022189	0.022077	0.022006	0.022565	0.023165
	479	0.048854	0.096037	0.045674	0.024931	0.022046	0.021831	0.021796	0.022395	0.022968
	480	0.048591	0.096029	0.045661	0.024894	0.021917	0.021713	0.021778	0.022463	0.023019
	481	0.048187	0.09602	0.045645	0.02484	0.021717	0.021514	0.021668	0.022396	0.022921
	482	0.048479	0.096011	0.045626	0.024909	0.021768	0.021605	0.021807	0.022492	0.022981
	483	0.048217	0.096003	0.04563	0.025074	0.022153	0.022108	0.022294	0.022924	0.023413
	484	0.048146	0.095995	0.045625	0.025107	0.022415	0.022462	0.022549	0.023202	0.023584
	485	0.048666	0.095988	0.045605	0.024941	0.022182	0.022265	0.022304	0.022949	0.02322
	486	0.048394	0.09598	0.045583	0.024812	0.021922	0.021986	0.022046	0.022718	0.022935
	487	0.048871	0.095972	0.045579	0.02476	0.021825	0.021834	0.021925	0.022627	0.022775
	488	0.048216	0.095964	0.045557	0.024684	0.021671	0.021553	0.021667	0.022411	0.022579
	489	0.048211	0.095954	0.045543	0.024734	0.0219	0.021834	0.022022	0.022798	0.023165
	490	0.048481	0.095944	0.045548	0.02495	0.02253	0.022642	0.022795	0.023542	0.024151
	491	0.04836	0.095936	0.045538	0.024975	0.022458	0.022444	0.022489	0.023123	0.02369
	492	0.048467	0.095929	0.045521	0.024804	0.021761	0.02139	0.02131	0.021755	0.022119
	493	0.048694	0.095922	0.045501	0.024648	0.021329	0.020792	0.020634	0.021012	0.021381
	494	0.048444	0.095915	0.045494	0.024759	0.021529	0.02113	0.02096	0.021487	0.02186
	495	0.04841	0.095907	0.045504	0.024942	0.021941	0.021718	0.021554	0.022174	0.02255
	496	0.048594	0.095898	0.045489	0.02483	0.021764	0.021495	0.021456	0.022062	0.022352
	497	0.048985	0.09589	0.045484	0.024663	0.021632	0.021376	0.021373	0.02194	0.022268
	498	0.048646	0.095882	0.045479	0.024656	0.021864	0.021742	0.021644	0.022295	0.022754
	499	0.048186	0.095874	0.045469	0.02475	0.022165	0.022151	0.022037	0.022734	0.023214
	500	0.047897	0.095866	0.045454	0.024651	0.021882	0.021896	0.021859	0.022527	0.022958
	501	0.047889	0.095859	0.045443	0.024581	0.021681	0.02168	0.021799	0.02242	0.022941
	502	0.047763	0.095852	0.045453	0.024733	0.022021	0.022184	0.022414	0.023064	0.023792
	503	0.048356	0.095845	0.045457	0.024783	0.022148	0.022358	0.022578	0.023311	0.024135
	504	0.048369	0.095837	0.045442	0.024542	0.021523	0.021392	0.021535	0.022189	0.022842
	505	0.048587	0.095829	0.045431	0.024412	0.02126	0.020945	0.020991	0.021537	0.022054
	506	0.04822	0.095821	0.045428	0.024565	0.02141	0.021148	0.02118	0.021741	0.022366
	507	0.047672	0.095814	0.045412	0.024706	0.021609	0.021281	0.021201	0.02186	0.022441
	508	0.047852	0.095807	0.045388	0.02464	0.021744	0.021314	0.021234	0.022043	0.022486
	509	0.047799	0.0958	0.045378	0.024633	0.021907	0.021545	0.021623	0.022452	0.022754
	510	0.048209	0.095794	0.045367	0.024636	0.022143	0.022088	0.022274	0.023078	0.023486
	511	0.047798	0.095787	0.045383	0.024705	0.022412	0.022596	0.02273	0.023506	0.024158
	512	0.047877	0.095781	0.045372	0.024519	0.021823	0.021799	0.021866	0.022506	0.023169
	513	0.048268	0.095774	0.04534	0.024261	0.021117	0.020798	0.020811	0.021312	0.021886
	514	0.048338	0.095767	0.045313	0.024204	0.020996	0.020729	0.020716	0.02125	0.021784
	515	0.048404	0.09576	0.045296	0.024451	0.021481	0.021542	0.021463	0.022094	0.022845
	516	0.048321	0.095751	0.045298	0.024536	0.02156	0.0215	0.021405	0.021964	0.022783
	517	0.047781	0.095744	0.045314	0.024423	0.021399	0.021089	0.020939	0.021471	0.022094
	518	0.048177	0.095739	0.045318	0.024433	0.021635	0.021427	0.021284	0.021904	0.022393
	519	0.048485	0.095733	0.045311	0.024612	0.02214	0.022147	0.021901	0.022535	0.023011
	520	0.047669	0.095726	0.045304	0.024708	0.022147	0.022169	0.021894	0.022531	0.022925
	521	0.048057	0.09572	0.045276	0.024577	0.021749	0.021614	0.021324	0.021961	0.022289
	522	0.048438	0.095715	0.045261	0.024515	0.021527	0.021355	0.021176	0.021741	0.022119
	523	0.04835	0.095709	0.045298	0.024557	0.021419	0.021223	0.021177	0.021663	0.022152
	524	0.048361	0.095702	0.045292	0.024471	0.021255	0.020977	0.020983	0.021401	0.021995
	525	0.047846	0.095696	0.045262	0.024359	0.021247	0.021015	0.020993	0.021605	0.022177
	526	0.047807	0.095691	0.045215	0.024387	0.021606	0.021676	0.021671	0.022384	0.022947
	527	0.04777	0.095684	0.045188	0.024211	0.021359	0.02133	0.021341	0.021848	0.022472
	528	0.047915	0.095677	0.045185	0.024214	0.021358	0.021054	0.020968	0.021273	0.021934
	529	0.047995	0.095672	0.045177	0.024265	0.02141	0.020937	0.020775	0.021051	0.021786
	530	0.048416	0.095666	0.045156	0.024209	0.021433	0.021014	0.020831	0.02114	0.021812
	531	0.04764	0.09566	0.045169	0.024227	0.021395	0.021014	0.020852	0.02109	0.021631
	532	0.04777	0.095655	0.045181	0.024367	0.02137	0.020924	0.020726	0.020851	0.021384
	533	0.047941	0.095651	0.04515	0.024407	0.021231	0.020765	0.02044	0.020532	0.021122
	534	0.048644	0.095645	0.04512	0.024255	0.021037	0.020625	0.020293	0.020441	0.020929
	535	0.048049	0.095638	0.045128	0.024208	0.021071	0.020761	0.020531	0.020774	0.021038
	536	0.048321	0.095631	0.04516	0.024386	0.021476	0.021239	0.021079	0.021361	0.021532
	537	0.047716	0.095626	0.045161	0.024327	0.021474	0.021132	0.020945	0.021215	0.021536
	538	0.04766	0.09562	0.04515	0.024243	0.021379	0.020923	0.020742	0.020926	0.021374
	539	0.04774	0.095613	0.045144	0.024265	0.021477	0.020988	0.02086	0.021072	0.021526
	540	0.047584	0.095607	0.045126	0.024319	0.021661	0.021287	0.021214	0.021526	0.021979
	541	0.047892	0.095602	0.045092	0.024175	0.021281	0.020842	0.020708	0.021011	0.021552
	542	0.048601	0.095596	0.04506	0.023998	0.020918	0.020423	0.020221	0.020477	0.021072
	543	0.048089	0.09559	0.045044	0.023882	0.020818	0.020434	0.020264	0.020533	0.021137
	544	0.047664	0.095584	0.045059	0.024076	0.0212	0.020978	0.020925	0.021211	0.0219
	545	0.047854	0.095579	0.045071	0.024185	0.021267	0.020951	0.020929	0.02124	0.021761
	546	0.048317	0.095573	0.045055	0.024195	0.021136	0.020607	0.020563	0.020929	0.0213
	547	0.047682	0.095568	0.045016	0.024113	0.021087	0.020681	0.020711	0.021216	0.021512
	548	0.048036	0.095563	0.044996	0.024102	0.021258	0.021046	0.021123	0.021663	0.021918
	549	0.047706	0.095558	0.044994	0.023988	0.020958	0.020731	0.020729	0.021102	0.02134
	550	0.047596	0.095552	0.04498	0.02397	0.020703	0.020259	0.020133	0.020314	0.020676
	551	0.047696	0.095547	0.044974	0.024044	0.020711	0.020168	0.020045	0.020245	0.020727
	552	0.048062	0.095541	0.044952	0.024041	0.020687	0.020139	0.020041	0.020271	0.020732
	553	0.048232	0.095535	0.04493	0.023944	0.020592	0.020119	0.020035	0.020278	0.020702
	554	0.047313	0.095528	0.044934	0.024065	0.020874	0.020633	0.020516	0.020886	0.021344
	555	0.047852	0.095522	0.044952	0.024409	0.021573	0.021522	0.021428	0.021945	0.022445
	556	0.047906	0.095516	0.044945	0.024204	0.021277	0.021056	0.020986	0.021462	0.02195
	557	0.048026	0.095511	0.044912	0.024025	0.0209	0.020343	0.020211	0.020495	0.021088
	558	0.047195	0.095506	0.044894	0.023995	0.020891	0.020336	0.02026	0.020495	0.021246
	559	0.048005	0.0955	0.044906	0.024126	0.021293	0.020969	0.020995	0.021267	0.022126
	560	0.048008	0.095494	0.044899	0.02416	0.021424	0.021135	0.021049	0.021197	0.022065
	561	0.047979	0.095489	0.044875	0.024015	0.021139	0.020712	0.020437	0.020385	0.021247
	562	0.047843	0.095482	0.044864	0.023985	0.021108	0.020767	0.020516	0.020509	0.021317
	563	0.047823	0.095477	0.044857	0.024097	0.021261	0.021049	0.020919	0.021077	0.021807
	564	0.048247	0.095471	0.044832	0.023941	0.020967	0.020664	0.020599	0.020791	0.021492
	565	0.047876	0.095466	0.044821	0.023867	0.020709	0.020246	0.020176	0.020259	0.020969
	566	0.047234	0.095461	0.044803	0.023965	0.020833	0.020365	0.02027	0.020277	0.020902
	567	0.047511	0.095456	0.044814	0.024174	0.021363	0.020964	0.020877	0.020947	0.021349
	568	0.04843	0.095452	0.044813	0.024045	0.021192	0.02083	0.020767	0.020799	0.021131
	569	0.047508	0.095447	0.044813	0.0239	0.020829	0.020242	0.020122	0.020131	0.020391
	570	0.048249	0.095442	0.044802	0.023844	0.020734	0.020131	0.019943	0.019978	0.020334
	571	0.047787	0.095438	0.044771	0.023752	0.020573	0.019969	0.019748	0.019904	0.020386
	572	0.047687	0.095432	0.044768	0.02376	0.020757	0.020319	0.02014	0.020406	0.02102
	573	0.04752	0.095426	0.044782	0.023936	0.021035	0.020714	0.020627	0.020902	0.021637
	574	0.047601	0.095421	0.044776	0.024001	0.021016	0.02063	0.020566	0.020793	0.021569
	575	0.048383	0.095418	0.044743	0.023887	0.020835	0.020361	0.020336	0.020624	0.021524
	576	0.047685	0.095414	0.044713	0.023759	0.020827	0.020576	0.02063	0.021013	0.022052
	577	0.048242	0.095408	0.044718	0.023829	0.020936	0.020691	0.020684	0.020976	0.021842
	578	0.047661	0.095403	0.044724	0.023886	0.021004	0.020715	0.020598	0.020643	0.021383
	579	0.047986	0.095399	0.044713	0.023901	0.020865	0.020665	0.020641	0.020774	0.021423
	580	0.047977	0.095394	0.044693	0.024069	0.021181	0.021096	0.021044	0.021359	0.02188
	581	0.047932	0.095389	0.044682	0.024	0.021119	0.021174	0.021309	0.021741	0.022131
	582	0.048165	0.095385	0.04472	0.023982	0.020961	0.02087	0.021065	0.021555	0.021901
	583	0.0476	0.095382	0.044724	0.024044	0.021089	0.020911	0.021006	0.021538	0.021946
	584	0.047848	0.095379	0.044695	0.02383	0.020897	0.020589	0.020648	0.021125	0.021494
	585	0.047511	0.095375	0.044672	0.023685	0.020753	0.02023	0.020309	0.020879	0.021284
	586	0.047957	0.095371	0.044646	0.023732	0.020922	0.02038	0.020557	0.021203	0.021846
	587	0.047086	0.095366	0.044624	0.023889	0.021173	0.020598	0.020625	0.021161	0.022187
	588	0.047589	0.095361	0.044618	0.024012	0.021412	0.020768	0.020524	0.020924	0.022137
	589	0.04702	0.095356	0.044615	0.024006	0.021387	0.020729	0.020402	0.020781	0.021765
	590	0.047154	0.095351	0.044614	0.023975	0.021129	0.020427	0.020163	0.020566	0.021225
	591	0.047772	0.095347	0.044613	0.024148	0.021163	0.020535	0.02035	0.020809	0.021327
	592	0.047846	0.095343	0.044616	0.024248	0.021124	0.020543	0.020389	0.020778	0.021311
	593	0.047256	0.095338	0.044609	0.024073	0.020828	0.020218	0.020106	0.020376	0.020866
	594	0.047928	0.095334	0.044612	0.024119	0.020995	0.020494	0.020392	0.020635	0.021047
	595	0.047428	0.095331	0.044605	0.02407	0.021137	0.020812	0.020693	0.020988	0.021336
	596	0.048075	0.095327	0.044589	0.023865	0.021044	0.020827	0.02077	0.021124	0.021664
	597	0.047139	0.095322	0.044549	0.023813	0.021068	0.020876	0.020873	0.021251	0.021934
	598	0.047305	0.095318	0.044537	0.023914	0.021275	0.021185	0.021235	0.021513	0.021983
	599	0.047704	0.095314	0.044531	0.023654	0.020862	0.020378	0.020387	0.020635	0.020926
	600	0.047567	0.09531	0.044547	0.023777	0.021245	0.020685	0.0207	0.020954	0.021346
	601	0.047295	0.095306	0.044567	0.024029	0.021706	0.021318	0.02134	0.021607	0.022334
	602	0.046903	0.095301	0.044567	0.024206	0.021901	0.021551	0.02157	0.021887	0.022736
	603	0.047666	0.095297	0.044485	0.023778	0.021042	0.020593	0.020603	0.020981	0.021716
	604	0.046932	0.095294	0.044445	0.023623	0.020704	0.020291	0.020336	0.020765	0.021477
	605	0.047771	0.095291	0.044425	0.023708	0.020763	0.02043	0.020441	0.020938	0.021858
	606	0.04751	0.095287	0.044443	0.023762	0.020874	0.020473	0.020447	0.020867	0.021921
	607	0.047371	0.095283	0.044456	0.023659	0.020766	0.020325	0.020305	0.020705	0.021557
	608	0.047314	0.09528	0.044453	0.02368	0.020889	0.020471	0.020513	0.020996	0.021507
	609	0.047113	0.095277	0.04446	0.023752	0.021152	0.020821	0.020913	0.021414	0.021859
	610	0.047043	0.095274	0.04446	0.023717	0.021057	0.020583	0.02075	0.021226	0.021716
	611	0.047085	0.095272	0.044469	0.023712	0.020986	0.020576	0.020758	0.021128	0.021709
	612	0.047436	0.09527	0.044465	0.02355	0.020619	0.02017	0.020287	0.020675	0.021185
	613	0.047346	0.095267	0.04446	0.023511	0.020469	0.01987	0.019929	0.020273	0.020797
	614	0.047239	0.095263	0.044463	0.023754	0.020696	0.020222	0.020247	0.020648	0.021359
	615	0.047373	0.095259	0.044478	0.02414	0.021045	0.020633	0.020704	0.021131	0.021969
	616	0.047583	0.095256	0.044428	0.023886	0.020655	0.020186	0.020239	0.020475	0.021162
	617	0.047127	0.095253	0.044389	0.023578	0.02031	0.01965	0.019728	0.019882	0.020499
	618	0.047804	0.095251	0.044365	0.023644	0.020522	0.019857	0.019941	0.020219	0.020917
	619	0.047535	0.095247	0.044348	0.023712	0.020675	0.019945	0.019996	0.020364	0.021188
	620	0.047638	0.095242	0.044332	0.023793	0.020787	0.020007	0.020048	0.020419	0.021222
	621	0.047182	0.095238	0.044327	0.02385	0.020796	0.020045	0.02006	0.020479	0.02107
	622	0.04725	0.095235	0.044325	0.023855	0.020777	0.020143	0.02002	0.020403	0.021032
	623	0.047293	0.095231	0.04432	0.023857	0.020768	0.020145	0.019945	0.020309	0.021098
	624	0.047134	0.095228	0.044311	0.023747	0.020686	0.02	0.019848	0.020182	0.020931
	625	0.047311	0.095224	0.044285	0.023495	0.020486	0.019802	0.019668	0.020018	0.020554
	626	0.047303	0.095222	0.044272	0.0235	0.020626	0.020001	0.019796	0.020194	0.020625
	627	0.047073	0.095219	0.044285	0.023736	0.021144	0.020488	0.020282	0.020725	0.021245
	628	0.046619	0.095216	0.044302	0.023891	0.021413	0.02067	0.020515	0.020992	0.02162
	629	0.047341	0.095213	0.044299	0.023707	0.02096	0.020146	0.019991	0.020384	0.021052
	630	0.047256	0.09521	0.044284	0.023564	0.020654	0.019933	0.0198	0.020212	0.020827
	631	0.04693	0.095206	0.044261	0.02364	0.020803	0.020332	0.02036	0.021005	0.021629
	632	0.047188	0.095203	0.04424	0.023584	0.020805	0.020343	0.02047	0.02116	0.021846
	633	0.047587	0.0952	0.044224	0.02347	0.020438	0.019738	0.019775	0.020296	0.020938
	634	0.047461	0.095197	0.044214	0.023397	0.020245	0.019571	0.019578	0.020087	0.020626
	635	0.046905	0.095194	0.044229	0.023612	0.020635	0.020178	0.020231	0.020875	0.0214
	636	0.047211	0.09519	0.044236	0.0236	0.020524	0.019862	0.019968	0.020502	0.020954
	637	0.047629	0.095186	0.044224	0.023537	0.020368	0.01947	0.019445	0.019693	0.020131
	638	0.046968	0.095183	0.044185	0.02343	0.02015	0.019313	0.019259	0.019466	0.019987
	639	0.047126	0.09518	0.044216	0.023967	0.020984	0.02046	0.020484	0.020891	0.021537
	640	0.047606	0.095176	0.044224	0.02396	0.021002	0.020563	0.020493	0.020841	0.021587
	641	0.047411	0.095172	0.044206	0.023757	0.020652	0.019966	0.019737	0.019923	0.020502
	642	0.047088	0.095169	0.044157	0.023648	0.020491	0.019837	0.019442	0.019578	0.019948
	643	0.04761	0.095167	0.044119	0.023768	0.020801	0.020229	0.019891	0.02014	0.020387
	644	0.047011	0.095165	0.044129	0.023628	0.020795	0.020237	0.019953	0.02029	0.020443
	645	0.047146	0.095162	0.044185	0.023613	0.020837	0.020185	0.02011	0.020354	0.020512
	646	0.047463	0.09516	0.044196	0.023714	0.021019	0.020275	0.020156	0.020217	0.020461
	647	0.047266	0.095158	0.044163	0.023749	0.021086	0.02042	0.020358	0.020583	0.020978
	648	0.047254	0.095155	0.04412	0.023425	0.0206	0.019924	0.019856	0.020175	0.020593
	649	0.047417	0.095152	0.044096	0.023299	0.020307	0.01955	0.019443	0.019693	0.020112
	650	0.047332	0.095149	0.044096	0.023388	0.020405	0.019714	0.019566	0.019816	0.020359
	651	0.046939	0.095146	0.044108	0.023548	0.020632	0.020081	0.01987	0.02015	0.020619
	652	0.047315	0.095144	0.044078	0.023453	0.020451	0.019872	0.019635	0.019818	0.020132
	653	0.047056	0.095141	0.044069	0.023443	0.020387	0.019785	0.019578	0.019763	0.020026
	654	0.047783	0.095139	0.044058	0.023593	0.020667	0.020268	0.020184	0.020475	0.02069
	655	0.047343	0.095136	0.04404	0.023719	0.020915	0.020729	0.020752	0.021125	0.021509
	656	0.047161	0.095134	0.044027	0.02354	0.020679	0.02039	0.020421	0.020864	0.021606
	657	0.047235	0.095131	0.044029	0.023428	0.020505	0.019961	0.019943	0.020319	0.021162
	658	0.047275	0.095128	0.044018	0.023464	0.020663	0.020142	0.020089	0.020295	0.021096
	659	0.047198	0.095124	0.044023	0.023396	0.020661	0.020053	0.019982	0.020178	0.020848
	660	0.04802	0.095121	0.044033	0.023609	0.020942	0.020435	0.020331	0.020636	0.021382
	661	0.046872	0.095118	0.044014	0.023854	0.021272	0.020908	0.020788	0.021147	0.02189
	662	0.04698	0.095114	0.043976	0.023683	0.021017	0.020625	0.020687	0.021042	0.021468
	663	0.048045	0.095111	0.043987	0.023339	0.020371	0.019856	0.019899	0.020171	0.020419
	664	0.047567	0.095109	0.043974	0.023368	0.02029	0.019626	0.019546	0.019811	0.020197
	665	0.047285	0.095107	0.043961	0.023622	0.020623	0.020004	0.020031	0.020293	0.020811
	666	0.04716	0.095104	0.043932	0.023671	0.020839	0.020204	0.020345	0.020607	0.021107
	667	0.04677	0.095101	0.043942	0.023641	0.020839	0.020015	0.020087	0.020379	0.020798
	668	0.04741	0.095098	0.043933	0.023672	0.02086	0.020209	0.02029	0.020509	0.020994
	669	0.046989	0.095095	0.043946	0.023742	0.020985	0.020422	0.020525	0.020964	0.021611
	670	0.046856	0.095093	0.043933	0.023632	0.020903	0.020356	0.020343	0.020789	0.021334
	671	0.047557	0.09509	0.043876	0.023387	0.020511	0.019792	0.019669	0.019983	0.020306
	672	0.047045	0.095087	0.043871	0.023416	0.020671	0.019979	0.019916	0.020252	0.020637
	673	0.047673	0.095084	0.043907	0.023591	0.020823	0.020163	0.020071	0.020505	0.021017
	674	0.04676	0.09508	0.043925	0.023736	0.020831	0.020154	0.019954	0.020219	0.020785
	675	0.046874	0.095077	0.043926	0.023612	0.020654	0.020023	0.019791	0.019944	0.020479
	676	0.047492	0.095075	0.043911	0.023554	0.020793	0.020468	0.020193	0.020466	0.021058
	677	0.046777	0.095073	0.043897	0.023682	0.021183	0.02111	0.020751	0.021123	0.021813
	678	0.046832	0.09507	0.04388	0.023493	0.020672	0.020353	0.020116	0.020497	0.021086
	679	0.047078	0.095068	0.043874	0.02336	0.020372	0.019862	0.019637	0.019909	0.020458
	680	0.047039	0.095067	0.043875	0.023418	0.02051	0.020037	0.019759	0.020158	0.020856
	681	0.046736	0.095065	0.043856	0.023728	0.021043	0.02062	0.020288	0.020732	0.021546
	682	0.04648	0.095062	0.043818	0.023755	0.020942	0.020465	0.020266	0.020683	0.021429
	683	0.046791	0.095059	0.043825	0.0238	0.020887	0.020412	0.020425	0.020898	0.021506
	684	0.04686	0.095058	0.043806	0.023682	0.020939	0.020671	0.020782	0.021342	0.021946
	685	0.046671	0.095057	0.043792	0.023813	0.021575	0.021602	0.02182	0.022488	0.023099
	686	0.047023	0.095055	0.043791	0.023628	0.021033	0.020853	0.021377	0.02216	0.022685
	687	0.047166	0.095052	0.043769	0.023441	0.020577	0.020014	0.020435	0.021034	0.021503
	688	0.046879	0.095051	0.043751	0.023377	0.020387	0.019858	0.020133	0.020792	0.021483
	689	0.046804	0.095049	0.043776	0.023754	0.021066	0.020897	0.020939	0.021669	0.022554
	690	0.046947	0.095046	0.043759	0.023741	0.02111	0.020793	0.02059	0.021179	0.02197
	691	0.046885	0.095042	0.043725	0.023442	0.020456	0.01989	0.019664	0.019947	0.020504
	692	0.04652	0.09504	0.043702	0.023314	0.020193	0.019904	0.019733	0.019898	0.020383
	693	0.046629	0.095038	0.043715	0.023578	0.020527	0.020371	0.020249	0.020568	0.021139
	694	0.046586	0.095036	0.043744	0.023614	0.020631	0.020418	0.020388	0.020775	0.021621
	695	0.046726	0.095033	0.043766	0.023494	0.02053	0.020096	0.020289	0.020598	0.021454
	696	0.047244	0.09503	0.04374	0.023364	0.020411	0.019845	0.02003	0.020321	0.02103
	697	0.047296	0.095028	0.043711	0.02324	0.020203	0.01967	0.01973	0.020138	0.020654
	698	0.047403	0.095026	0.043708	0.023324	0.020437	0.01996	0.019931	0.020493	0.021213
	699	0.047157	0.095024	0.043722	0.023486	0.020892	0.020359	0.020341	0.020843	0.021699
	700	0.04748	0.095021	0.043728	0.023556	0.021072	0.020553	0.020471	0.020797	0.021438
	701	0.047038	0.09502	0.04369	0.023365	0.020718	0.020462	0.020359	0.020656	0.021212
	702	0.046834	0.09502	0.043678	0.023358	0.020606	0.020349	0.020189	0.020396	0.020991
	703	0.046512	0.095018	0.043674	0.023384	0.020664	0.020466	0.020178	0.020363	0.021032
	704	0.046999	0.095015	0.043625	0.02349	0.020508	0.020326	0.020127	0.020507	0.021198
	705	0.047079	0.095013	0.043616	0.023622	0.02048	0.020227	0.020139	0.02061	0.021344
	706	0.047368	0.095012	0.043597	0.023278	0.020071	0.019552	0.019449	0.019819	0.020517
	707	0.047122	0.09501	0.043586	0.023122	0.020054	0.019506	0.019514	0.019917	0.020713
	708	0.046601	0.095007	0.043563	0.023254	0.020223	0.019724	0.019785	0.020336	0.021147
	709	0.04661	0.095005	0.04363	0.023665	0.021027	0.020531	0.020567	0.021	0.021595
	710	0.046802	0.095004	0.043596	0.023358	0.02074	0.020019	0.019862	0.020078	0.020602
	711	0.046926	0.095002	0.043543	0.023042	0.020298	0.019545	0.019316	0.019397	0.019929
	712	0.046644	0.095	0.043548	0.023125	0.020367	0.019701	0.019477	0.019676	0.020142
	713	0.046514	0.094998	0.043564	0.023262	0.020679	0.020041	0.019822	0.020066	0.020638
	714	0.046898	0.094996	0.043524	0.023252	0.020746	0.020077	0.019875	0.020017	0.020715
	715	0.046976	0.094994	0.04349	0.023075	0.020368	0.019647	0.019469	0.019623	0.020337
	716	0.046724	0.094992	0.043496	0.023144	0.020244	0.019693	0.019562	0.019821	0.020549
	717	0.046735	0.094991	0.043489	0.023201	0.020333	0.019886	0.019807	0.019962	0.020641
	718	0.046754	0.094989	0.043497	0.023256	0.020426	0.020087	0.020054	0.020059	0.020729
	719	0.046476	0.094987	0.043501	0.023191	0.020248	0.019948	0.019992	0.02012	0.020779
	720	0.046961	0.094985	0.043483	0.023467	0.020681	0.020678	0.020766	0.021072	0.021788
	721	0.046304	0.094983	0.043481	0.02323	0.020361	0.020355	0.020483	0.020762	0.021407
	722	0.047109	0.094981	0.043486	0.023212	0.020346	0.019959	0.020121	0.020329	0.020897
	723	0.046701	0.094978	0.043477	0.02329	0.02036	0.019874	0.019979	0.020296	0.020759
	724	0.046419	0.094977	0.043456	0.023327	0.020469	0.020329	0.020622	0.020996	0.021531
	725	0.047525	0.094975	0.043438	0.023209	0.020364	0.020212	0.020511	0.020806	0.021473
	726	0.047011	0.094974	0.043434	0.023012	0.02002	0.019446	0.019532	0.019721	0.020468
	727	0.047012	0.094971	0.043418	0.023083	0.020242	0.019497	0.019304	0.019492	0.02029
	728	0.047313	0.094968	0.043448	0.02344	0.02092	0.020313	0.020037	0.020268	0.021079
	729	0.047097	0.094966	0.043425	0.023184	0.020421	0.019675	0.019395	0.019554	0.020313
	730	0.046479	0.094965	0.043424	0.023104	0.020132	0.019357	0.019161	0.019347	0.019996
	731	0.046555	0.094964	0.043417	0.023056	0.019996	0.01927	0.019129	0.019369	0.019924
	732	0.0466	0.094962	0.043405	0.023228	0.020286	0.019737	0.019692	0.019917	0.020489
	733	0.046812	0.09496	0.043376	0.023183	0.020117	0.019546	0.019548	0.019756	0.020355
	734	0.046484	0.094959	0.043359	0.023116	0.019991	0.019464	0.019465	0.019582	0.020227
	735	0.04649	0.094957	0.043357	0.02316	0.020013	0.019563	0.019632	0.019762	0.020359
	736	0.046538	0.094955	0.04337	0.023447	0.020415	0.020088	0.020142	0.020332	0.020907
	737	0.046226	0.094952	0.043365	0.023368	0.020478	0.020265	0.020203	0.020334	0.020971
	738	0.046665	0.09495	0.043352	0.023072	0.020332	0.020134	0.020083	0.020141	0.020713
	739	0.04716	0.094949	0.04332	0.02292	0.019967	0.019456	0.019358	0.019411	0.019845
	740	0.047212	0.094947	0.043323	0.02313	0.020107	0.019625	0.019519	0.019612	0.020194
	741	0.046222	0.094946	0.043317	0.023128	0.020043	0.019603	0.019581	0.01975	0.020676
	742	0.046607	0.094944	0.043315	0.02315	0.020485	0.020045	0.020046	0.020137	0.02096
	743	0.046681	0.094943	0.043335	0.023257	0.020754	0.020166	0.020028	0.020048	0.020669
	744	0.046643	0.094942	0.043301	0.023053	0.020327	0.019691	0.019548	0.019562	0.020024
	745	0.046853	0.094941	0.04328	0.022939	0.02016	0.019667	0.019567	0.019569	0.019914
	746	0.046617	0.094939	0.04328	0.02303	0.020285	0.019751	0.01958	0.019624	0.019981
	747	0.047146	0.094938	0.043296	0.023163	0.020313	0.019561	0.019322	0.019511	0.019915
	748	0.046912	0.094936	0.043308	0.023274	0.020358	0.019606	0.019336	0.019588	0.019992
	749	0.047138	0.094935	0.043298	0.023154	0.020066	0.019368	0.019099	0.019316	0.019754
	750	0.046601	0.094934	0.04326	0.023094	0.02017	0.019653	0.019309	0.019352	0.019752
	751	0.047332	0.094933	0.043206	0.023023	0.019959	0.019348	0.019021	0.019134	0.019433
	752	0.04667	0.094931	0.043181	0.023033	0.02012	0.019674	0.019431	0.019573	0.020081
	753	0.046774	0.094929	0.0432	0.022936	0.020129	0.019731	0.019687	0.01986	0.020358
	754	0.04682	0.094927	0.043205	0.022964	0.020194	0.019815	0.019886	0.020006	0.02031
	755	0.046439	0.094926	0.043195	0.023152	0.02039	0.019917	0.01993	0.020121	0.020428
	756	0.047064	0.094924	0.043194	0.023076	0.020338	0.019738	0.019635	0.019997	0.020384
	757	0.046751	0.094922	0.043198	0.023019	0.020184	0.019547	0.019384	0.01979	0.020144
	758	0.046801	0.094921	0.043175	0.022851	0.019826	0.019185	0.019075	0.019384	0.019627
	759	0.046612	0.09492	0.043173	0.022891	0.019804	0.019167	0.019015	0.019226	0.019476
	760	0.046426	0.094918	0.043166	0.022924	0.01987	0.019358	0.019184	0.019389	0.019757
	761	0.046589	0.094916	0.04318	0.023178	0.020371	0.020073	0.019953	0.020191	0.020672
	762	0.046919	0.094914	0.043167	0.022973	0.020067	0.019819	0.019708	0.019924	0.020342
	763	0.046653	0.094913	0.043189	0.022888	0.019895	0.019536	0.019484	0.019662	0.019946
	764	0.046059	0.094911	0.043231	0.022964	0.01997	0.019369	0.019412	0.019575	0.019896
	765	0.046811	0.09491	0.043206	0.023118	0.020041	0.019399	0.019524	0.01979	0.020243
	766	0.046226	0.094909	0.043128	0.023042	0.019892	0.019274	0.019448	0.019745	0.020281
	767	0.046842	0.094907	0.043107	0.02306	0.019912	0.019287	0.019383	0.019576	0.020167
	768	0.047073	0.094905	0.043107	0.023086	0.019946	0.019234	0.019178	0.019232	0.019896
	769	0.046437	0.094903	0.043091	0.023172	0.020068	0.019284	0.019174	0.019204	0.019782
	770	0.046976	0.094901	0.043067	0.023122	0.020021	0.019272	0.019055	0.019077	0.019581
	771	0.046229	0.094899	0.043061	0.022936	0.019883	0.019252	0.018983	0.018978	0.019431
	772	0.046667	0.094897	0.043058	0.023059	0.020068	0.019576	0.019313	0.019329	0.019804
	773	0.045965	0.094895	0.043051	0.023206	0.020232	0.019665	0.019424	0.019449	0.019974
	774	0.046362	0.094894	0.043039	0.023053	0.020012	0.019403	0.019262	0.019256	0.019751
	775	0.046306	0.094893	0.043034	0.022919	0.019846	0.019347	0.019412	0.019589	0.020015
	776	0.046007	0.094892	0.043027	0.022977	0.019963	0.019608	0.019736	0.020166	0.020618
	777	0.046491	0.09489	0.043004	0.022878	0.01981	0.019379	0.019454	0.019898	0.020419
	778	0.046615	0.094889	0.043011	0.022878	0.019803	0.019236	0.019227	0.019515	0.020134
	779	0.046287	0.094888	0.043041	0.022855	0.019854	0.019393	0.019256	0.019517	0.020174
	780	0.046197	0.094886	0.043088	0.023079	0.020126	0.019775	0.019492	0.019832	0.0205
	781	0.046925	0.094884	0.043063	0.023057	0.019932	0.019521	0.019198	0.019524	0.020135
	782	0.046177	0.094883	0.043009	0.022881	0.019657	0.019133	0.018873	0.019014	0.019512
	783	0.046021	0.094882	0.042949	0.022864	0.019758	0.019469	0.019314	0.019392	0.019817
	784	0.046553	0.094881	0.042952	0.023091	0.020151	0.020157	0.020135	0.020249	0.020687
	785	0.046077	0.094879	0.042983	0.023156	0.02012	0.019899	0.01994	0.020033	0.020437
	786	0.046252	0.094878	0.042992	0.023249	0.020267	0.019861	0.020024	0.020172	0.020602
	787	0.046627	0.094877	0.042956	0.023111	0.020117	0.019777	0.020005	0.020246	0.020674
	788	0.04628	0.094876	0.042958	0.023049	0.019955	0.019505	0.019598	0.019889	0.020332
	789	0.046143	0.094874	0.042951	0.023058	0.019911	0.01924	0.019196	0.019454	0.019931
	790	0.046286	0.094872	0.042932	0.023065	0.019937	0.019174	0.019139	0.019356	0.019871
	791	0.046617	0.094871	0.042925	0.02296	0.019876	0.019182	0.01909	0.019337	0.019877
	792	0.046074	0.094869	0.042912	0.022864	0.019734	0.019147	0.019019	0.019319	0.019851
	793	0.046652	0.094868	0.042913	0.022895	0.019825	0.019239	0.01913	0.019448	0.019973
	794	0.046041	0.094866	0.042919	0.022965	0.019959	0.01937	0.019289	0.019519	0.020062
	795	0.046602	0.094865	0.042902	0.023025	0.020046	0.019529	0.019475	0.019623	0.020145
	796	0.046353	0.094864	0.04286	0.022946	0.019858	0.019385	0.019396	0.0195	0.019938
	797	0.045992	0.094864	0.042843	0.022873	0.019685	0.019248	0.019308	0.019424	0.019779
	798	0.046917	0.094863	0.042837	0.022859	0.019797	0.019395	0.019432	0.01953	0.019869
	799	0.046534	0.094862	0.042842	0.022962	0.020196	0.019703	0.019724	0.019798	0.020171
	800	0.046595	0.094861	0.042846	0.023034	0.020332	0.01963	0.019599	0.019692	0.020012
	801	0.046342	0.09486	0.042833	0.022917	0.020012	0.019274	0.019171	0.019222	0.019543
	802	0.04621	0.094858	0.042826	0.02288	0.019828	0.019201	0.019065	0.0191	0.019458
	803	0.046432	0.094856	0.042841	0.022911	0.019913	0.019388	0.019245	0.019243	0.019579
	804	0.046388	0.094855	0.042872	0.022925	0.020079	0.019534	0.019393	0.019382	0.01967
	805	0.046138	0.094854	0.042845	0.022887	0.020034	0.019434	0.019254	0.019273	0.019668
	806	0.046283	0.094852	0.042822	0.02301	0.020204	0.019584	0.019399	0.019507	0.02008
	807	0.046838	0.09485	0.042807	0.023155	0.020247	0.019522	0.019473	0.019598	0.020177
	808	0.046015	0.094849	0.042772	0.023153	0.020312	0.019542	0.019547	0.019586	0.02011
	809	0.046473	0.094849	0.04274	0.023075	0.020153	0.019416	0.019357	0.019443	0.019907
	810	0.046152	0.094847	0.042734	0.022925	0.019925	0.019329	0.019185	0.019374	0.01991
	811	0.046025	0.094845	0.042745	0.022914	0.02012	0.019605	0.019534	0.019744	0.020306
	812	0.046196	0.094843	0.042773	0.022974	0.020306	0.019682	0.019662	0.019812	0.020182
	813	0.045978	0.094842	0.042788	0.023054	0.020225	0.019592	0.019465	0.019603	0.01982
	814	0.046477	0.094841	0.042766	0.022944	0.019952	0.019389	0.019232	0.019472	0.019778
	815	0.04655	0.094839	0.042766	0.02294	0.019922	0.019416	0.019332	0.01971	0.020124
	816	0.046251	0.094838	0.042764	0.022878	0.019809	0.019279	0.0192	0.019402	0.019807
	817	0.046438	0.094837	0.04274	0.022861	0.019845	0.019303	0.019154	0.019205	0.019713
	818	0.046402	0.094837	0.042734	0.0229	0.019828	0.019342	0.0192	0.019211	0.019826
	819	0.046021	0.094835	0.042701	0.022894	0.019836	0.019424	0.019268	0.019274	0.019914
	820	0.046231	0.094834	0.042679	0.022802	0.01969	0.019397	0.019409	0.0194	0.019898
	821	0.046147	0.094833	0.042672	0.02283	0.019653	0.019242	0.019281	0.019237	0.019622
	822	0.04601	0.094832	0.042668	0.022814	0.019698	0.019163	0.019109	0.019097	0.019404
	823	0.046588	0.094831	0.042646	0.022674	0.019673	0.018995	0.01905	0.019064	0.019352
	824	0.046552	0.094829	0.042649	0.02269	0.019887	0.019166	0.019273	0.01927	0.01953
	825	0.046278	0.094828	0.042639	0.022737	0.019864	0.019206	0.019178	0.019157	0.019385
	826	0.045936	0.094827	0.042609	0.022943	0.020129	0.019598	0.019601	0.019699	0.020046
	827	0.046638	0.094826	0.042606	0.02288	0.019912	0.019332	0.019296	0.019337	0.019787
	828	0.046781	0.094825	0.042596	0.022771	0.019775	0.019169	0.019146	0.019158	0.019734
	829	0.046128	0.094823	0.04262	0.02282	0.019822	0.019205	0.019247	0.01931	0.019946
	830	0.046261	0.094822	0.042619	0.022857	0.019922	0.019386	0.019375	0.019411	0.019997
	831	0.046761	0.094822	0.042597	0.022644	0.019561	0.018977	0.018922	0.018944	0.019443
	832	0.046384	0.094821	0.042572	0.022619	0.019514	0.019026	0.019091	0.019216	0.019626
	833	0.046191	0.09482	0.042545	0.02267	0.019623	0.019163	0.019294	0.019501	0.019838
	834	0.046221	0.094819	0.042586	0.02283	0.019946	0.019436	0.019463	0.019514	0.019763
	835	0.046152	0.094818	0.042603	0.02282	0.020059	0.019396	0.019535	0.019459	0.019684
	836	0.047054	0.094817	0.042629	0.023072	0.020484	0.019891	0.020093	0.020005	0.020372
	837	0.04597	0.094816	0.042652	0.023252	0.020484	0.019804	0.019861	0.019842	0.020277
	838	0.046172	0.094815	0.042619	0.023485	0.020692	0.020104	0.020039	0.020103	0.020643
	839	0.046102	0.094814	0.042562	0.023138	0.020268	0.019571	0.01956	0.019601	0.020056
	840	0.04596	0.094813	0.042554	0.023001	0.020187	0.019456	0.01941	0.019334	0.019763
	841	0.046483	0.094812	0.042531	0.023035	0.020239	0.01956	0.019397	0.019336	0.019851
	842	0.046039	0.094812	0.042512	0.022987	0.020175	0.019525	0.019304	0.019213	0.019771
	843	0.045954	0.094812	0.042492	0.022871	0.020026	0.01935	0.019134	0.019036	0.019469
	844	0.046399	0.094811	0.042484	0.02278	0.01988	0.019208	0.019049	0.01905	0.019404
	845	0.046068	0.09481	0.042484	0.022858	0.02005	0.019361	0.019201	0.019296	0.019683
	846	0.045457	0.094809	0.04251	0.023069	0.020367	0.019783	0.019675	0.019831	0.020184
	847	0.046267	0.094808	0.042503	0.022978	0.02014	0.019656	0.019537	0.019644	0.019924
	848	0.045962	0.094807	0.042494	0.022888	0.019901	0.019364	0.019138	0.019146	0.019406
	849	0.045732	0.094805	0.042502	0.022742	0.019731	0.019133	0.019034	0.019156	0.019551
	850	0.045919	0.094804	0.042502	0.022832	0.02001	0.019506	0.019476	0.019641	0.020058
	851	0.046114	0.094802	0.042461	0.022745	0.019849	0.019381	0.019351	0.019485	0.019777
	852	0.046727	0.094802	0.042446	0.022657	0.019628	0.019101	0.018944	0.019111	0.019344
	853	0.046671	0.094801	0.042405	0.022551	0.019561	0.018983	0.018665	0.018855	0.019195
	854	0.046487	0.094799	0.042434	0.022785	0.020112	0.019519	0.019255	0.019427	0.019759
	855	0.045941	0.094798	0.04244	0.022927	0.020219	0.019627	0.019497	0.019619	0.019817
	856	0.045874	0.094797	0.04244	0.022887	0.019975	0.019513	0.019543	0.019705	0.019965
	857	0.045754	0.094796	0.042417	0.022816	0.020054	0.019699	0.019741	0.0199	0.020251
	858	0.046546	0.094795	0.042452	0.022901	0.020165	0.019666	0.019678	0.019798	0.020127
	859	0.045753	0.094794	0.0424	0.022806	0.020058	0.019383	0.019128	0.019053	0.019322
	860	0.046024	0.094793	0.042379	0.022764	0.019912	0.01925	0.019043	0.018934	0.019255
	861	0.045609	0.094792	0.042399	0.022919	0.020335	0.019806	0.019748	0.019752	0.020207
	862	0.046054	0.094791	0.042375	0.022864	0.020273	0.019774	0.019815	0.019928	0.020481
	863	0.045915	0.09479	0.042363	0.022711	0.019933	0.019254	0.019259	0.019274	0.01979
	864	0.046463	0.09479	0.042394	0.02288	0.020258	0.019492	0.019455	0.019452	0.019997
	865	0.045773	0.094789	0.042444	0.023142	0.020775	0.020064	0.020103	0.020162	0.020708
	866	0.045668	0.094789	0.042412	0.023011	0.020541	0.019741	0.019793	0.019769	0.020281
	867	0.046068	0.094788	0.042381	0.022939	0.020165	0.019379	0.019374	0.019269	0.019755
	868	0.045864	0.094788	0.042342	0.022827	0.019837	0.019208	0.019156	0.019186	0.019653
	869	0.046066	0.094787	0.042341	0.023013	0.020041	0.019469	0.01927	0.01938	0.019851
	870	0.046315	0.094787	0.042336	0.022867	0.019862	0.019272	0.018973	0.019057	0.019478
	871	0.046064	0.094785	0.042335	0.02274	0.019801	0.019224	0.018879	0.018971	0.019393
	872	0.045995	0.094783	0.042344	0.022755	0.020063	0.019593	0.019295	0.019462	0.019918
	873	0.046687	0.094782	0.042342	0.022884	0.020307	0.019889	0.019718	0.019879	0.02029
	874	0.046099	0.094782	0.042314	0.022921	0.020279	0.019722	0.019528	0.019488	0.019876
	875	0.046682	0.094781	0.042296	0.022953	0.020386	0.019662	0.019527	0.019308	0.019709
	876	0.045799	0.09478	0.042315	0.022912	0.020239	0.019513	0.019449	0.019324	0.019653
	877	0.046133	0.094779	0.042314	0.022911	0.020085	0.019409	0.019379	0.019287	0.01959
	878	0.045932	0.094779	0.042275	0.022973	0.020131	0.019375	0.019307	0.019115	0.019465
	879	0.045923	0.094778	0.042283	0.023207	0.020508	0.019743	0.019749	0.019646	0.01992
	880	0.046198	0.094776	0.042296	0.023286	0.020819	0.020189	0.020335	0.020359	0.020571
	881	0.045915	0.094776	0.042264	0.022968	0.02028	0.019666	0.019781	0.01986	0.020104
	882	0.045389	0.094775	0.042251	0.022913	0.020083	0.019374	0.019439	0.019496	0.019864
	883	0.045572	0.094774	0.04226	0.022985	0.020182	0.019349	0.019361	0.019385	0.019811
	884	0.045656	0.094773	0.042244	0.023019	0.020194	0.019407	0.019454	0.019514	0.019987
	885	0.046509	0.094773	0.042201	0.02285	0.01998	0.019283	0.019267	0.01933	0.0198
	886	0.046112	0.094772	0.04218	0.022785	0.019752	0.01899	0.018915	0.018975	0.019395
	887	0.045883	0.094771	0.042165	0.022702	0.019536	0.018793	0.018744	0.018753	0.019158
	888	0.046551	0.09477	0.042157	0.022615	0.019391	0.018747	0.018708	0.018597	0.018917
	889	0.045912	0.094769	0.042168	0.022623	0.019332	0.018799	0.018758	0.018634	0.018925
	890	0.046412	0.094768	0.042181	0.022848	0.019727	0.019294	0.01921	0.019191	0.019509
	891	0.046332	0.094767	0.042149	0.02279	0.019744	0.019247	0.018988	0.019	0.019291
	892	0.04606	0.094766	0.042142	0.02283	0.019761	0.01915	0.018819	0.018781	0.01897
	893	0.04637	0.094765	0.042213	0.02291	0.019896	0.019294	0.018952	0.018937	0.019014
	894	0.046144	0.094765	0.042221	0.022935	0.020061	0.01945	0.019117	0.019131	0.019198
	895	0.046248	0.094765	0.042182	0.022948	0.020291	0.01962	0.019332	0.019302	0.019432
	896	0.04612	0.094763	0.042152	0.023167	0.020525	0.019833	0.019568	0.019466	0.01968
	897	0.046018	0.094763	0.042178	0.02326	0.020356	0.019526	0.019257	0.019229	0.019477
	898	0.045816	0.094762	0.042129	0.022967	0.019833	0.018979	0.018722	0.018775	0.019049
	899	0.04555	0.094761	0.042087	0.022739	0.019739	0.019078	0.018775	0.018819	0.019054
	900	0.04664	0.09476	0.042078	0.022805	0.020096	0.019507	0.019284	0.019393	0.019576
	901	0.045605	0.094759	0.04207	0.022793	0.020069	0.019344	0.019204	0.019368	0.019542
	902	0.046006	0.094758	0.042058	0.022938	0.020202	0.019436	0.019321	0.019498	0.019746
	903	0.045918	0.094757	0.042041	0.022803	0.020081	0.019484	0.019303	0.019528	0.01976
	904	0.045941	0.094756	0.042078	0.022842	0.020154	0.019606	0.019306	0.019553	0.019744
	905	0.045937	0.094756	0.042094	0.022859	0.020121	0.019573	0.019257	0.019522	0.019754
	906	0.045937	0.094756	0.042055	0.02276	0.01986	0.019315	0.019147	0.019429	0.019689
	907	0.045647	0.094754	0.04205	0.022705	0.019852	0.019422	0.019586	0.020012	0.020317
	908	0.045457	0.094753	0.042065	0.022708	0.020122	0.019817	0.02007	0.020506	0.020695
	909	0.045698	0.094753	0.042077	0.022738	0.019934	0.019441	0.019535	0.019912	0.019992
	910	0.04606	0.094752	0.042043	0.02277	0.019758	0.019155	0.01909	0.019412	0.019486
	911	0.046295	0.094751	0.041999	0.022627	0.019561	0.019035	0.018889	0.01919	0.019477
	912	0.045523	0.094751	0.041995	0.022701	0.019695	0.019227	0.019102	0.019289	0.019638
	913	0.045571	0.09475	0.041982	0.022681	0.019606	0.019086	0.018996	0.019117	0.019349
	914	0.045492	0.09475	0.042017	0.022907	0.019906	0.019432	0.019419	0.019646	0.019812
	915	0.045929	0.094749	0.042029	0.022804	0.019961	0.019754	0.019919	0.02032	0.020557
	916	0.046235	0.094749	0.042015	0.022625	0.019838	0.019533	0.01968	0.020129	0.020388
	917	0.045739	0.09475	0.042005	0.022645	0.020028	0.019322	0.019216	0.019564	0.019718
	918	0.045583	0.09475	0.042002	0.022762	0.020271	0.019484	0.01926	0.019556	0.019652
	919	0.045792	0.094749	0.041994	0.022839	0.020357	0.01989	0.01974	0.020032	0.020278
	920	0.045487	0.094748	0.041945	0.022724	0.020066	0.01978	0.019735	0.019942	0.020281
	921	0.045469	0.094748	0.041937	0.02261	0.019789	0.019355	0.019321	0.019516	0.019909
	922	0.045633	0.094747	0.041949	0.022635	0.020073	0.019375	0.019251	0.019362	0.019702
	923	0.045941	0.094746	0.041969	0.0229	0.02069	0.019875	0.019727	0.019796	0.01997
	924	0.045996	0.094746	0.041941	0.022867	0.020324	0.01945	0.019275	0.019325	0.019461
	925	0.045737	0.094746	0.04188	0.022687	0.019678	0.018936	0.018754	0.018797	0.019071
	926	0.045457	0.094745	0.041876	0.022794	0.019784	0.01919	0.019	0.019157	0.019532
	927	0.045486	0.094744	0.041924	0.022952	0.019858	0.019234	0.01917	0.019457	0.01975
	928	0.04631	0.094743	0.041922	0.022924	0.019901	0.019193	0.019169	0.019348	0.019559
	929	0.04536	0.094743	0.041876	0.022652	0.019549	0.018893	0.018792	0.018982	0.019216
	930	0.045478	0.094742	0.041863	0.022783	0.019961	0.019489	0.01932	0.019578	0.019928
	931	0.045924	0.094741	0.041861	0.022813	0.019899	0.019338	0.019305	0.019589	0.019807
	932	0.045539	0.09474	0.041857	0.022981	0.020166	0.019369	0.019405	0.019544	0.019667
	933	0.045931	0.094739	0.041826	0.022825	0.019987	0.019117	0.019084	0.019206	0.019416
	934	0.046323	0.094739	0.041827	0.022723	0.019837	0.019137	0.01899	0.019181	0.019533
	935	0.045707	0.094738	0.041773	0.022494	0.019627	0.018884	0.018736	0.018858	0.019043
	936	0.045666	0.094737	0.041834	0.022797	0.020254	0.019549	0.019348	0.019329	0.019297
	937	0.046273	0.094737	0.041879	0.022908	0.020478	0.020003	0.019807	0.019925	0.019821
	938	0.045774	0.094737	0.041811	0.022811	0.020421	0.020148	0.019849	0.020107	0.020219
	939	0.045797	0.094737	0.041805	0.022741	0.020062	0.019673	0.019386	0.019688	0.019861
	940	0.045901	0.094736	0.041831	0.022774	0.019845	0.019231	0.018975	0.019216	0.019309
	941	0.045779	0.094736	0.041861	0.022801	0.019863	0.019313	0.019142	0.01931	0.019473
	942	0.045922	0.094736	0.041844	0.022729	0.01983	0.019458	0.019354	0.019538	0.019759
	943	0.045845	0.094736	0.041805	0.022605	0.01949	0.019045	0.018936	0.019183	0.019367
	944	0.045811	0.094735	0.041805	0.022563	0.019459	0.018846	0.01866	0.01888	0.01905
	945	0.046361	0.094735	0.041804	0.022578	0.019656	0.018943	0.018778	0.018942	0.019126
	946	0.045884	0.094734	0.041806	0.022608	0.019823	0.019079	0.018877	0.018856	0.019019
	947	0.045509	0.094734	0.041801	0.022626	0.019818	0.01917	0.018966	0.018855	0.019117
	948	0.045476	0.094734	0.041725	0.02252	0.019584	0.01907	0.01892	0.018903	0.019227
	949	0.045957	0.094733	0.041669	0.022475	0.019457	0.019073	0.018962	0.019128	0.019374
	950	0.045683	0.094732	0.04166	0.022425	0.019539	0.019177	0.019128	0.019403	0.019541
	951	0.046128	0.094731	0.041677	0.02253	0.019818	0.019243	0.019162	0.019292	0.019412
	952	0.046188	0.09473	0.041686	0.022771	0.020115	0.019414	0.019188	0.019167	0.019307
	953	0.045853	0.094729	0.041664	0.02278	0.02003	0.019294	0.019103	0.019131	0.019232
	954	0.045685	0.094728	0.041646	0.022784	0.019917	0.019227	0.019112	0.019052	0.019101
	955	0.045349	0.094727	0.041632	0.022827	0.019913	0.019488	0.019553	0.019504	0.019608
	956	0.045386	0.094727	0.041618	0.022691	0.01966	0.019411	0.019548	0.019675	0.019971
	957	0.046033	0.094726	0.041617	0.022579	0.019502	0.019134	0.019112	0.019287	0.01975
	958	0.045745	0.094725	0.041632	0.02263	0.019734	0.01903	0.019044	0.018997	0.01936
	959	0.046601	0.094724	0.041648	0.022731	0.020037	0.019134	0.019147	0.019055	0.019375
	960	0.045619	0.094723	0.041614	0.022547	0.019593	0.018915	0.018941	0.018998	0.01935
	961	0.045359	0.094722	0.041607	0.022561	0.019478	0.01895	0.019036	0.019067	0.019387
	962	0.045782	0.094721	0.041598	0.022594	0.019528	0.019024	0.019156	0.01919	0.019486
	963	0.045559	0.09472	0.041575	0.022517	0.019415	0.01903	0.019032	0.019091	0.01937
	964	0.045843	0.09472	0.041556	0.022529	0.019622	0.019419	0.019329	0.019428	0.019767
	965	0.045328	0.094719	0.041582	0.022724	0.019859	0.019503	0.019519	0.019558	0.019905
	966	0.045493	0.094719	0.04162	0.022685	0.019627	0.019152	0.019191	0.019103	0.019441
	967	0.045959	0.094719	0.04161	0.022475	0.0193	0.018726	0.018705	0.018732	0.018976
	968	0.045505	0.094718	0.041606	0.022498	0.019378	0.018944	0.01892	0.019083	0.019438
	969	0.045799	0.094717	0.041631	0.022741	0.019796	0.0193	0.019263	0.019497	0.019899
	970	0.045745	0.094716	0.041569	0.022799	0.019938	0.019191	0.019081	0.019249	0.019517
	971	0.046305	0.094716	0.041558	0.022733	0.019819	0.019068	0.018958	0.019191	0.019467
	972	0.04557	0.094715	0.041555	0.022575	0.019638	0.018974	0.018879	0.019102	0.019356
	973	0.045582	0.094715	0.041565	0.022852	0.019909	0.019164	0.019162	0.019238	0.019356
	974	0.04577	0.094715	0.04152	0.023008	0.019999	0.019197	0.019243	0.019197	0.019318
	975	0.045716	0.094714	0.04149	0.023	0.019975	0.019226	0.019186	0.01912	0.019315
	976	0.045773	0.094714	0.041533	0.023133	0.02055	0.019869	0.019811	0.01981	0.020067
	977	0.045636	0.094713	0.041601	0.023248	0.020797	0.019958	0.019982	0.020059	0.02008
	978	0.045443	0.094712	0.041547	0.023333	0.020897	0.019947	0.019926	0.019818	0.019687
	979	0.046365	0.094712	0.041541	0.022945	0.020257	0.019417	0.019468	0.019403	0.019323
	980	0.045661	0.094712	0.041585	0.022741	0.02001	0.019597	0.019745	0.019771	0.019779
	981	0.04604	0.094712	0.041577	0.022715	0.019836	0.0194	0.019491	0.019541	0.019564
	982	0.045834	0.094712	0.041486	0.02283	0.020013	0.019221	0.018972	0.018892	0.018971
	983	0.045876	0.094712	0.041482	0.022699	0.019874	0.019115	0.018844	0.01881	0.018877
	984	0.04538	0.094712	0.041555	0.022901	0.020079	0.019549	0.019461	0.019473	0.019505
	985	0.045067	0.094711	0.041599	0.022934	0.019988	0.019505	0.019567	0.01954	0.019672
	986	0.046121	0.094711	0.041498	0.022642	0.019526	0.018941	0.018968	0.018975	0.019188
	987	0.045846	0.094711	0.041464	0.022614	0.019583	0.018964	0.018939	0.018946	0.019086
	988	0.045407	0.09471	0.041505	0.022957	0.020235	0.019699	0.019723	0.019818	0.01987
	989	0.045878	0.09471	0.041527	0.023024	0.020309	0.019505	0.019529	0.019505	0.019551
	990	0.046199	0.094711	0.041425	0.022931	0.020224	0.019316	0.019282	0.019156	0.019222
	991	0.045932	0.094711	0.041406	0.022545	0.019876	0.019071	0.01889	0.018719	0.018698
	992	0.045649	0.09471	0.041497	0.022896	0.02007	0.019307	0.01931	0.019371	0.019416
	993	0.045609	0.09471	0.041486	0.022826	0.020186	0.019413	0.019379	0.019474	0.019566
	994	0.04556	0.09471	0.041475	0.022844	0.020336	0.019598	0.019661	0.019802	0.019937
	995	0.045462	0.094709	0.041517	0.022903	0.020224	0.019396	0.019446	0.019546	0.019657
	996	0.045708	0.094708	0.041556	0.022902	0.020361	0.019801	0.019903	0.020035	0.020105
	997	0.045961	0.094709	0.04146	0.022673	0.020076	0.019474	0.019521	0.019574	0.019619
	998	0.045436	0.094709	0.041416	0.022871	0.020065	0.019135	0.019213	0.019086	0.019117
	999	0.045594	0.094708	0.041479	0.023182	0.020239	0.019224	0.019325	0.019115	0.019143
	1000	0.045795	0.094708	0.041484	0.022989	0.020148	0.019474	0.019564	0.01951	0.019472
	1001	0.045989	0.094709	0.041376	0.022691	0.019986	0.019376	0.019339	0.01933	0.019329
	1002	0.045451	0.094709	0.04135	0.022635	0.019867	0.019055	0.019137	0.018993	0.018861
	1003	0.045895	0.094708	0.041368	0.022675	0.019957	0.019093	0.019246	0.019101	0.018903
	1004	0.045475	0.094707	0.041366	0.022771	0.02013	0.019465	0.019605	0.019562	0.019507
	1005	0.046172	0.094707	0.041396	0.022852	0.020158	0.01953	0.019578	0.019614	0.019671
	1006	0.045909	0.094707	0.041349	0.022876	0.02012	0.019441	0.019403	0.019389	0.019471
	1007	0.045557	0.094705	0.041322	0.022757	0.019898	0.019199	0.019119	0.019098	0.01922
	1008	0.04558	0.094704	0.041334	0.022779	0.019861	0.019225	0.019199	0.019239	0.019347
	1009	0.045267	0.094704	0.041332	0.022783	0.019947	0.019299	0.019285	0.019372	0.019511
	1010	0.045815	0.094705	0.041297	0.022737	0.019923	0.019225	0.019131	0.019175	0.019209
	1011	0.045798	0.094704	0.041245	0.02257	0.019662	0.018871	0.018784	0.018813	0.018824
	1012	0.045224	0.094703	0.04126	0.022852	0.019963	0.019096	0.019116	0.019112	0.019116
	1013	0.045535	0.094703	0.041362	0.022985	0.020421	0.019695	0.019734	0.019732	0.019702
	1014	0.045157	0.094703	0.04137	0.02298	0.02044	0.019694	0.019773	0.019744	0.019716
	1015	0.046346	0.094702	0.041313	0.022819	0.020012	0.019239	0.019233	0.019165	0.019254
	1016	0.045683	0.094701	0.041271	0.022725	0.019724	0.019024	0.018891	0.018883	0.019031
	1017	0.045871	0.0947	0.041317	0.022997	0.02012	0.0195	0.019369	0.019451	0.019573
	1018	0.045418	0.0947	0.041255	0.02257	0.019518	0.018811	0.018733	0.018738	0.018762
	1019	0.045214	0.0947	0.041198	0.022542	0.019387	0.018831	0.018643	0.018571	0.018695
	1020	0.04597	0.094699	0.04115	0.022491	0.019293	0.018859	0.018586	0.018559	0.018749
	1021	0.045686	0.094698	0.04118	0.022584	0.019575	0.019208	0.018996	0.019012	0.019235
	1022	0.045045	0.094697	0.041208	0.022593	0.019599	0.019061	0.01899	0.0189	0.019022
	1023	0.045749	0.094697	0.041242	0.022708	0.019648	0.018931	0.018899	0.018793	0.018878
	1024	0.045776	0.094697	0.041236	0.022666	0.019834	0.019254	0.019121	0.019122	0.019309
	1025	0.045789	0.094696	0.041227	0.022672	0.019674	0.019142	0.01895	0.019004	0.01919
	1026	0.044875	0.094695	0.041238	0.022766	0.019699	0.019045	0.018883	0.018869	0.018984
	1027	0.04589	0.094694	0.041239	0.022727	0.019705	0.019016	0.018894	0.018862	0.018961
	1028	0.045034	0.094694	0.041236	0.022807	0.02007	0.019535	0.019442	0.019463	0.019583
	1029	0.045801	0.094694	0.041213	0.022743	0.020034	0.019462	0.019402	0.019347	0.019395
	1030	0.045365	0.094693	0.041167	0.022723	0.019883	0.019202	0.019133	0.019042	0.018977
	1031	0.045399	0.094693	0.041111	0.022536	0.019455	0.018857	0.018785	0.018845	0.018979
	1032	0.045332	0.094692	0.041083	0.022529	0.019538	0.019056	0.019037	0.019207	0.019488
	1033	0.045433	0.094691	0.041109	0.02254	0.019609	0.019113	0.019214	0.019372	0.019567
	1034	0.045761	0.09469	0.041157	0.022734	0.019753	0.019123	0.019181	0.019281	0.019451
	1035	0.045178	0.09469	0.041147	0.022725	0.019682	0.019035	0.018994	0.019095	0.019349
	1036	0.045507	0.094689	0.041125	0.022614	0.019474	0.018865	0.018779	0.018936	0.019251
	1037	0.045203	0.094688	0.041124	0.022772	0.019586	0.019006	0.019012	0.019182	0.019563
	1038	0.045698	0.094687	0.041097	0.022783	0.019573	0.019009	0.019093	0.019179	0.019564
	1039	0.045429	0.094686	0.041054	0.022587	0.019455	0.018895	0.018843	0.018847	0.019187
	1040	0.045454	0.094685	0.04107	0.022453	0.019544	0.018986	0.018895	0.018877	0.019146
	1041	0.045058	0.094684	0.041129	0.022614	0.019976	0.019265	0.019216	0.019103	0.019223
	1042	0.046399	0.094684	0.041086	0.022675	0.019914	0.019097	0.019038	0.018841	0.019007
	1043	0.045209	0.094684	0.040994	0.02244	0.019439	0.018694	0.018598	0.018557	0.018781
	1044	0.045128	0.094684	0.040987	0.022292	0.01923	0.01864	0.018539	0.018645	0.018809
	1045	0.045649	0.094685	0.041004	0.022346	0.019266	0.018723	0.018644	0.018838	0.018965
	1046	0.045445	0.094685	0.041002	0.022355	0.019307	0.018622	0.018507	0.018585	0.018611
	1047	0.046103	0.094684	0.04105	0.022526	0.019699	0.018973	0.018941	0.019007	0.019026
	1048	0.045085	0.094684	0.041081	0.022649	0.019991	0.019217	0.019223	0.019257	0.019315
	1049	0.04524	0.094683	0.041061	0.022768	0.020252	0.019367	0.019233	0.019139	0.019193
	1050	0.045843	0.094683	0.040984	0.02262	0.020012	0.019168	0.018966	0.018881	0.018996
	1051	0.045265	0.094683	0.040971	0.022553	0.019995	0.019405	0.01923	0.019238	0.019406
	1052	0.045312	0.094682	0.041026	0.02267	0.020376	0.019691	0.019448	0.019414	0.019504
	1053	0.045798	0.094682	0.041075	0.022769	0.020625	0.019844	0.019618	0.019531	0.019514
	1054	0.045201	0.094682	0.040994	0.02248	0.019926	0.019171	0.019014	0.018898	0.018939
	1055	0.045549	0.094682	0.040973	0.022394	0.01968	0.019011	0.018968	0.018918	0.01898
	1056	0.045288	0.094681	0.041005	0.022426	0.019704	0.018996	0.018993	0.018916	0.018829
	1057	0.044878	0.094681	0.041007	0.022439	0.019608	0.018939	0.019031	0.019023	0.019013
	1058	0.046015	0.094681	0.040913	0.022322	0.019649	0.019248	0.019304	0.019474	0.019613
	1059	0.045929	0.09468	0.040895	0.022227	0.019441	0.018951	0.018963	0.019103	0.019218
	1060	0.045154	0.094679	0.040929	0.022504	0.019884	0.019229	0.019273	0.019235	0.019351
	1061	0.04559	0.094679	0.040936	0.02247	0.019852	0.019274	0.019325	0.019317	0.019355
	1062	0.045123	0.09468	0.040911	0.022632	0.020007	0.019657	0.019743	0.019744	0.019854
	1063	0.045179	0.094679	0.040992	0.022681	0.019913	0.019508	0.019697	0.019759	0.019779
	1064	0.045399	0.094678	0.041056	0.022795	0.019996	0.019523	0.019765	0.019859	0.019855
	1065	0.0455	0.094677	0.040948	0.022622	0.019461	0.018881	0.018877	0.018907	0.019041
	1066	0.045728	0.094678	0.040875	0.022602	0.019536	0.019095	0.01915	0.019304	0.019507
	1067	0.046094	0.094677	0.040888	0.022661	0.019597	0.018875	0.018789	0.018842	0.01896
	1068	0.045744	0.094677	0.040913	0.022822	0.019972	0.019337	0.019169	0.019189	0.0193
	1069	0.045136	0.094677	0.040834	0.022549	0.019428	0.019012	0.018976	0.019123	0.019331
	1070	0.045263	0.094677	0.040817	0.022496	0.019538	0.019343	0.019539	0.019682	0.01996
	1071	0.045871	0.094677	0.040846	0.022381	0.019398	0.018987	0.019212	0.019296	0.019411
	1072	0.045357	0.094677	0.040852	0.022704	0.020028	0.01919	0.019163	0.019162	0.019126
	1073	0.045172	0.094676	0.040841	0.022955	0.020398	0.019626	0.019514	0.019521	0.01958
	1074	0.045105	0.094675	0.040799	0.022809	0.020083	0.019429	0.019392	0.019442	0.019575
	1075	0.045936	0.094675	0.040773	0.022741	0.019759	0.01907	0.019055	0.019021	0.019116
	1076	0.045658	0.094675	0.040745	0.022645	0.019527	0.018863	0.018767	0.018718	0.018823
	1077	0.045496	0.094675	0.040734	0.022564	0.019524	0.018988	0.018723	0.018676	0.01894
	1078	0.044958	0.094674	0.040766	0.022799	0.020045	0.019531	0.019196	0.019139	0.019527
	1079	0.045893	0.094674	0.040764	0.022607	0.019756	0.019163	0.019094	0.018909	0.019259
	1080	0.045367	0.094674	0.040777	0.022527	0.01964	0.019008	0.01907	0.018812	0.019064
	1081	0.045668	0.094674	0.040734	0.022496	0.019694	0.019144	0.019198	0.019214	0.019539
	1082	0.045318	0.094673	0.040726	0.022542	0.019916	0.019382	0.01945	0.019587	0.019925
	1083	0.044931	0.094671	0.040733	0.022703	0.020239	0.019399	0.019472	0.019441	0.019658
	1084	0.045456	0.094671	0.04071	0.022735	0.02025	0.019298	0.019309	0.019141	0.019293
	1085	0.045215	0.094671	0.04073	0.022505	0.019739	0.019127	0.019101	0.019017	0.01922
	1086	0.045225	0.09467	0.040814	0.022599	0.020132	0.01966	0.019682	0.019603	0.019777
	1087	0.045851	0.09467	0.04076	0.022603	0.020303	0.019729	0.019831	0.019668	0.019599
	1088	0.045478	0.094669	0.04071	0.022601	0.020117	0.019496	0.01957	0.019322	0.019213
	1089	0.04519	0.094669	0.04071	0.022609	0.019945	0.019408	0.019352	0.019185	0.019217
	1090	0.045552	0.094669	0.040824	0.022965	0.020585	0.020141	0.020031	0.019952	0.020027
	1091	0.045156	0.094668	0.040781	0.022956	0.020439	0.019909	0.019908	0.019853	0.019876
	1092	0.045803	0.094668	0.040707	0.022818	0.020048	0.019409	0.019526	0.01951	0.019568
	1093	0.045364	0.094668	0.040657	0.022447	0.019542	0.018989	0.019131	0.019222	0.019314
	1094	0.045148	0.094668	0.040689	0.022619	0.01967	0.019184	0.01923	0.019423	0.019623
	1095	0.045681	0.094668	0.040618	0.02244	0.019425	0.018951	0.018962	0.019195	0.019427
	1096	0.045471	0.094667	0.040636	0.022535	0.019535	0.019087	0.019039	0.019255	0.019506
	1097	0.045373	0.094667	0.040626	0.022468	0.019422	0.019169	0.019067	0.019288	0.019485
	1098	0.045024	0.094666	0.040682	0.022501	0.01965	0.019526	0.0195	0.019661	0.019758
	1099	0.045517	0.094665	0.04063	0.02232	0.019477	0.019269	0.019327	0.01945	0.019481
	1100	0.045294	0.094664	0.040676	0.022418	0.019651	0.019429	0.019527	0.01968	0.019624
	1101	0.045651	0.094664	0.040717	0.022646	0.02019	0.019879	0.019962	0.020144	0.020038
	1102	0.045437	0.094663	0.040726	0.022758	0.020466	0.02014	0.020198	0.020423	0.020396
	1103	0.045347	0.094663	0.040588	0.022626	0.020175	0.0198	0.019776	0.019952	0.019981
	1104	0.045246	0.094664	0.04053	0.022614	0.01985	0.019231	0.019112	0.019112	0.019078
	1105	0.045036	0.094663	0.04059	0.022606	0.019934	0.019353	0.019227	0.019223	0.019003
	1106	0.045138	0.094663	0.040677	0.022641	0.020058	0.019606	0.019412	0.019366	0.019146
	1107	0.044981	0.094662	0.040594	0.022467	0.019708	0.019225	0.019039	0.018869	0.018785
	1108	0.045332	0.094662	0.040577	0.02244	0.019576	0.018975	0.018867	0.018654	0.018664
	1109	0.045514	0.094661	0.040648	0.022562	0.019782	0.019124	0.019044	0.018804	0.018771
	1110	0.045663	0.094661	0.040691	0.022642	0.020036	0.019287	0.019182	0.018995	0.018919
	1111	0.045258	0.094661	0.040652	0.022706	0.020204	0.019514	0.019432	0.019316	0.019283
	1112	0.04527	0.094661	0.040597	0.022787	0.020263	0.019599	0.019469	0.019292	0.019278
	1113	0.045205	0.094661	0.040572	0.022708	0.019959	0.019334	0.019256	0.019077	0.019128
	1114	0.044873	0.094661	0.040549	0.022442	0.019505	0.019104	0.019167	0.01912	0.01924
	1115	0.045444	0.094661	0.04053	0.022342	0.019301	0.018945	0.018935	0.018986	0.019197
	1116	0.045148	0.09466	0.040511	0.022245	0.01922	0.018702	0.018541	0.018589	0.018763
	1117	0.044935	0.094659	0.040554	0.022681	0.019766	0.019173	0.018932	0.018909	0.018902
	1118	0.045734	0.094659	0.040526	0.022719	0.019858	0.019194	0.018934	0.018804	0.018758
	1119	0.04556	0.094659	0.040461	0.022488	0.019553	0.019067	0.01881	0.018701	0.018841
	1120	0.044947	0.094659	0.04046	0.022343	0.019499	0.019104	0.018835	0.018821	0.019023
	1121	0.045284	0.094657	0.04052	0.022487	0.019907	0.019598	0.019467	0.019566	0.019742
	1122	0.045701	0.094657	0.040489	0.022402	0.019582	0.019097	0.019011	0.019083	0.019279
	1123	0.045243	0.094656	0.040504	0.022543	0.019663	0.019029	0.018971	0.018969	0.01915
	1124	0.045577	0.094656	0.040681	0.02298	0.020181	0.019509	0.019464	0.019397	0.019424
	1125	0.045049	0.094655	0.040686	0.023014	0.0201	0.019548	0.019573	0.019645	0.019759
	1126	0.044976	0.094655	0.040511	0.022673	0.019621	0.019294	0.019294	0.019444	0.019713
	1127	0.045031	0.094655	0.040438	0.022434	0.019374	0.019075	0.019016	0.019144	0.01942
	1128	0.045511	0.094655	0.040389	0.022321	0.019239	0.018916	0.018812	0.018924	0.019097
	1129	0.045135	0.094655	0.040382	0.022307	0.019386	0.018991	0.018925	0.019011	0.019098
	1130	0.045141	0.094654	0.040414	0.02234	0.019567	0.019017	0.019064	0.019023	0.019109
	1131	0.045674	0.094654	0.040443	0.022582	0.019929	0.019232	0.019305	0.019149	0.019148
	1132	0.045763	0.094654	0.040398	0.02244	0.019735	0.019108	0.019096	0.019003	0.018908
	1133	0.045694	0.094653	0.040435	0.022515	0.019897	0.019461	0.019308	0.019388	0.019358
	1134	0.044775	0.094653	0.040382	0.022525	0.019883	0.019511	0.019335	0.019365	0.01938
	1135	0.045182	0.094652	0.040374	0.02272	0.020125	0.01966	0.019502	0.019373	0.019366
	1136	0.044177	0.094652	0.040425	0.022616	0.019991	0.019506	0.019367	0.019253	0.019254
	1137	0.045558	0.094652	0.040424	0.022399	0.019767	0.019404	0.019192	0.019136	0.019223
	1138	0.0451	0.094652	0.040318	0.022244	0.019392	0.018947	0.018717	0.018653	0.018787
	1139	0.04445	0.094652	0.040285	0.022249	0.01937	0.01883	0.018691	0.018649	0.018795
	1140	0.045679	0.094652	0.040286	0.022347	0.019637	0.019125	0.019048	0.019075	0.019191
	1141	0.044701	0.094652	0.040292	0.022381	0.019547	0.01904	0.018883	0.018962	0.019139
	1142	0.045116	0.094652	0.040319	0.022347	0.019361	0.018844	0.018672	0.018781	0.019031
	1143	0.04484	0.094651	0.040367	0.022331	0.019213	0.018616	0.018515	0.018584	0.018832
	1144	0.045076	0.09465	0.040402	0.022336	0.019284	0.018787	0.018761	0.018814	0.019047
	1145	0.044994	0.09465	0.040462	0.022421	0.019334	0.01882	0.018701	0.018755	0.018964
	1146	0.045057	0.09465	0.040411	0.022508	0.019434	0.018997	0.01881	0.018847	0.019035
	1147	0.044909	0.09465	0.040348	0.02245	0.019327	0.018902	0.018868	0.018991	0.019096
	1148	0.045074	0.09465	0.040367	0.022715	0.019777	0.019442	0.019499	0.019632	0.019655
	1149	0.045159	0.094649	0.040403	0.022828	0.019737	0.01917	0.019153	0.019192	0.019097
	1150	0.04572	0.094649	0.040313	0.022673	0.019653	0.019085	0.018912	0.01884	0.018708
	1151	0.044934	0.094648	0.040274	0.022557	0.019791	0.019384	0.019228	0.019172	0.01911
	1152	0.045615	0.094648	0.040274	0.022702	0.020299	0.020084	0.019907	0.019919	0.019902
	1153	0.04521	0.094648	0.040213	0.022457	0.019418	0.019076	0.018924	0.018958	0.019125
	1154	0.045415	0.094648	0.040186	0.022332	0.019115	0.018575	0.018439	0.018582	0.018837
	1155	0.045261	0.094648	0.040211	0.022447	0.019258	0.018828	0.018784	0.019001	0.019327
	1156	0.045287	0.094648	0.040241	0.02258	0.019805	0.019487	0.019498	0.019682	0.020005
	1157	0.045207	0.094648	0.040231	0.022235	0.019361	0.018881	0.018889	0.019065	0.019233
	1158	0.045093	0.094648	0.040211	0.022219	0.019341	0.018671	0.018588	0.01862	0.018637
	1159	0.045004	0.094647	0.040247	0.022368	0.019559	0.018877	0.018815	0.01878	0.018783
	1160	0.044689	0.094647	0.040291	0.022692	0.020044	0.019363	0.019326	0.019277	0.019295
	1161	0.045486	0.094647	0.040297	0.02292	0.020406	0.019652	0.019636	0.019481	0.019489
	1162	0.045022	0.094646	0.04026	0.02275	0.020119	0.019318	0.019346	0.019177	0.019212
	1163	0.044852	0.094646	0.040192	0.022275	0.019555	0.018912	0.018979	0.018927	0.019147
	1164	0.04503	0.094646	0.040185	0.022229	0.019413	0.018924	0.018907	0.018926	0.019291
	1165	0.045302	0.094646	0.040167	0.02226	0.019453	0.018783	0.018644	0.018575	0.018841
	1166	0.044864	0.094647	0.040167	0.022318	0.019568	0.018786	0.018602	0.018526	0.018686
	1167	0.045232	0.094646	0.040133	0.022232	0.019289	0.018681	0.018566	0.018727	0.018953
	1168	0.044275	0.094646	0.040109	0.022413	0.019497	0.019141	0.019075	0.019313	0.019618
	1169	0.045268	0.094646	0.040117	0.022414	0.019544	0.019102	0.018988	0.019081	0.019358
	1170	0.044616	0.094646	0.040136	0.022635	0.020128	0.019359	0.0191	0.018958	0.019091
	1171	0.0451	0.094646	0.040134	0.022485	0.019991	0.01905	0.018875	0.018702	0.018854
	1172	0.045364	0.094646	0.040119	0.022388	0.019704	0.01896	0.018886	0.018772	0.018981
	1173	0.045877	0.094646	0.040099	0.022429	0.019598	0.0189	0.018743	0.018667	0.018867
	1174	0.044894	0.094646	0.040074	0.022414	0.019538	0.018788	0.018638	0.018569	0.018745
	1175	0.045067	0.094645	0.040078	0.022365	0.019515	0.018804	0.018753	0.018724	0.018962
	1176	0.044988	0.094645	0.040107	0.022251	0.019387	0.018773	0.018824	0.018843	0.019093
	1177	0.045333	0.094645	0.040084	0.022076	0.01913	0.018589	0.018609	0.018598	0.018775
	1178	0.044507	0.094645	0.040095	0.022107	0.019212	0.018637	0.018535	0.018466	0.018529
	1179	0.04496	0.094644	0.040174	0.022454	0.019814	0.019183	0.019042	0.019013	0.019015
	1180	0.045207	0.094644	0.040168	0.022578	0.019854	0.019221	0.019007	0.018973	0.019074
	1181	0.045305	0.094644	0.040139	0.022535	0.019609	0.018997	0.018765	0.018715	0.018869
	1182	0.045027	0.094644	0.040133	0.022557	0.019601	0.019025	0.018732	0.018807	0.018919
	1183	0.044885	0.094644	0.040104	0.022458	0.019496	0.019035	0.018796	0.018861	0.018988
	1184	0.045201	0.094644	0.040105	0.022334	0.01936	0.018858	0.018664	0.018728	0.018852
	1185	0.044751	0.094644	0.040083	0.022208	0.019328	0.018729	0.01855	0.018646	0.018798
	1186	0.045141	0.094644	0.040024	0.022309	0.019512	0.018879	0.018684	0.01881	0.01905
	1187	0.04488	0.094643	0.040007	0.022483	0.019567	0.018956	0.018707	0.018875	0.019053
	1188	0.045408	0.094643	0.039987	0.022582	0.019584	0.019001	0.018669	0.018793	0.018842
	1189	0.045064	0.094643	0.039956	0.02259	0.019469	0.018855	0.018634	0.018671	0.018704
	1190	0.045202	0.094643	0.04005	0.022619	0.019561	0.01897	0.018982	0.019018	0.019082
	1191	0.045391	0.094643	0.040071	0.022478	0.019335	0.018667	0.018682	0.01878	0.01891
	1192	0.044775	0.094643	0.040072	0.022425	0.019312	0.018516	0.018558	0.018611	0.018775
	1193	0.045157	0.094643	0.040196	0.022795	0.019971	0.019021	0.019306	0.019227	0.019353
	1194	0.045478	0.094642	0.040208	0.02288	0.020343	0.019259	0.019648	0.019569	0.019683
	1195	0.044712	0.094642	0.040033	0.022467	0.019924	0.018951	0.01925	0.019291	0.01948
	1196	0.0449	0.094642	0.039969	0.022318	0.019576	0.018682	0.018789	0.01883	0.018972
	1197	0.045424	0.094641	0.040015	0.022368	0.019587	0.018787	0.018912	0.018919	0.019079
	1198	0.044716	0.094642	0.040008	0.022461	0.019797	0.019186	0.019382	0.019394	0.019717
	1199	0.044712	0.094642	0.039979	0.022554	0.019898	0.019321	0.019452	0.019367	0.019765
	1200	0.044804	0.094642	0.039979	0.022299	0.019536	0.018928	0.019082	0.018968	0.019257
	1201	0.044726	0.094641	0.04002	0.022248	0.019661	0.019036	0.019096	0.019013	0.019199
	1202	0.044637	0.09464	0.040052	0.022302	0.019919	0.019233	0.019128	0.019005	0.019068
	1203	0.044941	0.09464	0.040043	0.022399	0.020045	0.019349	0.019136	0.019031	0.019079
	1204	0.04447	0.09464	0.039988	0.022324	0.01982	0.019143	0.018876	0.018893	0.018959
	1205	0.044483	0.094639	0.039973	0.022365	0.019733	0.019136	0.019039	0.019194	0.019367
	1206	0.044928	0.09464	0.039999	0.02243	0.019719	0.019248	0.019343	0.019572	0.019806
	1207	0.045076	0.09464	0.039922	0.022298	0.019296	0.018796	0.018837	0.019011	0.019248
	1208	0.045281	0.09464	0.039836	0.022182	0.019082	0.018697	0.018781	0.018974	0.01921
	1209	0.04496	0.09464	0.039794	0.022179	0.019077	0.018801	0.01889	0.019227	0.019486
	1210	0.045106	0.09464	0.039821	0.022472	0.019505	0.019124	0.019065	0.019355	0.0195
	1211	0.044709	0.094638	0.03986	0.022673	0.019917	0.019431	0.019257	0.019368	0.01934
	1212	0.044776	0.094638	0.039865	0.022612	0.019775	0.019232	0.0191	0.019089	0.019062
	1213	0.044881	0.094637	0.039822	0.022264	0.01949	0.018987	0.018907	0.018805	0.018839
	1214	0.045488	0.094637	0.039868	0.022266	0.019761	0.019253	0.019145	0.018929	0.018921
	1215	0.044463	0.094637	0.039981	0.022561	0.020301	0.019658	0.019652	0.01932	0.019196
	1216	0.045124	0.094636	0.03999	0.022676	0.020334	0.019599	0.019843	0.019647	0.019604
	1217	0.045554	0.094637	0.039864	0.022324	0.01976	0.019066	0.019377	0.01945	0.019529
	1218	0.044734	0.094636	0.039826	0.0223	0.019697	0.019006	0.019118	0.019217	0.019426
	1219	0.044917	0.094635	0.039883	0.022653	0.020247	0.019527	0.019597	0.019686	0.019923
	1220	0.045259	0.094635	0.039832	0.022578	0.02005	0.019178	0.01932	0.019357	0.0195
	1221	0.045283	0.094635	0.039793	0.022475	0.019872	0.019034	0.019152	0.019187	0.019186
	1222	0.04531	0.094635	0.0398	0.022431	0.019891	0.019083	0.01909	0.019127	0.018946
	1223	0.045221	0.094636	0.039794	0.022569	0.020091	0.019369	0.019268	0.019264	0.019101
	1224	0.04534	0.094635	0.039819	0.022458	0.019897	0.019069	0.019102	0.019048	0.018906
	1225	0.044599	0.094634	0.039943	0.0228	0.020361	0.019394	0.019505	0.019427	0.019232
	1226	0.045126	0.094634	0.039957	0.022866	0.020454	0.019586	0.019737	0.019782	0.019633
	1227	0.04442	0.094634	0.039821	0.0226	0.020007	0.019305	0.01945	0.019583	0.019585
	1228	0.044867	0.094635	0.039748	0.022434	0.019749	0.019091	0.019307	0.019507	0.019622
	1229	0.045074	0.094635	0.039759	0.022484	0.019712	0.018865	0.019034	0.019227	0.019323
	1230	0.044782	0.094635	0.039788	0.022566	0.019753	0.018922	0.01891	0.01905	0.019207
	1231	0.04506	0.094636	0.039772	0.022585	0.019838	0.019124	0.019024	0.019038	0.019203
	1232	0.044931	0.094636	0.039726	0.02234	0.019692	0.01893	0.018764	0.018598	0.01874
	1233	0.044525	0.094635	0.039749	0.02243	0.019989	0.019232	0.019025	0.018882	0.018919
	1234	0.044803	0.094634	0.03977	0.022329	0.019882	0.019097	0.01889	0.018855	0.018893
	1235	0.044837	0.094634	0.039778	0.022592	0.020207	0.019528	0.019352	0.019355	0.01934
	1236	0.044525	0.094634	0.039781	0.022627	0.020227	0.019437	0.01926	0.019223	0.019146
	1237	0.044625	0.094634	0.039822	0.02246	0.020042	0.019264	0.019115	0.019147	0.019184
	1238	0.045132	0.094633	0.039801	0.022321	0.019779	0.019167	0.019193	0.019446	0.019573
	1239	0.045064	0.094633	0.039729	0.022285	0.019698	0.019035	0.018873	0.019101	0.019136
	1240	0.045007	0.094633	0.039699	0.022413	0.019979	0.019414	0.019183	0.019342	0.019372
	1241	0.044741	0.094633	0.039702	0.022442	0.019754	0.019254	0.019264	0.019406	0.019519
	1242	0.045263	0.094632	0.039727	0.02226	0.019339	0.018848	0.018784	0.018816	0.018887
	1243	0.045192	0.094632	0.039764	0.022211	0.019281	0.018599	0.018328	0.018371	0.018457
	1244	0.044228	0.094632	0.039741	0.022438	0.019659	0.018877	0.018544	0.018541	0.018591
	1245	0.044883	0.094631	0.039674	0.022455	0.019833	0.01913	0.018922	0.018878	0.018974
	1246	0.045113	0.094631	0.039634	0.022238	0.019381	0.018752	0.018652	0.018635	0.018762
	1247	0.0449	0.09463	0.039651	0.022135	0.019216	0.018614	0.018525	0.018561	0.018667
	1248	0.044867	0.09463	0.039689	0.022173	0.019353	0.018771	0.01863	0.018573	0.018619
	1249	0.045385	0.09463	0.039673	0.02215	0.019464	0.018937	0.018623	0.018516	0.018546
	1250	0.044788	0.094629	0.039681	0.022414	0.019753	0.019223	0.018788	0.018707	0.018665
	1251	0.044509	0.094629	0.039723	0.022622	0.020144	0.019713	0.019497	0.019501	0.019406
	1252	0.044756	0.094629	0.039593	0.022347	0.019699	0.019403	0.019452	0.01946	0.019466
	1253	0.04471	0.09463	0.039551	0.022263	0.019402	0.019148	0.0192	0.019297	0.019336
	1254	0.044679	0.094629	0.039555	0.022131	0.019498	0.019155	0.019167	0.01926	0.019249
	1255	0.044618	0.094629	0.039622	0.022259	0.019838	0.019387	0.019368	0.019472	0.019403
	1256	0.044985	0.094629	0.039555	0.022314	0.019615	0.019111	0.019173	0.019257	0.019267
	1257	0.044785	0.094629	0.039541	0.022399	0.019484	0.019063	0.019171	0.019346	0.019388
	1258	0.045114	0.094628	0.039585	0.022593	0.01964	0.019105	0.019111	0.019374	0.019374
	1259	0.044935	0.094628	0.039537	0.022352	0.019235	0.018735	0.018772	0.018911	0.018909
	1260	0.044741	0.094627	0.039526	0.022273	0.019205	0.018742	0.018773	0.018709	0.01874
	1261	0.045048	0.094627	0.039573	0.022549	0.019779	0.019224	0.019235	0.019161	0.019187
	1262	0.044893	0.094627	0.03961	0.022752	0.020274	0.019514	0.019415	0.019487	0.019428
	1263	0.045035	0.094627	0.039543	0.022626	0.019937	0.019119	0.018936	0.019041	0.01898
	1264	0.044809	0.094627	0.039497	0.022584	0.019904	0.01906	0.018823	0.018984	0.018891
	1265	0.044574	0.094627	0.03955	0.022864	0.020344	0.019487	0.019295	0.019437	0.019327
	1266	0.045513	0.094627	0.039621	0.023065	0.020523	0.019643	0.019404	0.019482	0.01936
	1267	0.044641	0.094627	0.039575	0.022824	0.020064	0.019309	0.019097	0.019042	0.018953
	1268	0.045096	0.094627	0.039598	0.022547	0.019801	0.019197	0.019111	0.019018	0.018975
	1269	0.045161	0.094627	0.039704	0.022426	0.019822	0.019261	0.019304	0.019161	0.019145
	1270	0.045296	0.094627	0.039611	0.02237	0.019808	0.019142	0.01913	0.018916	0.018986
	1271	0.044518	0.094628	0.039501	0.022301	0.019559	0.018753	0.018693	0.018581	0.018635
	1272	0.045317	0.094627	0.039481	0.022296	0.01962	0.018886	0.018837	0.018756	0.018827
	1273	0.045149	0.094628	0.039504	0.022365	0.019661	0.019169	0.019108	0.019174	0.019302
	1274	0.044924	0.094628	0.03948	0.022135	0.019198	0.018642	0.018563	0.018658	0.018788
	1275	0.045141	0.094628	0.0395	0.022196	0.019323	0.018774	0.018654	0.018635	0.018693
	1276	0.04468	0.094628	0.039504	0.022076	0.019113	0.01869	0.018687	0.018752	0.018908
	1277	0.044851	0.094628	0.039513	0.022311	0.01955	0.019343	0.019264	0.019448	0.019714
	1278	0.044517	0.094628	0.039496	0.022399	0.019519	0.019149	0.018884	0.019012	0.019141
	1279	0.044898	0.094627	0.039527	0.02295	0.020192	0.01954	0.019167	0.01917	0.019081
	1280	0.044959	0.094627	0.039525	0.022814	0.02006	0.01932	0.018986	0.018951	0.018833
	1281	0.045181	0.094627	0.039482	0.022333	0.019507	0.01904	0.018816	0.018892	0.018898
	1282	0.04532	0.094626	0.039465	0.022314	0.019399	0.019103	0.018921	0.019038	0.019084
	1283	0.044591	0.094626	0.039482	0.022354	0.019373	0.018967	0.018745	0.01882	0.018838
	1284	0.044712	0.094625	0.039517	0.022558	0.019742	0.019274	0.019043	0.019106	0.019193
	1285	0.044841	0.094625	0.039456	0.022263	0.019348	0.018815	0.018594	0.018612	0.018731
	1286	0.045274	0.094625	0.039402	0.022016	0.019038	0.018533	0.018298	0.018364	0.018514
	1287	0.044942	0.094625	0.039431	0.022034	0.019056	0.018572	0.018337	0.018443	0.018561
	1288	0.044763	0.094625	0.039443	0.022213	0.019418	0.01887	0.018647	0.018703	0.018772
	1289	0.044767	0.094625	0.03944	0.022197	0.01938	0.018759	0.018461	0.018456	0.01851
	1290	0.044699	0.094624	0.039442	0.022167	0.01938	0.018792	0.018419	0.018447	0.018522
	1291	0.045246	0.094624	0.039504	0.022355	0.019608	0.019065	0.018625	0.01867	0.018656
	1292	0.044666	0.094623	0.039434	0.022397	0.019537	0.018953	0.018555	0.01857	0.018549
	1293	0.044561	0.094622	0.039428	0.022488	0.019512	0.018847	0.018566	0.018535	0.018478
	1294	0.04443	0.094622	0.039468	0.022444	0.019478	0.018929	0.018814	0.018834	0.018756
	1295	0.044981	0.094622	0.039406	0.02218	0.019205	0.018874	0.018875	0.018893	0.018864
	1296	0.04451	0.094623	0.039343	0.022025	0.019124	0.018776	0.018698	0.018669	0.018708
	1297	0.044639	0.094623	0.039403	0.022308	0.019524	0.01896	0.018842	0.018828	0.018852
	1298	0.044857	0.094623	0.039416	0.022426	0.019816	0.019249	0.01905	0.019083	0.019104
	1299	0.04473	0.094623	0.039337	0.022208	0.019606	0.019137	0.018824	0.018867	0.018886
	1300	0.044645	0.094623	0.039332	0.022153	0.019579	0.019155	0.01885	0.018935	0.018914
	1301	0.04547	0.094623	0.039367	0.022208	0.01964	0.019286	0.019109	0.019268	0.019226
	1302	0.044841	0.094623	0.039377	0.022117	0.019331	0.018996	0.018933	0.019097	0.019105
	1303	0.044979	0.094622	0.039394	0.022179	0.019326	0.018926	0.01888	0.018986	0.018947
	1304	0.044557	0.094622	0.039441	0.022398	0.019652	0.019259	0.019283	0.019386	0.019342
	1305	0.044742	0.094622	0.039475	0.022401	0.019814	0.019446	0.019658	0.01978	0.019828
	1306	0.044672	0.094622	0.039411	0.022164	0.019423	0.019044	0.019384	0.019548	0.019627
	1307	0.045534	0.094622	0.039365	0.021996	0.019038	0.01857	0.018637	0.018855	0.018839
	1308	0.045016	0.094622	0.039386	0.02219	0.019353	0.018905	0.018514	0.018673	0.01851
	1309	0.044892	0.094621	0.039413	0.022479	0.019775	0.019299	0.018883	0.019035	0.018846
	1310	0.045017	0.09462	0.039364	0.022482	0.01978	0.019322	0.019064	0.019082	0.018983
	1311	0.044422	0.09462	0.03928	0.022187	0.019291	0.018845	0.018713	0.018685	0.018689
	1312	0.044788	0.09462	0.039259	0.022042	0.01914	0.018686	0.018579	0.018696	0.018739
	1313	0.044203	0.09462	0.039213	0.02214	0.019214	0.018804	0.018706	0.018912	0.019052
	1314	0.045123	0.09462	0.039202	0.022194	0.019153	0.018673	0.018602	0.018888	0.019119
	1315	0.044507	0.09462	0.039227	0.022238	0.019257	0.018676	0.018517	0.018806	0.018926
	1316	0.044619	0.094619	0.039398	0.022624	0.019671	0.019277	0.019144	0.019487	0.01939
	1317	0.044162	0.094619	0.039325	0.022484	0.019624	0.019372	0.01943	0.019691	0.019597
	1318	0.044701	0.09462	0.039229	0.022222	0.019325	0.019051	0.019065	0.019245	0.019273
	1319	0.044844	0.094619	0.039224	0.022046	0.019008	0.018547	0.01843	0.018522	0.01863
	1320	0.045282	0.094619	0.039312	0.022226	0.019448	0.019066	0.018901	0.018964	0.019
	1321	0.044792	0.094619	0.039207	0.022098	0.019206	0.018887	0.01877	0.018809	0.01886
	1322	0.044969	0.094619	0.039229	0.022249	0.019239	0.018883	0.018725	0.018732	0.018795
	1323	0.044645	0.094618	0.039183	0.022163	0.019191	0.018845	0.018673	0.018652	0.018656
	1324	0.044969	0.094618	0.039268	0.022243	0.019376	0.019021	0.018881	0.018839	0.018788
	1325	0.044858	0.094618	0.03929	0.022281	0.019563	0.019166	0.018927	0.018852	0.018819
	1326	0.044612	0.094619	0.039279	0.022257	0.019638	0.019221	0.018967	0.018958	0.018921
	1327	0.044731	0.094618	0.039296	0.022324	0.019742	0.019293	0.019092	0.019183	0.019095
	1328	0.044814	0.094618	0.039304	0.022473	0.020074	0.019611	0.019405	0.019627	0.019502
	1329	0.044419	0.094618	0.039287	0.022686	0.020489	0.02007	0.019925	0.020224	0.020088
	1330	0.04466	0.094617	0.039261	0.022664	0.020468	0.019993	0.019736	0.020037	0.019851
	1331	0.044222	0.094618	0.039227	0.022427	0.020014	0.019455	0.019108	0.01931	0.019098
	1332	0.044885	0.094617	0.039207	0.022259	0.019565	0.019144	0.018849	0.018927	0.018802
	1333	0.044366	0.094617	0.039166	0.022163	0.019456	0.019199	0.018847	0.018823	0.018807
	1334	0.044552	0.094616	0.039171	0.02205	0.019343	0.019006	0.018665	0.018642	0.018584
	1335	0.044448	0.094616	0.039183	0.022134	0.019438	0.019096	0.018829	0.018831	0.01874
	1336	0.044529	0.094616	0.039148	0.022108	0.019449	0.019162	0.01898	0.01902	0.019011
	1337	0.044973	0.094616	0.039101	0.022043	0.019384	0.018974	0.018826	0.018925	0.018896
	1338	0.044792	0.094616	0.039096	0.022058	0.019404	0.018752	0.018532	0.018642	0.018483
	1339	0.044201	0.094616	0.039166	0.022208	0.01962	0.018945	0.01865	0.018795	0.018569
	1340	0.044513	0.094616	0.039233	0.022524	0.020089	0.019349	0.019084	0.019185	0.01901
	1341	0.044599	0.094615	0.039219	0.022528	0.019992	0.019232	0.018964	0.018994	0.018734
	1342	0.045259	0.094615	0.03923	0.022482	0.01995	0.019323	0.019047	0.019144	0.018851
	1343	0.044952	0.094615	0.039246	0.022412	0.019756	0.019151	0.018861	0.018975	0.018731
	1344	0.044311	0.094615	0.039248	0.022339	0.019683	0.01911	0.01899	0.019025	0.018872
	1345	0.044359	0.094615	0.039209	0.0223	0.0197	0.019151	0.019172	0.019201	0.019115
	1346	0.044902	0.094615	0.039105	0.022165	0.019509	0.018836	0.018681	0.018798	0.018764
	1347	0.044607	0.094615	0.039078	0.022249	0.019693	0.018949	0.018595	0.01879	0.018744
	1348	0.045013	0.094615	0.03908	0.022343	0.019747	0.019021	0.018681	0.018777	0.018625
	1349	0.044751	0.094616	0.03906	0.022286	0.019748	0.019021	0.018705	0.018629	0.018395
	1350	0.04451	0.094616	0.039068	0.022301	0.019669	0.019017	0.018787	0.018654	0.018439
	1351	0.044777	0.094615	0.03907	0.022422	0.019822	0.019256	0.019216	0.019125	0.019034
	1352	0.044571	0.094615	0.039077	0.022486	0.01986	0.019375	0.019442	0.019422	0.019362
	1353	0.044586	0.094614	0.039093	0.022479	0.019839	0.019255	0.019185	0.019174	0.01904
	1354	0.044912	0.094614	0.039115	0.022558	0.019929	0.019165	0.018935	0.018934	0.018797
	1355	0.044455	0.094613	0.039151	0.022491	0.019741	0.019101	0.018971	0.019031	0.019043
	1356	0.045437	0.094613	0.039043	0.022288	0.019368	0.018969	0.018913	0.019048	0.01917
	1357	0.044465	0.094613	0.038984	0.022217	0.019206	0.018931	0.018786	0.01905	0.019175
	1358	0.044877	0.094613	0.039023	0.022309	0.019409	0.019108	0.018966	0.019242	0.019222
	1359	0.044629	0.094613	0.039004	0.022161	0.019436	0.019034	0.019001	0.019116	0.019054
	1360	0.045046	0.094613	0.03899	0.021924	0.019135	0.01871	0.018712	0.018827	0.018939
	1361	0.044289	0.094614	0.038997	0.021959	0.01913	0.018799	0.018838	0.019144	0.019275
	1362	0.044421	0.094614	0.039083	0.022328	0.019805	0.019407	0.019491	0.019779	0.019741
	1363	0.044558	0.094613	0.039053	0.022337	0.01986	0.019333	0.019341	0.019535	0.01942
	1364	0.045127	0.094613	0.039085	0.022334	0.019745	0.019248	0.019167	0.019354	0.019344
	1365	0.044735	0.094613	0.03898	0.022006	0.019239	0.01872	0.018492	0.018629	0.018664
	1366	0.04486	0.094614	0.039022	0.022095	0.019203	0.018713	0.018542	0.018615	0.018512
	1367	0.044461	0.094615	0.038994	0.022082	0.019035	0.018522	0.018353	0.018316	0.018237
	1368	0.044391	0.094614	0.039032	0.022363	0.019359	0.018821	0.01871	0.018643	0.018599
	1369	0.044594	0.094614	0.038994	0.022288	0.01946	0.018975	0.018746	0.01872	0.018595
	1370	0.045074	0.094615	0.039074	0.022219	0.01955	0.019104	0.018802	0.018879	0.018722
	1371	0.044692	0.094615	0.038984	0.022175	0.019604	0.019229	0.018978	0.019129	0.019029
	1372	0.044507	0.094614	0.039003	0.02238	0.019777	0.019257	0.019049	0.019129	0.018943
	1373	0.044581	0.094614	0.039016	0.022634	0.020089	0.019575	0.019287	0.019399	0.019169
	1374	0.044817	0.094614	0.03902	0.022619	0.019828	0.019388	0.019121	0.019286	0.019069
	1375	0.045221	0.094614	0.038937	0.022137	0.019182	0.018716	0.01849	0.018705	0.018697
	1376	0.04482	0.094614	0.03892	0.022044	0.019309	0.018763	0.01864	0.018859	0.01903
	1377	0.044967	0.094614	0.038931	0.021963	0.019161	0.018702	0.018647	0.018665	0.018898
	1378	0.044589	0.094614	0.038998	0.022151	0.019583	0.019172	0.019176	0.019092	0.019223
	1379	0.044756	0.094615	0.039079	0.022209	0.019693	0.019065	0.019042	0.019091	0.019182
	1380	0.045003	0.094615	0.039097	0.022382	0.020188	0.019389	0.019071	0.019163	0.019104
	1381	0.044411	0.094615	0.039072	0.022407	0.02054	0.019915	0.01948	0.01963	0.019515
	1382	0.044541	0.094614	0.039141	0.022725	0.021076	0.02047	0.019808	0.019781	0.019401
	1383	0.044784	0.094614	0.039162	0.02294	0.021193	0.02053	0.019803	0.019649	0.019214
	1384	0.044639	0.094614	0.039032	0.022408	0.02002	0.019477	0.018984	0.018806	0.018565
	1385	0.044507	0.094614	0.038989	0.021996	0.019245	0.018853	0.01853	0.018405	0.018233
	1386	0.044745	0.094614	0.03906	0.021987	0.019318	0.018899	0.018612	0.018556	0.018348
	1387	0.044279	0.094613	0.039012	0.022037	0.019387	0.01895	0.018706	0.01868	0.018557
	1388	0.044274	0.094614	0.038946	0.022183	0.019443	0.018902	0.018809	0.018828	0.018818
	1389	0.044473	0.094614	0.038869	0.022177	0.019508	0.019098	0.019201	0.019439	0.019421
	1390	0.044826	0.094614	0.038883	0.022147	0.019365	0.018943	0.01898	0.019325	0.019348
	1391	0.044754	0.094614	0.038816	0.022088	0.019325	0.018771	0.018625	0.018915	0.019002
	1392	0.044745	0.094614	0.038783	0.021972	0.01915	0.018628	0.018497	0.018721	0.018878
	1393	0.044811	0.094614	0.038826	0.022052	0.019161	0.018846	0.0187	0.018685	0.018752
	1394	0.04461	0.094614	0.038894	0.022343	0.019855	0.019739	0.01983	0.019806	0.019954
	1395	0.044309	0.094614	0.038842	0.022246	0.019769	0.01951	0.019609	0.019589	0.019803
	1396	0.044855	0.094614	0.038817	0.021997	0.019354	0.019085	0.019005	0.019112	0.019265
	1397	0.044647	0.094614	0.038843	0.022011	0.019344	0.018944	0.018666	0.018838	0.018883
	1398	0.044772	0.094613	0.038954	0.022495	0.020125	0.019673	0.019289	0.019431	0.019342
	1399	0.044932	0.094614	0.038873	0.022427	0.019851	0.019453	0.019223	0.019253	0.019226
	1400	0.044449	0.094614	0.038845	0.022504	0.019843	0.019479	0.019296	0.019256	0.019244
	1401	0.044816	0.094614	0.038894	0.022214	0.019545	0.019086	0.018899	0.018923	0.018896
	1402	0.044599	0.094613	0.038859	0.021934	0.01928	0.018679	0.018407	0.018463	0.018415
	1403	0.044653	0.094613	0.038827	0.022032	0.019298	0.018605	0.018344	0.018321	0.018251
	1404	0.044353	0.094613	0.038862	0.022397	0.019862	0.019204	0.018929	0.018865	0.018595
	1405	0.044891	0.094613	0.038939	0.022671	0.02012	0.019299	0.019034	0.019102	0.018807
	1406	0.044541	0.094613	0.038862	0.022527	0.019787	0.018943	0.018686	0.018827	0.018682
	1407	0.044166	0.094613	0.038831	0.022329	0.019479	0.018661	0.018476	0.018585	0.018523
	1408	0.044358	0.094613	0.038958	0.022541	0.019847	0.019081	0.018893	0.018873	0.018735
	1409	0.044891	0.094614	0.039011	0.022615	0.019905	0.019091	0.018935	0.018823	0.018606
	1410	0.044787	0.094614	0.038933	0.022486	0.019789	0.0189	0.018765	0.018671	0.01848
	1411	0.044511	0.094614	0.038943	0.02265	0.020091	0.019168	0.018996	0.018905	0.018686
	1412	0.044945	0.094614	0.038958	0.022644	0.020292	0.019298	0.019043	0.018898	0.018647
	1413	0.044462	0.094614	0.038896	0.02238	0.020058	0.019206	0.018942	0.018849	0.018678
	1414	0.044006	0.094614	0.03881	0.022053	0.019529	0.018879	0.018706	0.018574	0.018414
	1415	0.044426	0.094613	0.038815	0.022018	0.019316	0.018754	0.018723	0.018666	0.018597
	1416	0.044433	0.094613	0.038796	0.02213	0.019268	0.018707	0.018585	0.018688	0.018691
	1417	0.044087	0.094613	0.038845	0.022325	0.019631	0.019055	0.018902	0.019081	0.019015
	1418	0.043964	0.094613	0.039004	0.022674	0.02018	0.019673	0.019531	0.019703	0.019514
	1419	0.044452	0.094612	0.038941	0.022403	0.019623	0.019168	0.019006	0.019113	0.018993
	1420	0.044249	0.094612	0.038862	0.022101	0.019104	0.018643	0.018483	0.018572	0.018552
	1421	0.044155	0.094612	0.038932	0.022187	0.01942	0.018996	0.018917	0.019055	0.018943
	1422	0.044622	0.094612	0.03895	0.022168	0.019504	0.019058	0.019105	0.019285	0.019216
	1423	0.044727	0.094612	0.038728	0.021975	0.019099	0.01856	0.018567	0.018687	0.018738
	1424	0.044433	0.094612	0.03867	0.021957	0.019006	0.018482	0.018415	0.018493	0.018509
	1425	0.04471	0.094612	0.038782	0.022034	0.019228	0.018805	0.018798	0.018962	0.018835
	1426	0.04456	0.094612	0.038781	0.022052	0.019235	0.018821	0.018895	0.019099	0.018943
	1427	0.044467	0.094611	0.038748	0.022206	0.019282	0.018825	0.018935	0.019036	0.018935
	1428	0.044523	0.094611	0.038815	0.022182	0.019254	0.018713	0.018801	0.018803	0.01872
	1429	0.044652	0.094611	0.038885	0.02204	0.01927	0.018731	0.01873	0.01867	0.018619
	1430	0.044394	0.094611	0.038765	0.021838	0.019048	0.018511	0.018429	0.018385	0.018392
	1431	0.044846	0.094611	0.038713	0.022047	0.019275	0.018659	0.018536	0.018516	0.018351
	1432	0.044723	0.094611	0.038793	0.022617	0.019989	0.019263	0.019031	0.019055	0.018706
	1433	0.044343	0.094611	0.038818	0.022947	0.020513	0.019666	0.019468	0.019532	0.019201
	1434	0.044221	0.094611	0.038745	0.022856	0.020585	0.019852	0.019747	0.019856	0.01964
	1435	0.044203	0.094611	0.038697	0.022476	0.019882	0.019335	0.019299	0.019393	0.019172
	1436	0.044328	0.094611	0.038685	0.022207	0.019552	0.01914	0.018983	0.019061	0.01884
	1437	0.044515	0.094612	0.038651	0.022026	0.019148	0.018768	0.018644	0.01881	0.018624
	1438	0.044166	0.094612	0.038654	0.022193	0.019441	0.019135	0.018993	0.019195	0.019017
	1439	0.044763	0.094611	0.038692	0.022259	0.019483	0.019141	0.01899	0.019121	0.018897
	1440	0.044363	0.094611	0.038703	0.022251	0.019485	0.019082	0.01885	0.018973	0.018792
	1441	0.044799	0.094611	0.038716	0.022078	0.019203	0.018756	0.018447	0.018633	0.018451
	1442	0.044027	0.094611	0.038791	0.022214	0.019436	0.018991	0.018623	0.018807	0.018546
	1443	0.044657	0.094611	0.038868	0.022594	0.019964	0.019484	0.019105	0.019166	0.018831
	1444	0.044201	0.094611	0.038861	0.022613	0.019935	0.019447	0.019153	0.019196	0.019033
	1445	0.044529	0.094611	0.038795	0.022433	0.019828	0.01949	0.019314	0.019429	0.019379
	1446	0.043981	0.09461	0.038706	0.022287	0.019679	0.019398	0.019129	0.019271	0.019207
	1447	0.044591	0.09461	0.038648	0.022122	0.019418	0.019033	0.018667	0.018817	0.018724
	1448	0.044127	0.09461	0.038652	0.02227	0.019523	0.01903	0.018708	0.018783	0.018582
	1449	0.044787	0.09461	0.038653	0.022509	0.019892	0.019478	0.019261	0.019273	0.018969
	1450	0.044592	0.09461	0.038683	0.022613	0.019983	0.019613	0.019397	0.019493	0.019172
	1451	0.044508	0.09461	0.038651	0.02233	0.019444	0.019023	0.018859	0.019074	0.018914
	1452	0.044096	0.094609	0.038597	0.02216	0.019168	0.018691	0.018569	0.018745	0.018881
	1453	0.044272	0.094609	0.03862	0.022025	0.019199	0.018753	0.01864	0.018741	0.018978
	1454	0.044802	0.094609	0.038673	0.022014	0.019444	0.019123	0.018967	0.019103	0.019178
	1455	0.045285	0.094609	0.038608	0.022187	0.01948	0.018935	0.01861	0.018749	0.018638
	1456	0.044366	0.094609	0.038605	0.022475	0.019763	0.019113	0.018726	0.018794	0.018561
	1457	0.044637	0.094608	0.038686	0.022699	0.020094	0.019497	0.019027	0.01904	0.018828
	1458	0.044083	0.094609	0.038716	0.022739	0.020238	0.019713	0.01921	0.019105	0.018896
	1459	0.044382	0.09461	0.038696	0.022363	0.019874	0.019501	0.019046	0.018903	0.018719
	1460	0.044539	0.09461	0.038607	0.02193	0.019324	0.018984	0.01863	0.018584	0.018545
	1461	0.044043	0.094609	0.038578	0.021981	0.019284	0.018957	0.018701	0.018704	0.018773
	1462	0.044002	0.094609	0.038568	0.022066	0.019361	0.01896	0.018708	0.018663	0.018688
	1463	0.044318	0.094609	0.038627	0.022365	0.019665	0.019184	0.018949	0.018972	0.018985
	1464	0.045093	0.094609	0.038645	0.022271	0.01936	0.018852	0.018587	0.01872	0.018729
	1465	0.044532	0.094609	0.038566	0.021994	0.018839	0.018406	0.018173	0.018405	0.018539
	1466	0.044317	0.09461	0.038543	0.021933	0.018805	0.018454	0.018275	0.018433	0.018556
	1467	0.044295	0.09461	0.03863	0.02204	0.019041	0.018554	0.018415	0.018447	0.018421
	1468	0.044825	0.094609	0.038687	0.022134	0.019348	0.018689	0.018596	0.018537	0.018463
	1469	0.044436	0.094609	0.0386	0.021934	0.019316	0.018574	0.018489	0.018437	0.018448
	1470	0.044439	0.094609	0.038577	0.021843	0.019488	0.018763	0.018686	0.018651	0.018599
	1471	0.044156	0.094609	0.038659	0.022194	0.020249	0.019435	0.019271	0.019264	0.018976
	1472	0.044074	0.094609	0.038693	0.022431	0.020748	0.019812	0.019595	0.019568	0.019203
	1473	0.044502	0.094609	0.038691	0.022524	0.02067	0.019754	0.019659	0.019644	0.019386
	1474	0.044346	0.094608	0.038655	0.022277	0.020236	0.01955	0.019457	0.019444	0.019253
	1475	0.044357	0.094608	0.038698	0.022306	0.020011	0.019519	0.019357	0.01942	0.019262
	1476	0.044365	0.094608	0.038543	0.022182	0.019533	0.019064	0.018899	0.018921	0.018756
	1477	0.0449	0.094609	0.03854	0.022266	0.01949	0.018953	0.018867	0.018853	0.01878
	1478	0.044243	0.094608	0.038606	0.022291	0.019697	0.019043	0.019	0.019098	0.019074
	1479	0.044258	0.094607	0.038642	0.02221	0.0196	0.018856	0.018821	0.018996	0.019041
	1480	0.044152	0.094608	0.038566	0.021891	0.019083	0.01845	0.018357	0.018533	0.018737
	1481	0.044069	0.094607	0.03865	0.022015	0.01942	0.018717	0.018576	0.018685	0.018881
	1482	0.04422	0.094607	0.038865	0.022506	0.02011	0.019187	0.019061	0.019111	0.019228
	1483	0.044333	0.094608	0.038587	0.022242	0.019745	0.018847	0.018656	0.018762	0.018908
	1484	0.044874	0.094608	0.038442	0.022025	0.019347	0.018641	0.018431	0.018609	0.01881
	1485	0.044747	0.094607	0.038518	0.022041	0.01952	0.018811	0.018637	0.018747	0.018887
	1486	0.044518	0.094607	0.038689	0.022185	0.019692	0.019043	0.018908	0.018901	0.019011
	1487	0.044361	0.094608	0.038637	0.022045	0.019432	0.018838	0.018625	0.018553	0.018777
	1488	0.044897	0.094608	0.038588	0.022027	0.019503	0.018957	0.018707	0.018627	0.018728
	1489	0.044491	0.094607	0.038568	0.022173	0.019736	0.01925	0.019118	0.019141	0.019083
	1490	0.044022	0.094607	0.038542	0.022259	0.019971	0.019555	0.019511	0.019598	0.019515
	1491	0.044576	0.094608	0.038446	0.021982	0.019421	0.018811	0.01872	0.018733	0.018693
	1492	0.044829	0.094608	0.03842	0.021976	0.019329	0.018602	0.018454	0.018443	0.018402
	1493	0.044281	0.094607	0.038402	0.021786	0.019139	0.018527	0.018439	0.018483	0.018451
	1494	0.044725	0.094607	0.038537	0.022457	0.02003	0.019546	0.019514	0.019607	0.019571
	1495	0.044364	0.094607	0.038452	0.022377	0.0197	0.019172	0.019118	0.019195	0.01917
	1496	0.044142	0.094607	0.038391	0.022082	0.019262	0.018669	0.018596	0.018699	0.018671
	1497	0.044494	0.094606	0.038422	0.021953	0.019316	0.018761	0.018695	0.018912	0.018954
	1498	0.044553	0.094606	0.038468	0.021923	0.019492	0.018891	0.018815	0.019106	0.019205
	1499	0.044169	0.094606	0.0385	0.022168	0.020027	0.019209	0.01901	0.019387	0.019475
	1500	0.044361	0.094606	0.038561	0.02257	0.020506	0.019346	0.018961	0.01931	0.019403
	1501	0.044382	0.094606	0.038594	0.022892	0.020819	0.019644	0.019095	0.019197	0.019254
	1502	0.044699	0.094607	0.038494	0.022148	0.019678	0.018887	0.018529	0.018658	0.018744
	1503	0.043983	0.094607	0.038489	0.022078	0.019423	0.019003	0.018749	0.018825	0.018872
	1504	0.04485	0.094607	0.038462	0.022067	0.019324	0.018931	0.01873	0.018768	0.018694
	1505	0.044411	0.094606	0.038456	0.022182	0.019359	0.018767	0.018523	0.018472	0.018479
	1506	0.04448	0.094607	0.03843	0.022169	0.019631	0.01915	0.01894	0.018948	0.019075
	1507	0.044717	0.094607	0.038517	0.022365	0.019717	0.019254	0.019154	0.019359	0.019351
	1508	0.044616	0.094607	0.03844	0.022288	0.019812	0.019418	0.019231	0.019383	0.019278
	1509	0.044651	0.094607	0.038352	0.022027	0.019246	0.018805	0.018671	0.018776	0.018768
	1510	0.044609	0.094607	0.038361	0.021926	0.01907	0.018681	0.018576	0.018683	0.018769
	1511	0.044539	0.094607	0.038515	0.02221	0.019579	0.019219	0.018958	0.019048	0.019023
	1512	0.044391	0.094607	0.038501	0.02231	0.019898	0.019656	0.019366	0.019497	0.019402
	1513	0.044031	0.094607	0.038403	0.022376	0.019788	0.019386	0.018954	0.019022	0.018943
	1514	0.044505	0.094608	0.038437	0.022396	0.019862	0.019391	0.019048	0.019091	0.01899
	1515	0.044451	0.094608	0.038636	0.022688	0.020257	0.019673	0.019351	0.019408	0.019139
	1516	0.044377	0.094608	0.038604	0.022437	0.019904	0.019312	0.01901	0.019052	0.018756
	1517	0.044884	0.094608	0.03842	0.022396	0.019897	0.019468	0.019249	0.019333	0.019166
	1518	0.044203	0.094608	0.038407	0.022468	0.019883	0.019458	0.019247	0.019447	0.019336
	1519	0.044244	0.094608	0.03859	0.022615	0.020144	0.019617	0.019398	0.019694	0.019534
	1520	0.044562	0.094608	0.038589	0.022368	0.019747	0.019183	0.018881	0.019025	0.018949
	1521	0.044104	0.094608	0.038466	0.022034	0.019277	0.018654	0.018509	0.01861	0.018595
	1522	0.044771	0.094609	0.038454	0.022	0.01929	0.018788	0.018688	0.018861	0.0188
	1523	0.044355	0.094609	0.038583	0.022234	0.019666	0.019096	0.018878	0.019086	0.018946
	1524	0.044684	0.094608	0.038653	0.022634	0.019982	0.019249	0.018979	0.019044	0.018893
	1525	0.044239	0.094608	0.038516	0.022486	0.019615	0.018818	0.018627	0.018582	0.018451
	1526	0.044298	0.094608	0.038425	0.022108	0.019371	0.018746	0.018611	0.018461	0.018337
	1527	0.043951	0.094608	0.038432	0.021891	0.019229	0.018666	0.018606	0.018473	0.018425
	1528	0.044365	0.094608	0.038391	0.021932	0.019204	0.018614	0.018441	0.018391	0.01846
	1529	0.044943	0.094607	0.038351	0.021905	0.018965	0.018457	0.018214	0.018235	0.01827
	1530	0.044521	0.094607	0.038386	0.022226	0.019307	0.018812	0.018501	0.018494	0.018411
	1531	0.044463	0.094607	0.038411	0.022421	0.019615	0.019092	0.018774	0.018735	0.018545
	1532	0.043987	0.094608	0.038367	0.022191	0.01927	0.018735	0.01844	0.018356	0.018186
	1533	0.044786	0.094608	0.038383	0.021921	0.019104	0.018643	0.018405	0.018359	0.018286
	1534	0.043921	0.094607	0.038458	0.022038	0.01951	0.019143	0.018994	0.018988	0.01895
	1535	0.044317	0.094606	0.038456	0.02207	0.019571	0.019291	0.019229	0.019317	0.019307
	1536	0.044614	0.094607	0.038373	0.022088	0.019348	0.019001	0.018847	0.018893	0.018909
	1537	0.044759	0.094607	0.038356	0.022042	0.019256	0.018867	0.018663	0.018803	0.018845
	1538	0.044505	0.094606	0.038487	0.022093	0.01919	0.018903	0.018813	0.019111	0.01913
	1539	0.044386	0.094606	0.038481	0.022212	0.019258	0.018953	0.01891	0.019174	0.019135
	1540	0.044516	0.094607	0.038355	0.022106	0.019128	0.01873	0.018682	0.018867	0.018791
	1541	0.044258	0.094607	0.038345	0.022038	0.01907	0.018618	0.018536	0.018649	0.018567
	1542	0.044509	0.094607	0.038414	0.022121	0.019181	0.018674	0.018644	0.018728	0.018607
	1543	0.044405	0.094607	0.038471	0.022325	0.019556	0.018937	0.018821	0.018887	0.018717
	1544	0.04441	0.094607	0.038499	0.022605	0.020084	0.019252	0.019075	0.019107	0.01892
	1545	0.043607	0.094606	0.038469	0.022901	0.020557	0.019674	0.019482	0.019525	0.019251
	1546	0.044482	0.094606	0.038412	0.022777	0.020196	0.019358	0.019124	0.019224	0.018918
	1547	0.043891	0.094605	0.038383	0.022563	0.019722	0.018968	0.018703	0.018766	0.01851
	1548	0.044381	0.094606	0.038381	0.022362	0.019537	0.018885	0.018654	0.018629	0.018438
	1549	0.044284	0.094606	0.038315	0.022137	0.019496	0.018977	0.018744	0.018669	0.018646
	1550	0.044172	0.094606	0.038315	0.022114	0.019332	0.018735	0.018533	0.018485	0.018519
	1551	0.044181	0.094606	0.038363	0.022441	0.019859	0.019234	0.01916	0.01912	0.019132
	1552	0.044332	0.094606	0.038284	0.022408	0.020181	0.019652	0.019543	0.019574	0.019536
	1553	0.043929	0.094607	0.038302	0.022351	0.020112	0.019662	0.019467	0.019618	0.019526
	1554	0.044447	0.094606	0.038396	0.022279	0.019961	0.019309	0.018875	0.019056	0.018993
	1555	0.044769	0.094605	0.038455	0.022271	0.019676	0.019154	0.018831	0.019043	0.019009
	1556	0.044053	0.094605	0.038391	0.022256	0.019661	0.019435	0.019143	0.019185	0.019122
	1557	0.044509	0.094605	0.038447	0.022417	0.019859	0.019708	0.019406	0.019339	0.019194
	1558	0.044239	0.094604	0.03852	0.022248	0.019601	0.019359	0.019083	0.019046	0.018915
	1559	0.04432	0.094604	0.038479	0.022148	0.019478	0.019171	0.018828	0.018882	0.018854
	1560	0.044091	0.094604	0.038547	0.022424	0.019665	0.019508	0.019183	0.019325	0.019232
	1561	0.044304	0.094604	0.038564	0.022903	0.02034	0.02012	0.019832	0.019867	0.01965
	1562	0.044074	0.094603	0.03845	0.022848	0.020222	0.019828	0.019514	0.019412	0.019186
	1563	0.044666	0.094603	0.038292	0.022132	0.019345	0.019007	0.018829	0.018821	0.018713
	1564	0.044613	0.094603	0.03822	0.021893	0.019024	0.018756	0.018603	0.018614	0.018675
	1565	0.044101	0.094603	0.038273	0.022205	0.01935	0.018987	0.018786	0.018697	0.018607
	1566	0.044259	0.094602	0.038358	0.022554	0.019812	0.019506	0.019167	0.018946	0.01871
	1567	0.044408	0.094603	0.03835	0.022517	0.019994	0.019651	0.019289	0.018995	0.018829
	1568	0.045256	0.094603	0.038305	0.022185	0.019582	0.019223	0.018958	0.018671	0.018593
	1569	0.04467	0.094602	0.03825	0.022033	0.019328	0.018943	0.018773	0.018547	0.018476
	1570	0.044092	0.094602	0.038216	0.021992	0.019206	0.018887	0.018666	0.018459	0.018365
	1571	0.044198	0.094602	0.038293	0.022181	0.019512	0.019244	0.018984	0.018833	0.018757
	1572	0.044048	0.094603	0.038345	0.02239	0.019738	0.019357	0.019106	0.01898	0.018905
	1573	0.044285	0.094603	0.038299	0.022237	0.019499	0.018931	0.01867	0.018593	0.018543
	1574	0.044582	0.094602	0.03829	0.022214	0.019475	0.01894	0.018573	0.018559	0.01848
	1575	0.044189	0.094602	0.038274	0.022266	0.019705	0.019373	0.018907	0.018984	0.018871
	1576	0.043979	0.094603	0.038227	0.022181	0.019611	0.019337	0.019185	0.019371	0.019312
	1577	0.043879	0.094603	0.038147	0.021907	0.019073	0.018619	0.018677	0.018885	0.019007
	1578	0.044733	0.094602	0.03813	0.021992	0.019198	0.018653	0.018668	0.018788	0.018993
	1579	0.045132	0.094602	0.038112	0.022008	0.019015	0.01863	0.018713	0.018949	0.019234
	1580	0.044345	0.094603	0.038108	0.021808	0.018745	0.018437	0.018612	0.018798	0.019064
	1581	0.044	0.094603	0.038157	0.021891	0.018799	0.018424	0.018592	0.018596	0.018752
	1582	0.044193	0.094603	0.03818	0.022149	0.019195	0.018697	0.01869	0.018561	0.018709
	1583	0.044154	0.094603	0.038181	0.022087	0.019236	0.018704	0.018592	0.018423	0.018567
	1584	0.044516	0.094603	0.038181	0.021916	0.019113	0.018638	0.018462	0.018373	0.018517
	1585	0.044668	0.094603	0.038195	0.022051	0.019308	0.018767	0.018563	0.018642	0.018742
	1586	0.044211	0.094603	0.038247	0.022513	0.019675	0.018801	0.018629	0.01866	0.018762
	1587	0.044819	0.094603	0.038284	0.022766	0.019887	0.018935	0.018794	0.018657	0.018729
	1588	0.044791	0.094603	0.038238	0.022365	0.019531	0.018877	0.018728	0.018584	0.018615
	1589	0.044033	0.094603	0.03832	0.022417	0.019702	0.019145	0.019005	0.018914	0.018915
	1590	0.044604	0.094602	0.038266	0.022198	0.019463	0.018947	0.018849	0.018834	0.018861
	1591	0.044752	0.094602	0.038177	0.022202	0.019613	0.019016	0.018803	0.018786	0.018854
	1592	0.044391	0.094601	0.038216	0.022446	0.019738	0.019076	0.018893	0.018906	0.018973
	1593	0.04438	0.094601	0.038133	0.022168	0.019313	0.018812	0.018736	0.018769	0.018829
	1594	0.044533	0.094602	0.038109	0.02212	0.019161	0.018745	0.018565	0.018636	0.018775
	1595	0.045124	0.094601	0.038076	0.022031	0.019053	0.018716	0.018558	0.018685	0.018966
	1596	0.044408	0.094601	0.038156	0.022048	0.019039	0.018592	0.018499	0.018551	0.018832
	1597	0.044903	0.094601	0.038362	0.022186	0.019324	0.018816	0.018732	0.018724	0.018924
	1598	0.044623	0.094601	0.03841	0.022273	0.019503	0.018966	0.018768	0.018741	0.018829
	1599	0.044895	0.094601	0.038188	0.021981	0.019122	0.018581	0.018468	0.018477	0.018644
	1600	0.043815	0.094601	0.038109	0.021974	0.019177	0.018671	0.018606	0.018638	0.018855
	1601	0.04428	0.0946	0.038176	0.021984	0.019397	0.018974	0.018779	0.018849	0.019002
	1602	0.04412	0.0946	0.03817	0.021917	0.019363	0.018986	0.01874	0.018744	0.018841
	1603	0.043935	0.0946	0.038088	0.02181	0.019178	0.018736	0.018494	0.018474	0.018629
	1604	0.044224	0.0946	0.0381	0.021741	0.019207	0.018645	0.018416	0.01844	0.018469
	1605	0.044632	0.094599	0.038108	0.021858	0.019456	0.018884	0.018675	0.018767	0.018754
	1606	0.044018	0.094599	0.038053	0.021748	0.019076	0.018645	0.018477	0.018635	0.018732
	1607	0.044619	0.094599	0.038075	0.021888	0.019302	0.018907	0.018664	0.018802	0.01882
	1608	0.044958	0.094599	0.038095	0.021959	0.019588	0.019116	0.018942	0.01902	0.018924
	1609	0.044394	0.094599	0.038078	0.021881	0.019448	0.018959	0.018849	0.018827	0.018827
	1610	0.044493	0.094599	0.03809	0.021798	0.019357	0.018883	0.01882	0.018774	0.018822
	1611	0.044448	0.094599	0.038214	0.022026	0.019886	0.019376	0.019188	0.019049	0.018925
	1612	0.044505	0.094599	0.038301	0.022235	0.020187	0.019566	0.019331	0.019208	0.019008
	1613	0.044277	0.094599	0.038204	0.022067	0.019636	0.018993	0.018892	0.018927	0.018902
	1614	0.044135	0.094599	0.038219	0.022147	0.019499	0.018855	0.018743	0.018797	0.01878
	1615	0.044313	0.094599	0.038279	0.02246	0.019747	0.019101	0.018842	0.0188	0.018713
	1616	0.044073	0.094599	0.038166	0.022414	0.019602	0.018928	0.018652	0.018615	0.018562
	1617	0.043894	0.094599	0.038079	0.022236	0.019568	0.019023	0.018785	0.018817	0.01882
	1618	0.044765	0.094598	0.038111	0.022231	0.019542	0.01907	0.018822	0.018952	0.019002
	1619	0.044211	0.094598	0.038073	0.02222	0.019448	0.018972	0.018757	0.01885	0.018938
	1620	0.043956	0.094598	0.038008	0.022041	0.019269	0.018764	0.018533	0.018503	0.018588
	1621	0.044538	0.094598	0.038027	0.021883	0.019227	0.018696	0.018445	0.018347	0.018402
	1622	0.044902	0.094597	0.038106	0.021983	0.019535	0.018964	0.018738	0.01857	0.018582
	1623	0.044167	0.094597	0.03812	0.022251	0.019852	0.019223	0.019026	0.01879	0.018722
	1624	0.043885	0.094597	0.038098	0.022525	0.020168	0.019519	0.019346	0.0191	0.018958
	1625	0.044563	0.094597	0.03806	0.022516	0.020005	0.019356	0.019139	0.018937	0.018782
	1626	0.044174	0.094596	0.038083	0.022431	0.01975	0.01917	0.018876	0.018714	0.018581
	1627	0.044242	0.094596	0.038069	0.022152	0.019377	0.018927	0.018558	0.018431	0.01832
	1628	0.044048	0.094596	0.038042	0.021925	0.019304	0.018871	0.018449	0.018333	0.01827
	1629	0.044098	0.094596	0.038039	0.021793	0.019268	0.018874	0.018518	0.018458	0.018459
	1630	0.044132	0.094596	0.03803	0.021705	0.01904	0.01874	0.018479	0.018581	0.018649
	1631	0.04423	0.094596	0.038013	0.021755	0.018962	0.018701	0.018532	0.018717	0.018796
	1632	0.044102	0.094596	0.03803	0.021821	0.018883	0.018503	0.01828	0.018394	0.01842
	1633	0.044565	0.094596	0.038093	0.021997	0.019156	0.018787	0.018597	0.018592	0.01855
	1634	0.044268	0.094596	0.038112	0.021981	0.019052	0.018617	0.018382	0.018306	0.018248
	1635	0.044071	0.094596	0.038129	0.022099	0.019376	0.018956	0.018681	0.018601	0.018549
	1636	0.043889	0.094596	0.038091	0.021991	0.019267	0.018756	0.018587	0.018502	0.018479
	1637	0.04402	0.094596	0.038043	0.022004	0.019529	0.019021	0.018842	0.018721	0.018684
	1638	0.04464	0.094596	0.038027	0.021934	0.019569	0.019079	0.018872	0.018861	0.018872
	1639	0.0443	0.094596	0.038001	0.022054	0.019695	0.019367	0.019229	0.019407	0.019409
	1640	0.044908	0.094596	0.037973	0.022094	0.019369	0.018905	0.018762	0.018933	0.018835
	1641	0.04427	0.094597	0.037905	0.022044	0.019159	0.018566	0.018486	0.018508	0.018456
	1642	0.043956	0.094597	0.037976	0.022056	0.01916	0.01873	0.018627	0.018681	0.018728
	1643	0.044674	0.094598	0.038103	0.022232	0.019497	0.018988	0.018859	0.018921	0.01904
	1644	0.044048	0.094598	0.038156	0.022057	0.019155	0.01867	0.018533	0.018492	0.018581
	1645	0.04364	0.094598	0.038184	0.021986	0.019219	0.018765	0.01866	0.018604	0.018693
	1646	0.044775	0.094598	0.038229	0.022276	0.019791	0.019361	0.019334	0.019413	0.019474
	1647	0.043972	0.094597	0.038225	0.022617	0.020197	0.019616	0.01955	0.019627	0.019495
	1648	0.043673	0.094597	0.038198	0.022821	0.020465	0.019757	0.019551	0.019483	0.019233
	1649	0.04474	0.094598	0.038018	0.022198	0.019572	0.018888	0.01875	0.018659	0.018487
	1650	0.043782	0.094598	0.037947	0.021941	0.019363	0.018745	0.01868	0.018573	0.018454
	1651	0.044101	0.094597	0.038023	0.022094	0.019609	0.019036	0.018996	0.018955	0.018909
	1652	0.044796	0.094598	0.037994	0.022056	0.019477	0.019062	0.019016	0.019088	0.019078
	1653	0.044951	0.094598	0.037916	0.02193	0.01901	0.018677	0.018687	0.018705	0.018706
	1654	0.04432	0.094598	0.037933	0.021989	0.019183	0.018718	0.018768	0.018783	0.018839
	1655	0.044682	0.094598	0.037995	0.021989	0.019243	0.018853	0.018796	0.018835	0.018979
	1656	0.044217	0.094598	0.037996	0.021816	0.019042	0.018654	0.01851	0.018507	0.018695
	1657	0.044163	0.094598	0.038038	0.021923	0.019336	0.018872	0.018751	0.018707	0.018863
	1658	0.044697	0.094597	0.038216	0.022409	0.020038	0.019611	0.019449	0.019437	0.019418
	1659	0.044164	0.094597	0.038144	0.022465	0.019926	0.019433	0.019202	0.019195	0.019118
	1660	0.044355	0.094598	0.038157	0.022388	0.019722	0.019172	0.01896	0.018913	0.018823
	1661	0.044784	0.094598	0.038215	0.022255	0.019539	0.018947	0.018787	0.018686	0.018541
	1662	0.044408	0.094598	0.038215	0.022186	0.019475	0.018993	0.01894	0.018849	0.018712
	1663	0.044093	0.094598	0.037939	0.021973	0.019213	0.01882	0.018784	0.018681	0.018692
	1664	0.044503	0.094599	0.037863	0.022082	0.019418	0.018943	0.01888	0.018773	0.018858
	1665	0.044334	0.094599	0.038002	0.021983	0.019295	0.018838	0.018732	0.018599	0.018572
	1666	0.044105	0.094599	0.03817	0.022123	0.019604	0.019001	0.018847	0.018734	0.018628
	1667	0.044239	0.094599	0.038023	0.022117	0.019587	0.019041	0.018907	0.018923	0.018914
	1668	0.044262	0.094598	0.037926	0.022205	0.019509	0.01904	0.018832	0.018916	0.018932
	1669	0.044186	0.094597	0.03798	0.022504	0.020018	0.019562	0.019274	0.019436	0.019359
	1670	0.044314	0.094597	0.038025	0.022516	0.019857	0.019297	0.019017	0.019183	0.0191
	1671	0.043935	0.094597	0.037979	0.022352	0.019587	0.019159	0.018906	0.018877	0.018824
	1672	0.044127	0.094597	0.037977	0.022174	0.019658	0.019436	0.019292	0.019139	0.019027
	1673	0.044289	0.094597	0.03795	0.021944	0.019648	0.019429	0.01929	0.019145	0.019058
	1674	0.044176	0.094597	0.037901	0.021802	0.019432	0.019164	0.018987	0.018919	0.018774
	1675	0.044071	0.094597	0.037924	0.022029	0.01976	0.019342	0.019073	0.019019	0.018768
	1676	0.044357	0.094597	0.037954	0.022251	0.020115	0.019562	0.019305	0.019312	0.01909
	1677	0.044318	0.094597	0.037873	0.022	0.019602	0.019027	0.018798	0.018867	0.01872
	1678	0.044144	0.094597	0.037855	0.021831	0.019179	0.018594	0.018461	0.018626	0.018495
	1679	0.044496	0.094597	0.037872	0.021853	0.019222	0.018605	0.018533	0.018705	0.018537
	1680	0.044097	0.094597	0.037894	0.022047	0.01957	0.01899	0.019012	0.01918	0.018992
	1681	0.044704	0.094597	0.037875	0.021971	0.019347	0.018834	0.018845	0.019	0.018847
	1682	0.044125	0.094597	0.03787	0.021834	0.019177	0.018666	0.018644	0.018767	0.018655
	1683	0.043955	0.094597	0.037951	0.021846	0.019658	0.019102	0.019079	0.019079	0.018923
	1684	0.043868	0.094596	0.03806	0.022062	0.020101	0.019524	0.019491	0.019414	0.019144
	1685	0.044386	0.094596	0.038045	0.022161	0.020063	0.019439	0.019337	0.01936	0.019173
	1686	0.043698	0.094596	0.038077	0.022232	0.019892	0.019249	0.019026	0.019126	0.018957
	1687	0.043972	0.094595	0.038118	0.022314	0.019851	0.019285	0.019016	0.019102	0.018953
	1688	0.043739	0.094596	0.037996	0.022251	0.019484	0.018897	0.018641	0.018671	0.018608
	1689	0.043972	0.094596	0.037905	0.022053	0.019022	0.018422	0.01822	0.018191	0.018184
	1690	0.043608	0.094596	0.037942	0.022012	0.019035	0.018548	0.018472	0.018483	0.018487
	1691	0.044174	0.094596	0.038011	0.022059	0.019351	0.018997	0.01901	0.019096	0.019119
	1692	0.043778	0.094596	0.037893	0.02177	0.019101	0.01872	0.018683	0.01876	0.018802
	1693	0.044338	0.094596	0.037864	0.021725	0.019026	0.018582	0.018511	0.018576	0.018615
	1694	0.044437	0.094596	0.037936	0.02203	0.019218	0.018751	0.01852	0.018517	0.01843
	1695	0.044046	0.094595	0.037915	0.022072	0.019287	0.018827	0.018555	0.018561	0.018426
	1696	0.044244	0.094596	0.037906	0.022024	0.019544	0.019042	0.018779	0.018754	0.018737
	1697	0.04477	0.094596	0.037941	0.022066	0.019771	0.019323	0.019031	0.018966	0.018962
	1698	0.044139	0.094595	0.037971	0.022079	0.019578	0.019158	0.018872	0.018809	0.018744
	1699	0.044615	0.094595	0.037919	0.021885	0.019051	0.018666	0.018467	0.018461	0.018487
	1700	0.044105	0.094596	0.037938	0.02201	0.019094	0.018731	0.018554	0.018557	0.018573
	1701	0.044547	0.094596	0.037949	0.022223	0.019707	0.019191	0.019036	0.019039	0.018926
	1702	0.044029	0.094597	0.037831	0.021878	0.019278	0.018674	0.018545	0.018462	0.018421
	1703	0.044071	0.094596	0.037754	0.021749	0.019036	0.018698	0.018622	0.018638	0.018747
	1704	0.044196	0.094596	0.03778	0.021752	0.019114	0.018726	0.018694	0.018802	0.018914
	1705	0.044515	0.094596	0.037789	0.021821	0.019211	0.018593	0.018447	0.018593	0.01863
	1706	0.044042	0.094596	0.037817	0.022108	0.019546	0.018966	0.018895	0.019132	0.019278
	1707	0.043982	0.094596	0.037898	0.02228	0.01964	0.01906	0.018991	0.019238	0.019245
	1708	0.043922	0.094596	0.037861	0.022158	0.019523	0.01896	0.018868	0.018995	0.018869
	1709	0.044595	0.094596	0.0378	0.021876	0.019069	0.018575	0.018485	0.018557	0.018493
	1710	0.044118	0.094596	0.03785	0.021906	0.019506	0.019081	0.019099	0.019256	0.019266
	1711	0.044077	0.094596	0.038154	0.022283	0.020098	0.019642	0.01969	0.019981	0.019986
	1712	0.044764	0.094596	0.037997	0.022201	0.019678	0.019046	0.018931	0.019138	0.019124
	1713	0.04438	0.094597	0.037781	0.02212	0.019392	0.018933	0.018936	0.019127	0.019164
	1714	0.044547	0.094597	0.037812	0.022382	0.019501	0.018926	0.018764	0.019034	0.018986
	1715	0.04477	0.094596	0.038057	0.022838	0.019918	0.019343	0.019042	0.019349	0.019143
	1716	0.044214	0.094597	0.037848	0.022441	0.019349	0.018839	0.018538	0.018671	0.018572
	1717	0.044337	0.094597	0.037848	0.022265	0.019402	0.018833	0.018576	0.018595	0.018551
	1718	0.043768	0.094598	0.037935	0.022143	0.019657	0.019247	0.019093	0.019167	0.019048
	1719	0.044231	0.094597	0.037991	0.022122	0.019676	0.019317	0.019217	0.019444	0.019331
	1720	0.044103	0.094597	0.037902	0.021954	0.019304	0.018938	0.018829	0.019254	0.019146
	1721	0.043939	0.094597	0.037875	0.022407	0.020059	0.019474	0.019337	0.019678	0.019461
	1722	0.044295	0.094597	0.037918	0.022879	0.020802	0.020151	0.020006	0.020168	0.019847
	1723	0.044505	0.094597	0.037928	0.022279	0.019669	0.01923	0.019133	0.019321	0.019035
	1724	0.044232	0.094597	0.037848	0.021902	0.019136	0.018599	0.018345	0.018331	0.018273
	1725	0.044352	0.094597	0.037914	0.021866	0.019082	0.018579	0.018448	0.018351	0.018379
	1726	0.044035	0.094597	0.037999	0.022011	0.019416	0.018863	0.018737	0.018541	0.018508
	1727	0.043862	0.094596	0.038006	0.02212	0.019771	0.019289	0.019198	0.019113	0.019045
	1728	0.043881	0.094596	0.037978	0.02221	0.019779	0.01925	0.019187	0.019209	0.019072
	1729	0.04413	0.094596	0.037975	0.022431	0.020068	0.01942	0.019315	0.019315	0.019152
	1730	0.043839	0.094597	0.037965	0.022327	0.019796	0.019177	0.019187	0.019229	0.019107
	1731	0.044008	0.094597	0.037888	0.022141	0.019536	0.019014	0.01909	0.01913	0.019052
	1732	0.044019	0.094597	0.037824	0.0219	0.01912	0.018635	0.018668	0.018708	0.01863
	1733	0.043868	0.094597	0.037797	0.021862	0.019144	0.018795	0.01874	0.01885	0.018752
	1734	0.043998	0.094597	0.037828	0.021932	0.019325	0.018883	0.018699	0.018811	0.018701
	1735	0.04444	0.094597	0.037908	0.022016	0.019399	0.018846	0.018657	0.018771	0.018672
	1736	0.044172	0.094596	0.037918	0.022227	0.019365	0.018727	0.01856	0.018732	0.018621
	1737	0.044328	0.094596	0.037818	0.022154	0.019202	0.018593	0.018356	0.018599	0.018499
	1738	0.043926	0.094597	0.037755	0.022066	0.019272	0.018722	0.018445	0.018606	0.01856
	1739	0.044365	0.094598	0.037751	0.021931	0.019306	0.018715	0.018544	0.018552	0.018587
	1740	0.044841	0.094598	0.037758	0.021869	0.019254	0.018668	0.018605	0.018558	0.018596
	1741	0.044398	0.094598	0.037765	0.021962	0.01925	0.018669	0.018667	0.018753	0.018793
	1742	0.044609	0.094597	0.037791	0.022044	0.019309	0.018779	0.018766	0.018881	0.018894
	1743	0.044507	0.094598	0.03776	0.021832	0.019023	0.018518	0.018435	0.018416	0.018442
	1744	0.044551	0.094598	0.037796	0.021897	0.019118	0.018616	0.018452	0.018317	0.018282
	1745	0.043987	0.094598	0.03791	0.021939	0.019302	0.018773	0.018564	0.018369	0.018277
	1746	0.044024	0.094598	0.037952	0.021908	0.019466	0.018928	0.018699	0.018486	0.01848
	1747	0.044079	0.094598	0.037796	0.021829	0.019293	0.018848	0.018588	0.018529	0.018625
	1748	0.044143	0.094599	0.037747	0.021967	0.019447	0.019021	0.018609	0.01857	0.018588
	1749	0.044159	0.094599	0.037858	0.022444	0.020069	0.019451	0.018908	0.018758	0.018676
	1750	0.04404	0.0946	0.037844	0.02256	0.020032	0.019325	0.018981	0.018838	0.018793
	1751	0.044064	0.0946	0.037794	0.022341	0.019797	0.019289	0.019046	0.018933	0.018912
	1752	0.044258	0.0946	0.03789	0.022211	0.019781	0.019324	0.018988	0.018899	0.01885
	1753	0.043823	0.0946	0.037913	0.021991	0.019616	0.019216	0.018861	0.018793	0.018726
	1754	0.045098	0.094601	0.037791	0.021909	0.019518	0.019074	0.018736	0.018685	0.018705
	1755	0.043694	0.094601	0.037761	0.021989	0.019458	0.019004	0.018791	0.018852	0.018885
	1756	0.044064	0.0946	0.037828	0.022393	0.019844	0.019288	0.018965	0.019056	0.019036
	1757	0.044169	0.094599	0.03777	0.022323	0.019648	0.019102	0.01868	0.018743	0.018729
	1758	0.04417	0.094599	0.037704	0.02198	0.019128	0.018621	0.018351	0.018361	0.018409
	1759	0.043982	0.094599	0.037734	0.021875	0.019044	0.018484	0.018273	0.01818	0.018236
	1760	0.043841	0.094598	0.037827	0.022017	0.019462	0.018934	0.018854	0.018781	0.018856
	1761	0.044282	0.094597	0.037724	0.021912	0.019452	0.018933	0.01878	0.018715	0.018796
	1762	0.044106	0.094597	0.037671	0.021828	0.019193	0.018815	0.018605	0.018612	0.018656
	1763	0.044099	0.094596	0.037652	0.02168	0.018942	0.018514	0.018325	0.018346	0.018389
	1764	0.044186	0.094596	0.037686	0.021869	0.019097	0.018645	0.018381	0.018333	0.018377
	1765	0.044224	0.094596	0.037656	0.021747	0.018795	0.018371	0.018086	0.018025	0.018056
	1766	0.044415	0.094596	0.037617	0.021708	0.018785	0.018465	0.018193	0.018146	0.01816
	1767	0.044246	0.094596	0.037686	0.021778	0.019056	0.018757	0.018564	0.018512	0.018537
	1768	0.04437	0.094596	0.03769	0.021777	0.019228	0.018875	0.018734	0.018649	0.018706
	1769	0.044701	0.094596	0.037635	0.02169	0.018947	0.018562	0.018452	0.018441	0.018467
	1770	0.044263	0.094596	0.03763	0.021662	0.018802	0.018424	0.01826	0.018301	0.018321
	1771	0.044457	0.094596	0.037804	0.02226	0.019675	0.019122	0.018785	0.018919	0.018811
	1772	0.044292	0.094595	0.03776	0.022322	0.019877	0.019386	0.018966	0.019069	0.019032
	1773	0.044173	0.094596	0.03778	0.021952	0.019199	0.018699	0.018439	0.01847	0.018643
	1774	0.044488	0.094597	0.037733	0.021648	0.019129	0.018844	0.018685	0.018775	0.01895
	1775	0.044273	0.094597	0.037875	0.021765	0.019618	0.019416	0.019204	0.019317	0.019346
	1776	0.04409	0.094597	0.037832	0.02186	0.019506	0.019266	0.019104	0.019247	0.019244
	1777	0.04443	0.094597	0.037647	0.022049	0.019396	0.019073	0.018909	0.019	0.018933
	1778	0.044429	0.094598	0.03759	0.021864	0.019089	0.018671	0.018475	0.018486	0.018403
	1779	0.044387	0.094598	0.037595	0.021944	0.019269	0.01897	0.018812	0.018845	0.01885
	1780	0.044549	0.094599	0.037595	0.022341	0.01974	0.019474	0.019297	0.019281	0.019367
	1781	0.044378	0.094598	0.037595	0.022101	0.019417	0.019236	0.019114	0.019173	0.019237
	1782	0.043899	0.094598	0.037703	0.021897	0.019386	0.019104	0.018938	0.01896	0.018931
	1783	0.043926	0.094599	0.037814	0.022244	0.019763	0.019308	0.019223	0.019325	0.019278
	1784	0.044357	0.0946	0.037789	0.022234	0.019516	0.019107	0.018996	0.019017	0.018954
	1785	0.043638	0.0946	0.037712	0.02201	0.019178	0.018808	0.018605	0.018512	0.018443
	1786	0.043748	0.0946	0.037649	0.021803	0.018952	0.018528	0.018335	0.018285	0.018251
	1787	0.043929	0.0946	0.037602	0.021768	0.019176	0.018681	0.018397	0.018356	0.01828
	1788	0.044521	0.0946	0.037597	0.021779	0.01915	0.01875	0.018518	0.018515	0.018394
	1789	0.043856	0.094599	0.037598	0.022018	0.019505	0.019193	0.019015	0.019012	0.018853
	1790	0.044009	0.094599	0.037662	0.02223	0.01961	0.019159	0.018868	0.018873	0.018667
	1791	0.044257	0.0946	0.037726	0.022253	0.019652	0.019127	0.018931	0.019037	0.018882
	1792	0.044344	0.0946	0.037746	0.022241	0.019489	0.018853	0.018626	0.018687	0.018532
	1793	0.043966	0.0946	0.037719	0.022256	0.019367	0.018804	0.018576	0.01862	0.018458
	1794	0.044873	0.094599	0.037703	0.02219	0.019249	0.01873	0.018515	0.018546	0.018462
	1795	0.0437	0.0946	0.037691	0.022026	0.019245	0.018731	0.01851	0.018541	0.018509
	1796	0.044272	0.0946	0.037747	0.022024	0.019537	0.019087	0.018879	0.018813	0.018787
	1797	0.043858	0.0946	0.037676	0.021853	0.01932	0.018856	0.018607	0.018489	0.018482
	1798	0.044031	0.0946	0.03763	0.021831	0.019341	0.018922	0.018676	0.018618	0.018635
	1799	0.043982	0.094599	0.037719	0.021902	0.019376	0.018935	0.018633	0.018631	0.018549
	1800	0.04392	0.094599	0.037787	0.022054	0.019401	0.018871	0.018526	0.018533	0.018383
	1801	0.044211	0.094599	0.037748	0.02216	0.019506	0.018982	0.018649	0.018596	0.018456
	1802	0.043443	0.094599	0.037709	0.022234	0.019694	0.019199	0.018855	0.018761	0.018565
	1803	0.044036	0.094599	0.037622	0.022004	0.019417	0.019034	0.018759	0.018744	0.018594
	1804	0.044598	0.094599	0.037535	0.021588	0.018816	0.018458	0.018165	0.018221	0.018187
	1805	0.044192	0.094599	0.037539	0.021522	0.018833	0.018401	0.018146	0.01814	0.01815
	1806	0.043827	0.094598	0.037656	0.021807	0.019371	0.018953	0.018678	0.018576	0.01853
	1807	0.044155	0.094599	0.037691	0.021875	0.019641	0.019184	0.018886	0.018745	0.018708
	1808	0.044967	0.094599	0.037577	0.021723	0.019208	0.0188	0.018474	0.018398	0.018361
	1809	0.043822	0.094598	0.037528	0.021809	0.01924	0.018819	0.018564	0.018573	0.01859
	1810	0.044033	0.094598	0.037622	0.022098	0.019829	0.019291	0.019095	0.019103	0.019102
	1811	0.044249	0.094598	0.03756	0.021907	0.019716	0.018976	0.018788	0.018628	0.018586
	1812	0.043783	0.094599	0.037556	0.021843	0.019351	0.018675	0.018491	0.018432	0.0184
	1813	0.043889	0.094599	0.037632	0.021918	0.019315	0.018644	0.018488	0.018459	0.018291
	1814	0.044213	0.094599	0.03776	0.022272	0.019675	0.018829	0.018622	0.018647	0.018426
	1815	0.044056	0.094599	0.037775	0.02241	0.019782	0.018834	0.018604	0.018576	0.018389
	1816	0.044325	0.0946	0.037828	0.0225	0.019962	0.019019	0.018776	0.018659	0.018497
	1817	0.044795	0.0946	0.037806	0.022247	0.019687	0.018861	0.018638	0.018562	0.018425
	1818	0.043704	0.0946	0.037656	0.021795	0.019157	0.018469	0.01834	0.018327	0.018303
	1819	0.04397	0.094599	0.037639	0.021757	0.019134	0.018448	0.018312	0.018253	0.018299
	1820	0.044259	0.094599	0.037691	0.021974	0.019584	0.018797	0.01855	0.018424	0.018444
	1821	0.044373	0.0946	0.037826	0.022463	0.020311	0.01947	0.019171	0.019068	0.019032
	1822	0.043757	0.0946	0.037721	0.022392	0.020062	0.019208	0.018929	0.018804	0.018738
	1823	0.044028	0.094599	0.037583	0.021975	0.019492	0.01874	0.018524	0.018325	0.018268
	1824	0.04357	0.094599	0.037533	0.021589	0.019087	0.01856	0.018326	0.018115	0.018128
	1825	0.044038	0.094598	0.037581	0.021745	0.01929	0.018829	0.018506	0.01839	0.018493
	1826	0.044024	0.094598	0.037608	0.021666	0.019102	0.018651	0.018339	0.018241	0.018352
	1827	0.043587	0.094598	0.037661	0.021885	0.019356	0.018967	0.018654	0.018524	0.018553
	1828	0.044002	0.094598	0.037742	0.022048	0.019488	0.019083	0.018832	0.018809	0.018795
	1829	0.044232	0.094598	0.037792	0.022359	0.019815	0.019324	0.019003	0.018976	0.018875
	1830	0.044171	0.094599	0.037785	0.022376	0.019658	0.019083	0.018708	0.018635	0.018511
	1831	0.044176	0.094599	0.037764	0.022082	0.019439	0.018767	0.018427	0.018366	0.018346
	1832	0.044247	0.094599	0.03779	0.021936	0.019567	0.018995	0.018748	0.018734	0.018784
	1833	0.044121	0.094599	0.037708	0.021824	0.019313	0.01889	0.018666	0.018665	0.01869
	1834	0.044781	0.094599	0.03755	0.021836	0.019206	0.01886	0.018592	0.018544	0.018553
	1835	0.044152	0.094599	0.037526	0.021617	0.018829	0.018511	0.018361	0.018415	0.018471
	1836	0.044649	0.094599	0.037678	0.021901	0.019136	0.018762	0.018598	0.018674	0.01872
	1837	0.044364	0.094599	0.037564	0.021713	0.018909	0.018509	0.018273	0.018292	0.018292
	1838	0.044198	0.094599	0.037512	0.021829	0.019114	0.018686	0.018408	0.018416	0.018338
	1839	0.044006	0.094599	0.037528	0.021833	0.019235	0.018811	0.01857	0.018607	0.018501
	1840	0.043883	0.094599	0.037574	0.021773	0.019146	0.018727	0.0186	0.01862	0.01857
	1841	0.044086	0.094599	0.037496	0.021584	0.018838	0.018363	0.018374	0.018382	0.018435
	1842	0.044408	0.094599	0.037453	0.021679	0.018956	0.018483	0.018526	0.018544	0.018563
	1843	0.044422	0.094599	0.037456	0.021687	0.019075	0.018743	0.018834	0.018887	0.018893
	1844	0.044211	0.094599	0.037511	0.02174	0.019145	0.018807	0.018935	0.018963	0.018993
	1845	0.043799	0.094598	0.03754	0.021615	0.018938	0.018469	0.018533	0.018435	0.018401
	1846	0.044259	0.094598	0.037615	0.021532	0.018961	0.018466	0.018451	0.018257	0.018247
	1847	0.04353	0.094598	0.037652	0.021484	0.01908	0.018493	0.018373	0.018272	0.018379
	1848	0.044477	0.094598	0.037576	0.021523	0.019054	0.018572	0.018426	0.018456	0.018582
	1849	0.044187	0.094598	0.037501	0.021787	0.019237	0.01871	0.018472	0.018474	0.018452
	1850	0.044198	0.094598	0.037535	0.022138	0.019544	0.018967	0.018757	0.01885	0.018787
	1851	0.043919	0.094598	0.037594	0.022287	0.019595	0.018935	0.01881	0.018903	0.01891
	1852	0.044604	0.094599	0.037577	0.021956	0.019211	0.018677	0.018485	0.018485	0.018486
	1853	0.043967	0.094599	0.037639	0.021809	0.018989	0.018662	0.018467	0.018555	0.018567
	1854	0.043822	0.094599	0.037838	0.021868	0.019134	0.018861	0.018574	0.018724	0.018749
	1855	0.043652	0.094599	0.037821	0.02195	0.019416	0.019071	0.018835	0.01897	0.018998
	1856	0.044069	0.0946	0.037697	0.022101	0.019533	0.018982	0.01877	0.018817	0.018875
	1857	0.044078	0.0946	0.0376	0.022058	0.019399	0.018858	0.018492	0.018443	0.018499
	1858	0.043827	0.0946	0.037513	0.021706	0.018855	0.018495	0.018174	0.018289	0.018432
	1859	0.043742	0.0946	0.037575	0.022083	0.019398	0.019008	0.018805	0.018939	0.019131
	1860	0.044251	0.094601	0.037542	0.021962	0.019304	0.018906	0.018723	0.018751	0.018886
	1861	0.044188	0.094601	0.037479	0.021974	0.019164	0.018613	0.018451	0.018444	0.018547
	1862	0.043893	0.094601	0.037514	0.021976	0.019109	0.018517	0.018318	0.018405	0.018502
	1863	0.043882	0.094601	0.037648	0.022082	0.019327	0.018778	0.018628	0.018762	0.01882
	1864	0.045331	0.094602	0.037537	0.021663	0.019117	0.018462	0.018429	0.018502	0.018537
	1865	0.044471	0.094602	0.037513	0.021703	0.019381	0.01858	0.018641	0.018691	0.018702
	1866	0.043691	0.094601	0.037755	0.022063	0.019863	0.018959	0.018823	0.018814	0.018714
	1867	0.043783	0.094601	0.037928	0.022438	0.020645	0.019943	0.019711	0.019608	0.019563
	1868	0.043787	0.094602	0.037741	0.022101	0.020157	0.019512	0.019339	0.019121	0.019094
	1869	0.043667	0.094602	0.03763	0.021997	0.019846	0.019166	0.019009	0.018831	0.01882
	1870	0.043877	0.094601	0.037667	0.022086	0.020083	0.019324	0.01914	0.019154	0.019078
	1871	0.043758	0.0946	0.03775	0.022518	0.020776	0.019936	0.019805	0.019893	0.019722
	1872	0.043836	0.0946	0.037677	0.022747	0.020816	0.019908	0.019792	0.019728	0.019473
	1873	0.043942	0.094601	0.037594	0.022452	0.020111	0.01936	0.019373	0.019288	0.019091
	1874	0.043562	0.094601	0.03765	0.022023	0.019513	0.018814	0.018754	0.018721	0.018615
	1875	0.044075	0.0946	0.037731	0.022025	0.019488	0.018738	0.01858	0.018602	0.018544
	1876	0.043714	0.094601	0.037609	0.021963	0.01948	0.018706	0.018447	0.018447	0.018381
	1877	0.043632	0.094601	0.037564	0.021881	0.019283	0.018601	0.018348	0.018325	0.01825
	1878	0.043913	0.094602	0.037605	0.021809	0.019179	0.018698	0.018527	0.018529	0.018472
	1879	0.04406	0.094602	0.037583	0.021605	0.018958	0.018558	0.018397	0.018415	0.018403
	1880	0.043731	0.094602	0.037558	0.021603	0.01901	0.018539	0.018357	0.018285	0.018316
	1881	0.044008	0.094601	0.037617	0.02163	0.01904	0.018693	0.018423	0.018286	0.018338
	1882	0.044089	0.094601	0.037636	0.021977	0.019575	0.019226	0.018841	0.018705	0.018733
	1883	0.04372	0.094601	0.037506	0.021903	0.019405	0.018874	0.018639	0.018534	0.018574
	1884	0.044147	0.094601	0.037452	0.022027	0.019628	0.019004	0.018907	0.018783	0.01886
	1885	0.043737	0.094601	0.037422	0.021738	0.0193	0.01879	0.018672	0.018648	0.01878
	1886	0.043525	0.094601	0.037494	0.021797	0.019362	0.019023	0.018883	0.019	0.019106
	1887	0.044076	0.094601	0.037435	0.021721	0.01923	0.018741	0.018494	0.018521	0.018544
	1888	0.043843	0.094601	0.037406	0.021801	0.019357	0.018691	0.018434	0.018364	0.018344
	1889	0.043924	0.0946	0.037456	0.021763	0.019488	0.018948	0.018671	0.018685	0.018712
	1890	0.04373	0.0946	0.037542	0.021772	0.019509	0.019176	0.018795	0.018873	0.018865
	1891	0.043731	0.0946	0.037562	0.021806	0.019425	0.019165	0.018779	0.018881	0.018897
	1892	0.043621	0.094599	0.03753	0.021613	0.019122	0.018719	0.018341	0.018483	0.018593
	1893	0.043789	0.094599	0.03758	0.0217	0.019278	0.018791	0.018364	0.01859	0.018629
	1894	0.04419	0.094599	0.03763	0.021936	0.019548	0.019036	0.018611	0.018894	0.018735
	1895	0.043718	0.094599	0.037558	0.022119	0.019572	0.019076	0.018775	0.019051	0.018755
	1896	0.043547	0.094598	0.037496	0.022044	0.01942	0.019035	0.018856	0.019147	0.018809
	1897	0.043575	0.094598	0.037401	0.021733	0.019165	0.018818	0.018798	0.019135	0.018923
	1898	0.043784	0.094598	0.037349	0.021589	0.018928	0.018531	0.018536	0.018892	0.018811
	1899	0.044176	0.094597	0.037348	0.021554	0.018749	0.018307	0.018262	0.018609	0.018568
	1900	0.043847	0.094597	0.037369	0.021738	0.018995	0.018479	0.018326	0.018604	0.018489
	1901	0.043736	0.094597	0.037392	0.021882	0.019263	0.018688	0.018448	0.018605	0.018476
	1902	0.043371	0.094597	0.037375	0.021856	0.019266	0.018666	0.018465	0.018501	0.01845
	1903	0.044275	0.094598	0.037392	0.021712	0.019014	0.018461	0.018254	0.018209	0.018261
	1904	0.043958	0.094597	0.03748	0.021698	0.018952	0.018453	0.018237	0.018216	0.018267
	1905	0.044071	0.094597	0.037511	0.021811	0.019075	0.018526	0.0183	0.018277	0.018272
	1906	0.043616	0.094598	0.037455	0.021811	0.019065	0.018462	0.018215	0.018188	0.01817
	1907	0.044158	0.094598	0.037404	0.021709	0.018985	0.018421	0.018161	0.018183	0.018176
	1908	0.044057	0.094598	0.037419	0.02171	0.019071	0.018629	0.018327	0.018418	0.018387
	1909	0.043244	0.094598	0.037434	0.021755	0.019298	0.018878	0.018589	0.018715	0.0187
	1910	0.043644	0.094599	0.037397	0.021668	0.019166	0.018664	0.018426	0.018529	0.018573
	1911	0.043736	0.094599	0.037407	0.021729	0.019138	0.018615	0.018463	0.018563	0.018643
	1912	0.043623	0.094599	0.037512	0.022135	0.019686	0.019018	0.018827	0.018859	0.018841
	1913	0.044146	0.094599	0.037482	0.022078	0.019514	0.018809	0.01855	0.01851	0.018465
	1914	0.04364	0.0946	0.037408	0.021824	0.019186	0.018662	0.01843	0.018508	0.018512
	1915	0.043625	0.0946	0.037499	0.021931	0.019289	0.018648	0.018352	0.018395	0.018338
	1916	0.043724	0.094599	0.037616	0.022065	0.019496	0.01898	0.018788	0.018853	0.018774
	1917	0.044043	0.094598	0.037502	0.021847	0.019102	0.01866	0.018569	0.018726	0.018739
	1918	0.043883	0.094598	0.037461	0.021828	0.018939	0.018446	0.018348	0.01848	0.018432
	1919	0.043675	0.094598	0.037564	0.022089	0.019419	0.018954	0.01879	0.018897	0.018734
	1920	0.043997	0.094598	0.037527	0.022064	0.019398	0.018866	0.018697	0.018821	0.018645
	1921	0.043972	0.094598	0.037431	0.02181	0.019121	0.018569	0.018368	0.018408	0.018281
	1922	0.043662	0.094597	0.037515	0.021819	0.019323	0.018657	0.01852	0.018524	0.018412
	1923	0.044099	0.094598	0.037529	0.021841	0.019639	0.018881	0.018957	0.019048	0.019043
	1924	0.043828	0.094598	0.037372	0.021731	0.019406	0.018664	0.018766	0.018947	0.018953
	1925	0.044146	0.094598	0.037311	0.021687	0.019061	0.018372	0.018294	0.018383	0.018343
	1926	0.043777	0.094597	0.037365	0.021881	0.019306	0.0186	0.018483	0.018595	0.018536
	1927	0.044095	0.094597	0.037396	0.02186	0.019231	0.018577	0.018485	0.018666	0.018709
	1928	0.043972	0.094597	0.037344	0.021756	0.019102	0.018501	0.018294	0.018353	0.018411
	1929	0.044194	0.094596	0.037376	0.021627	0.018845	0.018345	0.018305	0.018433	0.01848
	1930	0.043971	0.094596	0.037509	0.021882	0.019553	0.019223	0.01913	0.019264	0.01921
	1931	0.044025	0.094596	0.037511	0.021783	0.019506	0.01896	0.01879	0.018924	0.018869
	1932	0.043941	0.094597	0.037501	0.021777	0.019601	0.01872	0.018629	0.018769	0.018823
	1933	0.043853	0.094597	0.037532	0.022017	0.020086	0.01912	0.018983	0.018992	0.018908
	1934	0.043913	0.094597	0.037519	0.022269	0.020269	0.01947	0.019481	0.019606	0.019466
	1935	0.044093	0.094597	0.037372	0.022058	0.01955	0.018901	0.018881	0.018924	0.018901
	1936	0.044018	0.094597	0.037335	0.022127	0.019445	0.01882	0.018719	0.018601	0.018591
	1937	0.043587	0.094597	0.037445	0.02212	0.019585	0.019017	0.0189	0.018772	0.018715
	1938	0.043754	0.094597	0.037444	0.022016	0.019711	0.019262	0.019177	0.019058	0.019015
	1939	0.043695	0.094596	0.037409	0.021861	0.019295	0.018819	0.018729	0.018608	0.018684
	1940	0.043947	0.094595	0.037401	0.021878	0.019269	0.018743	0.018599	0.018613	0.018657
	1941	0.044205	0.094595	0.037495	0.022141	0.019615	0.019028	0.018928	0.019066	0.018972
	1942	0.043824	0.094595	0.037459	0.022038	0.019473	0.018749	0.018537	0.018534	0.018416
	1943	0.044114	0.094596	0.037374	0.021938	0.019199	0.018438	0.018244	0.018192	0.018111
	1944	0.044097	0.094596	0.037365	0.021738	0.019037	0.018405	0.018263	0.018227	0.018081
	1945	0.044111	0.094596	0.037521	0.021854	0.019225	0.018692	0.018515	0.01856	0.018359
	1946	0.044046	0.094596	0.037413	0.021751	0.019229	0.018723	0.018654	0.018699	0.018516
	1947	0.043849	0.094597	0.037279	0.021506	0.018948	0.018487	0.018488	0.018436	0.018335
	1948	0.044024	0.094597	0.037307	0.021525	0.018857	0.018372	0.018365	0.018338	0.018281
	1949	0.044349	0.094597	0.037324	0.021652	0.018997	0.01851	0.018448	0.018492	0.018469
	1950	0.043785	0.094598	0.03729	0.021559	0.018842	0.018405	0.018267	0.01826	0.018254
	1951	0.043557	0.094598	0.03731	0.021515	0.018745	0.018273	0.018108	0.018053	0.018047
	1952	0.043643	0.094598	0.037349	0.021518	0.018871	0.018377	0.018176	0.018094	0.018131
	1953	0.043868	0.094599	0.037395	0.021547	0.018869	0.018424	0.018281	0.018196	0.018246
	1954	0.0438	0.094598	0.03735	0.021422	0.018672	0.018152	0.018081	0.018038	0.018077
	1955	0.044319	0.094598	0.037334	0.021515	0.019039	0.018599	0.018729	0.018773	0.018788
	1956	0.044127	0.094598	0.037425	0.021928	0.019797	0.019176	0.019177	0.01909	0.018953
	1957	0.043892	0.094597	0.037531	0.022198	0.020108	0.019381	0.019425	0.019264	0.019074
	1958	0.044184	0.094598	0.037392	0.021741	0.019232	0.018629	0.018772	0.01865	0.018622
	1959	0.043854	0.094598	0.037327	0.021463	0.0188	0.018192	0.018229	0.018167	0.018217
	1960	0.043534	0.094597	0.037424	0.021616	0.019319	0.018941	0.018994	0.018944	0.01896
	1961	0.043672	0.094597	0.037429	0.021644	0.019342	0.019024	0.018953	0.01884	0.018868
	1962	0.043752	0.094598	0.037385	0.021564	0.019143	0.018655	0.01857	0.01858	0.018716
	1963	0.043937	0.094598	0.037438	0.021711	0.01926	0.018563	0.018378	0.018469	0.018566
	1964	0.043923	0.094597	0.03746	0.021948	0.019608	0.018953	0.018685	0.018849	0.01882
	1965	0.044126	0.094597	0.037318	0.021819	0.019278	0.01865	0.018455	0.01862	0.018561
	1966	0.044066	0.094598	0.037234	0.021654	0.018838	0.018334	0.018239	0.01838	0.018285
	1967	0.043642	0.094598	0.037284	0.021709	0.018979	0.01853	0.018485	0.018657	0.018486
	1968	0.044049	0.094599	0.037407	0.021752	0.019217	0.018638	0.018507	0.018577	0.018475
	1969	0.043944	0.094599	0.037489	0.021693	0.019163	0.018515	0.018372	0.018405	0.018407
	1970	0.04414	0.094599	0.037565	0.021619	0.018881	0.018208	0.01812	0.018248	0.018265
	1971	0.043515	0.094599	0.03758	0.022219	0.019466	0.018797	0.018674	0.018719	0.018823
	1972	0.044351	0.0946	0.037381	0.022151	0.01919	0.018467	0.018399	0.018409	0.018538
	1973	0.04405	0.094601	0.037267	0.021759	0.018977	0.018466	0.018346	0.018305	0.01839
	1974	0.043912	0.0946	0.037285	0.02195	0.019278	0.018817	0.018542	0.018528	0.018643
	1975	0.044412	0.0946	0.037328	0.021961	0.019217	0.018675	0.018461	0.018476	0.018627
	1976	0.043873	0.0946	0.037334	0.021836	0.019079	0.018399	0.01812	0.017995	0.018046
	1977	0.044201	0.0946	0.03738	0.02166	0.019021	0.018435	0.018244	0.018048	0.018002
	1978	0.044412	0.0946	0.037573	0.02183	0.019342	0.018661	0.018446	0.018221	0.018136
	1979	0.043622	0.0946	0.03752	0.021854	0.019404	0.018605	0.018367	0.018273	0.018258
	1980	0.04424	0.0946	0.037442	0.021944	0.019676	0.018857	0.018706	0.018686	0.018654
	1981	0.043936	0.0946	0.037407	0.022063	0.019864	0.018984	0.018765	0.018663	0.018484
	1982	0.043601	0.0946	0.037371	0.021972	0.019641	0.018882	0.018757	0.018719	0.018445
	1983	0.044243	0.0946	0.037332	0.021852	0.019337	0.018712	0.018655	0.018707	0.018462
	1984	0.043896	0.0946	0.037295	0.02185	0.019344	0.018751	0.018715	0.018759	0.018596
	1985	0.044396	0.094601	0.037237	0.021741	0.019186	0.018696	0.018686	0.018685	0.018564
	1986	0.043806	0.094601	0.037207	0.021678	0.018882	0.018422	0.018323	0.018253	0.018163
	1987	0.044915	0.094601	0.037297	0.021589	0.018711	0.018263	0.018126	0.018099	0.018037
	1988	0.044042	0.0946	0.037392	0.021687	0.018834	0.018427	0.018318	0.018352	0.018238
	1989	0.044033	0.0946	0.037321	0.021777	0.01901	0.018524	0.018346	0.018329	0.018219
	1990	0.044337	0.0946	0.037317	0.021851	0.019085	0.018494	0.018287	0.018243	0.018185
	1991	0.043588	0.0946	0.037284	0.021804	0.019101	0.018521	0.018413	0.018438	0.018385
	1992	0.044317	0.0946	0.037413	0.021916	0.019396	0.018854	0.018773	0.018876	0.018809
	1993	0.043573	0.094599	0.037344	0.021617	0.019142	0.018602	0.018383	0.018446	0.018483
	1994	0.043488	0.094599	0.037314	0.021594	0.019077	0.018435	0.01827	0.018329	0.018393
	1995	0.043921	0.094599	0.037311	0.021797	0.01932	0.018604	0.018464	0.018462	0.018388
	1996	0.043649	0.094598	0.037414	0.022157	0.019534	0.018771	0.018615	0.018688	0.018539
	1997	0.04384	0.094597	0.037446	0.022168	0.019355	0.018675	0.018519	0.018666	0.018588
	1998	0.044133	0.094597	0.037318	0.021784	0.018949	0.018389	0.018199	0.018267	0.018211
	1999	0.043928	0.094597	0.037304	0.021535	0.018812	0.018315	0.01815	0.018164	0.018065
[truncated: 1 more rows]

## Sheet: Figure S2 MGW
Refloss	Epochs	Loss	ValLoss_self	ValLoss_1	ValLoss_2	ValLoss_3	ValLoss_4	ValLoss_5	ValLoss_6	ValLoss_7
0.0712812	1	0.103506	0.081985	0.081756	0.081807	0.081841	0.08187	0.081894	0.081902	0.081907
	2	0.104014	0.081982	0.081748	0.0818	0.081838	0.081868	0.081893	0.081901	0.081906
	3	0.103293	0.081977	0.081736	0.081792	0.081834	0.081866	0.081892	0.081901	0.081906
	4	0.103002	0.08197	0.081724	0.081783	0.08183	0.081864	0.081891	0.0819	0.081906
	5	0.102364	0.081961	0.081711	0.081772	0.081825	0.081861	0.081889	0.081899	0.081905
	6	0.101947	0.08195	0.081697	0.081762	0.08182	0.081858	0.081888	0.081899	0.081905
	7	0.101254	0.081938	0.081682	0.081751	0.081817	0.081856	0.081887	0.081898	0.081905
	8	0.100906	0.081927	0.081668	0.081741	0.081813	0.081853	0.081886	0.081898	0.081905
	9	0.100672	0.081917	0.081652	0.08173	0.081809	0.08185	0.081885	0.081897	0.081904
	10	0.099285	0.081907	0.081636	0.081718	0.081804	0.081847	0.081884	0.081897	0.081904
	11	0.099359	0.081901	0.081621	0.081705	0.081799	0.081844	0.081882	0.081896	0.081904
	12	0.097916	0.081896	0.081609	0.081693	0.081794	0.081841	0.081881	0.081896	0.081903
	13	0.097644	0.081892	0.081596	0.081681	0.081788	0.081838	0.08188	0.081895	0.081903
	14	0.097371	0.081889	0.081584	0.08167	0.081783	0.081835	0.081879	0.081895	0.081903
	15	0.096712	0.081886	0.081571	0.081659	0.081777	0.081832	0.081878	0.081894	0.081902
	16	0.09563	0.081883	0.081557	0.081648	0.081772	0.081829	0.081877	0.081894	0.081902
	17	0.094652	0.08188	0.081543	0.081636	0.081766	0.081826	0.081876	0.081893	0.081902
	18	0.093941	0.081875	0.081529	0.081622	0.081759	0.081822	0.081874	0.081893	0.081902
	19	0.093671	0.08187	0.081513	0.081608	0.081753	0.081818	0.081873	0.081892	0.081901
	20	0.09272	0.081864	0.081497	0.081593	0.081746	0.081813	0.081871	0.081891	0.081901
	21	0.092307	0.081859	0.08148	0.081579	0.08174	0.081809	0.08187	0.08189	0.081901
	22	0.09169	0.081854	0.081462	0.081564	0.081733	0.081804	0.081868	0.08189	0.0819
	23	0.091032	0.081849	0.081443	0.081548	0.081726	0.081799	0.081867	0.081889	0.0819
	24	0.089723	0.081844	0.081425	0.081532	0.081719	0.081795	0.081865	0.081888	0.0819
	25	0.089172	0.081838	0.081406	0.081517	0.081712	0.08179	0.081864	0.081887	0.081899
	26	0.088886	0.081833	0.081387	0.081501	0.081705	0.081785	0.081862	0.081887	0.081899
	27	0.088424	0.081829	0.081367	0.081485	0.081698	0.08178	0.081861	0.081886	0.081899
	28	0.087955	0.081824	0.081345	0.081467	0.08169	0.081774	0.081859	0.081885	0.081899
	29	0.086647	0.08182	0.081324	0.081449	0.081682	0.081768	0.081857	0.081885	0.081899
	30	0.086077	0.081816	0.081303	0.081432	0.081675	0.081763	0.081856	0.081885	0.081898
	31	0.085536	0.081814	0.081283	0.081416	0.081669	0.081758	0.081855	0.081884	0.081898
	32	0.084894	0.081811	0.081263	0.0814	0.081663	0.081753	0.081854	0.081884	0.081898
	33	0.084762	0.081809	0.081243	0.081383	0.081657	0.081748	0.081853	0.081884	0.081898
	34	0.083921	0.081807	0.081224	0.081367	0.081651	0.081743	0.081852	0.081884	0.081898
	35	0.083594	0.081807	0.081206	0.081351	0.081645	0.081738	0.081852	0.081884	0.081898
	36	0.083234	0.081806	0.081188	0.081336	0.08164	0.081733	0.081852	0.081885	0.081899
	37	0.082451	0.081805	0.08117	0.08132	0.081635	0.081728	0.081852	0.081885	0.081899
	38	0.081756	0.081804	0.081149	0.081303	0.081629	0.081723	0.081851	0.081885	0.081899
	39	0.081126	0.081803	0.081127	0.081284	0.081623	0.081718	0.081851	0.081886	0.0819
	40	0.080971	0.081802	0.081104	0.081265	0.081616	0.081713	0.08185	0.081886	0.0819
	41	0.080291	0.081801	0.081081	0.081245	0.081608	0.081707	0.081849	0.081887	0.081901
	42	0.079709	0.081801	0.081058	0.081225	0.081601	0.081701	0.081849	0.081887	0.081902
	43	0.079614	0.081801	0.081035	0.081204	0.081593	0.081696	0.081849	0.081888	0.081903
	44	0.079045	0.081801	0.081011	0.081183	0.081585	0.08169	0.081849	0.081888	0.081903
	45	0.078595	0.081801	0.080986	0.081161	0.081576	0.081684	0.081849	0.081889	0.081904
	46	0.078133	0.081801	0.080961	0.081139	0.081568	0.081678	0.08185	0.081889	0.081905
	47	0.077707	0.081801	0.080935	0.081117	0.081559	0.081672	0.08185	0.08189	0.081906
	48	0.076974	0.081801	0.080911	0.081096	0.08155	0.081667	0.081851	0.081891	0.081907
	49	0.076548	0.081801	0.080887	0.081075	0.081542	0.081661	0.081852	0.081892	0.081908
	50	0.076387	0.081802	0.080863	0.081054	0.081534	0.081656	0.081853	0.081894	0.081909
	51	0.075683	0.081802	0.080837	0.081032	0.081525	0.081651	0.081854	0.081895	0.08191
	52	0.075503	0.081801	0.08081	0.08101	0.081517	0.081646	0.081856	0.081897	0.081911
	53	0.075125	0.081802	0.080783	0.080987	0.081508	0.081641	0.081857	0.081899	0.081912
	54	0.074604	0.081803	0.080757	0.080965	0.081499	0.081637	0.081859	0.081901	0.081913
	55	0.074483	0.081804	0.080731	0.080943	0.081491	0.081632	0.081861	0.081903	0.081914
	56	0.073548	0.081804	0.080706	0.080921	0.081482	0.081627	0.081863	0.081904	0.081915
	57	0.073044	0.081804	0.080681	0.080899	0.081473	0.081622	0.081865	0.081906	0.081916
	58	0.073491	0.081804	0.080654	0.080876	0.081463	0.081617	0.081866	0.081907	0.081918
	59	0.072288	0.081804	0.080627	0.080852	0.081453	0.081611	0.081868	0.081909	0.081919
	60	0.072547	0.081803	0.080598	0.080826	0.081441	0.081605	0.081869	0.08191	0.081921
	61	0.07245	0.081802	0.080569	0.080801	0.08143	0.081599	0.08187	0.081911	0.081922
	62	0.072143	0.081801	0.080539	0.080775	0.081417	0.081593	0.081871	0.081912	0.081923
	63	0.071946	0.0818	0.080509	0.08075	0.081406	0.081586	0.081872	0.081914	0.081925
	64	0.071395	0.0818	0.080478	0.080724	0.081394	0.08158	0.081873	0.081914	0.081926
	65	0.071282	0.081799	0.080447	0.080699	0.081382	0.081573	0.081873	0.081915	0.081927
	66	0.070519	0.081799	0.080416	0.080672	0.081369	0.081565	0.081874	0.081916	0.081928
	67	0.070498	0.081799	0.080385	0.080644	0.081356	0.081557	0.081874	0.081917	0.081929
	68	0.069981	0.081798	0.080353	0.080617	0.081343	0.08155	0.081874	0.081917	0.081929
	69	0.069699	0.081798	0.080322	0.080592	0.08133	0.081543	0.081875	0.081918	0.08193
	70	0.069476	0.081798	0.080292	0.080566	0.081318	0.081536	0.081875	0.081918	0.081931
	71	0.069398	0.081798	0.08026	0.080541	0.081305	0.081528	0.081875	0.081918	0.081931
	72	0.069208	0.081797	0.080227	0.080515	0.081293	0.08152	0.081875	0.081918	0.081932
	73	0.068729	0.081797	0.080195	0.080491	0.08128	0.081513	0.081875	0.081917	0.081932
	74	0.068556	0.081797	0.080162	0.080466	0.081268	0.081505	0.081874	0.081917	0.081932
	75	0.068589	0.081797	0.080129	0.080442	0.081255	0.081497	0.081873	0.081916	0.081933
	76	0.068035	0.081797	0.080096	0.080416	0.081242	0.081489	0.081871	0.081915	0.081933
	77	0.06816	0.081798	0.080063	0.080391	0.081229	0.08148	0.081869	0.081913	0.081933
	78	0.067598	0.081799	0.08003	0.080364	0.081215	0.081471	0.081867	0.081912	0.081933
	79	0.067399	0.081799	0.079995	0.080338	0.081201	0.081463	0.081865	0.08191	0.081932
	80	0.066959	0.081799	0.07996	0.08031	0.081187	0.081454	0.081862	0.081909	0.081932
	81	0.067263	0.081799	0.079925	0.080283	0.081174	0.081445	0.08186	0.081907	0.081932
	82	0.066758	0.081798	0.079888	0.080255	0.08116	0.081436	0.081857	0.081905	0.081931
	83	0.066515	0.081797	0.079851	0.080227	0.081145	0.081427	0.081854	0.081902	0.081931
	84	0.066406	0.081796	0.079815	0.080199	0.081131	0.081418	0.081851	0.0819	0.08193
	85	0.066552	0.081795	0.079778	0.080171	0.081117	0.081409	0.081848	0.081898	0.08193
	86	0.066002	0.081793	0.079741	0.080141	0.081102	0.081399	0.081845	0.081895	0.081929
	87	0.066049	0.081792	0.079703	0.080111	0.081087	0.081389	0.081841	0.081892	0.081929
	88	0.065846	0.081791	0.079664	0.080081	0.081072	0.08138	0.081838	0.08189	0.081928
	89	0.065473	0.081789	0.079623	0.080049	0.081055	0.081369	0.081834	0.081886	0.081927
	90	0.065316	0.081787	0.079582	0.080016	0.081039	0.081358	0.08183	0.081883	0.081926
	91	0.065676	0.081785	0.079542	0.079985	0.081023	0.081349	0.081826	0.081881	0.081926
	92	0.065697	0.081784	0.079502	0.079954	0.081008	0.081339	0.081823	0.081878	0.081925
	93	0.065259	0.081783	0.079462	0.079924	0.080992	0.08133	0.08182	0.081875	0.081925
	94	0.064766	0.081781	0.07942	0.079894	0.080977	0.081321	0.081817	0.081873	0.081924
	95	0.064834	0.081781	0.079377	0.079863	0.080962	0.081311	0.081814	0.08187	0.081923
	96	0.064724	0.08178	0.079333	0.079834	0.080946	0.081301	0.08181	0.081866	0.081921
	97	0.064201	0.081779	0.079292	0.079804	0.080929	0.08129	0.081806	0.081863	0.08192
	98	0.064313	0.081778	0.079251	0.079774	0.080913	0.081279	0.081802	0.081859	0.081918
	99	0.064277	0.081777	0.079211	0.079743	0.080895	0.081267	0.081797	0.081855	0.081917
	100	0.064164	0.081776	0.079169	0.07971	0.080877	0.081255	0.081792	0.081851	0.081915
	101	0.064078	0.081775	0.079126	0.079677	0.080857	0.081242	0.081787	0.081846	0.081914
	102	0.063762	0.081775	0.07908	0.079641	0.080836	0.081228	0.081781	0.081841	0.081912
	103	0.063875	0.081774	0.079033	0.079603	0.080814	0.081214	0.081774	0.081836	0.08191
	104	0.063722	0.081773	0.078983	0.079563	0.08079	0.081198	0.081767	0.081831	0.081908
	105	0.063915	0.081772	0.078932	0.079522	0.080765	0.081181	0.08176	0.081825	0.081906
	106	0.063743	0.081771	0.07888	0.079478	0.080738	0.081164	0.081751	0.081819	0.081903
	107	0.063813	0.08177	0.078828	0.079434	0.08071	0.081146	0.081742	0.081813	0.081901
	108	0.063167	0.081769	0.07878	0.079391	0.080682	0.081128	0.081733	0.081807	0.081898
	109	0.063285	0.081767	0.078732	0.07935	0.080655	0.08111	0.081725	0.081801	0.081896
	110	0.063447	0.081766	0.078684	0.079308	0.080627	0.081092	0.081716	0.081795	0.081893
	111	0.063118	0.081764	0.078632	0.079264	0.080597	0.081073	0.081707	0.08179	0.08189
	112	0.062936	0.081764	0.078582	0.07922	0.080568	0.081055	0.081699	0.081784	0.081887
	113	0.063192	0.081763	0.078532	0.079176	0.080539	0.081037	0.08169	0.081778	0.081885
	114	0.062773	0.081762	0.078481	0.079131	0.080508	0.081017	0.08168	0.081772	0.081882
	115	0.062758	0.081762	0.078428	0.079086	0.080476	0.080997	0.08167	0.081765	0.081879
	116	0.063009	0.081761	0.078374	0.079038	0.080444	0.080976	0.081659	0.081758	0.081875
	117	0.062799	0.081759	0.078318	0.078989	0.080409	0.080954	0.081647	0.08175	0.081871
	118	0.062615	0.081758	0.078265	0.07894	0.080375	0.080931	0.081635	0.081741	0.081867
	119	0.062484	0.081756	0.078211	0.07889	0.08034	0.080908	0.081622	0.081733	0.081862
	120	0.062575	0.081755	0.078157	0.078839	0.080303	0.080883	0.081609	0.081724	0.081858
	121	0.062432	0.081754	0.078101	0.078786	0.080265	0.080858	0.081595	0.081714	0.081853
	122	0.062187	0.081753	0.078046	0.078733	0.080224	0.080832	0.081579	0.081704	0.081847
	123	0.062466	0.081752	0.077992	0.078678	0.080182	0.080804	0.081562	0.081693	0.081841
	124	0.062192	0.08175	0.077938	0.078624	0.08014	0.080776	0.081545	0.081681	0.081835
	125	0.062124	0.081749	0.077882	0.078567	0.080095	0.080746	0.081527	0.08167	0.081829
	126	0.062065	0.081747	0.077824	0.078509	0.080051	0.080717	0.081509	0.081658	0.081823
	127	0.061694	0.081746	0.077768	0.078453	0.080007	0.080688	0.081491	0.081646	0.081816
	128	0.062599	0.081745	0.077711	0.078398	0.079964	0.08066	0.081474	0.081634	0.08181
	129	0.061741	0.081744	0.077654	0.078341	0.079921	0.080631	0.081455	0.081622	0.081803
	130	0.0621	0.081742	0.077595	0.078284	0.079878	0.080602	0.081437	0.08161	0.081797
	131	0.06152	0.081741	0.077535	0.078225	0.079832	0.080573	0.081417	0.081597	0.08179
	132	0.061752	0.081739	0.077474	0.078164	0.079786	0.080542	0.081397	0.081584	0.081782
	133	0.06166	0.081738	0.07741	0.078099	0.079738	0.08051	0.081376	0.08157	0.081775
	134	0.061549	0.081736	0.077346	0.078035	0.07969	0.080478	0.081355	0.081556	0.081767
	135	0.061388	0.081734	0.077281	0.07797	0.079641	0.080445	0.081333	0.081541	0.081759
	136	0.0618	0.081732	0.077215	0.077905	0.079593	0.080412	0.081311	0.081527	0.08175
	137	0.061341	0.081731	0.077151	0.07784	0.079544	0.080379	0.081289	0.081512	0.081742
	138	0.061282	0.08173	0.077092	0.077779	0.079497	0.080348	0.081267	0.081497	0.081734
	139	0.061303	0.081728	0.077035	0.077719	0.07945	0.080316	0.081246	0.081483	0.081726
	140	0.061534	0.081727	0.076978	0.077661	0.079403	0.080285	0.081226	0.081469	0.081718
	141	0.060953	0.081726	0.076918	0.077598	0.079353	0.080253	0.081204	0.081455	0.081709
	142	0.061338	0.081725	0.076856	0.077533	0.079302	0.08022	0.081182	0.08144	0.081701
	143	0.061126	0.081724	0.076792	0.077466	0.079249	0.080185	0.081159	0.081424	0.081692
	144	0.060861	0.081723	0.076727	0.077394	0.079195	0.080148	0.081134	0.081407	0.081682
	145	0.060861	0.081721	0.076664	0.077322	0.079138	0.080109	0.081107	0.081389	0.081672
	146	0.060926	0.08172	0.076601	0.077254	0.079083	0.080072	0.081082	0.081372	0.081662
	147	0.060737	0.081719	0.076535	0.077186	0.079029	0.080035	0.081056	0.081355	0.081652
	148	0.060639	0.081717	0.076464	0.077113	0.078973	0.079996	0.081029	0.081337	0.081642
	149	0.060927	0.081716	0.076391	0.077036	0.078913	0.079955	0.081	0.081318	0.081631
	150	0.06073	0.081715	0.076319	0.07696	0.078854	0.079913	0.080971	0.081299	0.08162
	151	0.060579	0.081713	0.07625	0.076884	0.078794	0.079871	0.080941	0.081279	0.081609
	152	0.060757	0.081712	0.076179	0.076808	0.078734	0.079828	0.080912	0.081259	0.081598
	153	0.06066	0.08171	0.076107	0.07673	0.078673	0.079785	0.080883	0.081239	0.081586
	154	0.060693	0.081709	0.076036	0.076652	0.078611	0.079743	0.080854	0.08122	0.081575
	155	0.06093	0.081707	0.075966	0.076573	0.078546	0.079699	0.080824	0.0812	0.081564
	156	0.060926	0.081706	0.075894	0.076493	0.07848	0.079653	0.080792	0.081179	0.081551
	157	0.0606	0.081706	0.075819	0.076408	0.078409	0.079604	0.080758	0.081156	0.081538
	158	0.060623	0.081705	0.075745	0.076321	0.078336	0.079555	0.080724	0.081132	0.081524
	159	0.060566	0.081704	0.075674	0.076237	0.078266	0.079506	0.08069	0.08111	0.081511
	160	0.060429	0.081703	0.075603	0.076152	0.078196	0.079459	0.080657	0.081088	0.081497
	161	0.060139	0.081701	0.075531	0.076066	0.078126	0.079411	0.080624	0.081065	0.081484
	162	0.06005	0.0817	0.075461	0.075981	0.078056	0.079364	0.080591	0.081042	0.08147
	163	0.060331	0.081698	0.07539	0.075896	0.077987	0.079316	0.080557	0.081019	0.081456
	164	0.060439	0.081697	0.075315	0.075807	0.077915	0.079268	0.080523	0.080996	0.081442
	165	0.060221	0.081695	0.075236	0.075715	0.077842	0.079217	0.080487	0.080972	0.081427
	166	0.060341	0.081694	0.075158	0.075617	0.077764	0.079162	0.080449	0.080945	0.081411
	167	0.060304	0.081693	0.075083	0.07552	0.077685	0.079107	0.080409	0.080918	0.081395
	168	0.059826	0.081692	0.075004	0.075421	0.077605	0.07905	0.080368	0.08089	0.081378
	169	0.060071	0.081691	0.074923	0.075321	0.077524	0.078994	0.080328	0.080862	0.081361
	170	0.060156	0.081689	0.074839	0.075219	0.077439	0.078935	0.080286	0.080832	0.081343
	171	0.060124	0.081688	0.074753	0.075114	0.077353	0.078874	0.080242	0.080801	0.081324
	172	0.060135	0.081687	0.074669	0.075012	0.077269	0.078814	0.080198	0.08077	0.081304
	173	0.060176	0.081685	0.074585	0.074911	0.077185	0.078753	0.080153	0.080738	0.081284
	174	0.060213	0.081684	0.074501	0.074812	0.077101	0.078692	0.08011	0.080707	0.081265
	175	0.05972	0.081683	0.07442	0.074715	0.077018	0.078632	0.080066	0.080675	0.081245
	176	0.059874	0.081682	0.07434	0.074611	0.076929	0.078567	0.080019	0.080641	0.081223
	177	0.060346	0.08168	0.074257	0.074502	0.076836	0.078499	0.07997	0.080606	0.081201
	178	0.059904	0.081679	0.074171	0.074383	0.076735	0.078426	0.079917	0.080568	0.081176
	179	0.059816	0.081678	0.074082	0.074262	0.076631	0.078351	0.079862	0.080528	0.081151
	180	0.059941	0.081677	0.073994	0.074151	0.076534	0.07828	0.07981	0.08049	0.081127
	181	0.059803	0.081676	0.073911	0.074054	0.076446	0.078215	0.079763	0.080455	0.081104
	182	0.059624	0.081674	0.073827	0.073954	0.076358	0.07815	0.079714	0.080419	0.081081
	183	0.059646	0.081672	0.073744	0.073849	0.076267	0.078083	0.079665	0.080382	0.081057
	184	0.059911	0.081671	0.073665	0.073741	0.076173	0.078014	0.079613	0.080344	0.081033
	185	0.060096	0.08167	0.073584	0.073622	0.076072	0.077939	0.079558	0.080304	0.081006
	186	0.059641	0.081669	0.073503	0.073503	0.075968	0.077863	0.079501	0.080262	0.080979
	187	0.059478	0.081668	0.073423	0.073389	0.075866	0.077788	0.079443	0.08022	0.080951
	188	0.05959	0.081667	0.073341	0.073278	0.075766	0.077713	0.079386	0.080177	0.080923
	189	0.059797	0.081666	0.073255	0.073165	0.075666	0.077638	0.079328	0.080134	0.080894
	190	0.059661	0.081665	0.073163	0.073041	0.075559	0.077557	0.079267	0.080088	0.080863
	191	0.059392	0.081664	0.073068	0.072913	0.075448	0.077473	0.079204	0.080041	0.08083
	192	0.059246	0.081663	0.072974	0.072789	0.075335	0.077388	0.079139	0.079991	0.080796
	193	0.059828	0.081662	0.072883	0.072673	0.075226	0.077304	0.079074	0.079942	0.080762
	194	0.059126	0.081662	0.072794	0.072555	0.075109	0.077214	0.079005	0.079889	0.080726
	195	0.059111	0.081662	0.072707	0.072437	0.074991	0.077123	0.078935	0.079836	0.080689
	196	0.059305	0.081661	0.072621	0.072318	0.074874	0.077033	0.078867	0.079785	0.080652
	197	0.059501	0.081661	0.072534	0.072196	0.074757	0.076943	0.078799	0.079733	0.080616
	198	0.059636	0.08166	0.072444	0.072069	0.074635	0.076848	0.078727	0.079679	0.080577
	199	0.058979	0.081659	0.072353	0.071941	0.07451	0.076751	0.078652	0.079623	0.080538
	200	0.059099	0.081658	0.072264	0.071808	0.07438	0.076649	0.078575	0.079564	0.080497
	201	0.059457	0.081658	0.072173	0.071664	0.074239	0.07654	0.078492	0.079502	0.080454
	202	0.059046	0.081657	0.07208	0.071515	0.074094	0.076428	0.078406	0.079438	0.080409
	203	0.059294	0.081656	0.071986	0.071364	0.073949	0.076317	0.078322	0.079375	0.080363
	204	0.059259	0.081655	0.071893	0.071213	0.073807	0.076208	0.078238	0.079312	0.080318
	205	0.059105	0.081654	0.071804	0.071069	0.073666	0.076099	0.078154	0.079248	0.080273
	206	0.05893	0.081653	0.071715	0.07093	0.073528	0.07599	0.07807	0.079184	0.080226
	207	0.059113	0.081651	0.071624	0.070787	0.073383	0.075877	0.077983	0.079117	0.080178
	208	0.059177	0.08165	0.071529	0.07063	0.073228	0.075755	0.07789	0.079046	0.080126
	209	0.058565	0.081649	0.071434	0.070459	0.073059	0.075623	0.077789	0.078969	0.080071
	210	0.058999	0.081648	0.071338	0.070277	0.072884	0.075487	0.077685	0.07889	0.080013
	211	0.058646	0.081647	0.07124	0.070094	0.072713	0.075354	0.077582	0.078812	0.079956
	212	0.059038	0.081646	0.071142	0.069923	0.072553	0.07523	0.077487	0.078739	0.079901
	213	0.059063	0.081644	0.071045	0.069762	0.0724	0.075107	0.077393	0.078667	0.079847
	214	0.058867	0.081643	0.070947	0.069608	0.072249	0.074985	0.077299	0.078594	0.079792
	215	0.058798	0.081642	0.070849	0.069453	0.072096	0.074861	0.077203	0.078518	0.079736
	216	0.058818	0.081642	0.070751	0.069296	0.071939	0.074733	0.077103	0.07844	0.079677
	217	0.05901	0.081641	0.070656	0.069134	0.071776	0.0746	0.077	0.078358	0.079616
	218	0.058863	0.081641	0.070557	0.068949	0.071593	0.07445	0.076885	0.078268	0.079549
	219	0.058917	0.081641	0.070459	0.068772	0.071411	0.074299	0.076769	0.078177	0.079481
	220	0.059067	0.08164	0.070365	0.068619	0.071251	0.074166	0.076666	0.078094	0.079419
	221	0.058821	0.081639	0.070272	0.068482	0.071106	0.074046	0.076572	0.078017	0.079361
	222	0.058442	0.081639	0.070179	0.068351	0.070967	0.07393	0.076482	0.077942	0.079304
	223	0.059062	0.081638	0.070087	0.068208	0.070818	0.073808	0.076385	0.077863	0.079243
	224	0.058781	0.081637	0.069993	0.068033	0.070639	0.073661	0.076268	0.077769	0.079171
	225	0.058649	0.081636	0.069895	0.067835	0.070435	0.073491	0.076133	0.077661	0.079088
	226	0.059026	0.081635	0.069795	0.067632	0.070223	0.073314	0.075992	0.077547	0.079001
	227	0.058704	0.081634	0.069691	0.067416	0.069998	0.073128	0.075844	0.077427	0.078909
	228	0.058731	0.081633	0.069586	0.067205	0.069777	0.072944	0.075697	0.077309	0.078817
	229	0.058592	0.081633	0.069481	0.06701	0.069572	0.07277	0.075557	0.077194	0.078728
	230	0.058583	0.081632	0.069375	0.066826	0.069381	0.072605	0.075425	0.077085	0.078641
	231	0.058703	0.081632	0.06927	0.066649	0.069196	0.072445	0.075296	0.076978	0.078556
	232	0.058296	0.081631	0.069163	0.066464	0.069	0.072274	0.075158	0.076865	0.078466
	233	0.058403	0.08163	0.069058	0.066273	0.068799	0.072103	0.07502	0.076752	0.078375
	234	0.058563	0.08163	0.068954	0.06607	0.068585	0.071923	0.074875	0.076633	0.078279
	235	0.058529	0.08163	0.068854	0.065869	0.068369	0.071738	0.074724	0.076508	0.078179
	236	0.058482	0.08163	0.068763	0.065697	0.068172	0.071566	0.074582	0.076388	0.078082
	237	0.058394	0.08163	0.06867	0.065536	0.067986	0.071397	0.074441	0.076266	0.077985
	238	0.059194	0.081629	0.06858	0.065388	0.067809	0.071233	0.074304	0.076146	0.077888
	239	0.058465	0.081628	0.068486	0.065211	0.067602	0.071045	0.07415	0.076015	0.077783
	240	0.058428	0.081628	0.068386	0.065003	0.067371	0.070842	0.073987	0.075877	0.077672
	241	0.058792	0.081627	0.068282	0.064788	0.067134	0.070634	0.07382	0.075736	0.077557
	242	0.058625	0.081627	0.068178	0.064577	0.066899	0.070426	0.073651	0.075593	0.077441
	243	0.058034	0.081626	0.068072	0.064371	0.066671	0.070223	0.073486	0.075451	0.077325
	244	0.058221	0.081626	0.067973	0.06418	0.066452	0.070026	0.073325	0.075311	0.077209
	245	0.05818	0.081626	0.067877	0.064	0.066241	0.069833	0.073163	0.075171	0.077092
	246	0.058534	0.081626	0.067786	0.063821	0.066031	0.069638	0.073	0.075029	0.076973
	247	0.05784	0.081625	0.067695	0.063625	0.0658	0.069419	0.072818	0.074871	0.076842
	248	0.058404	0.081624	0.067604	0.063443	0.065586	0.069219	0.072647	0.074721	0.076716
	249	0.058226	0.081623	0.067511	0.063241	0.065356	0.06901	0.072469	0.074566	0.076586
	250	0.058507	0.081622	0.067415	0.063025	0.065117	0.068797	0.072288	0.074409	0.076454
	251	0.058209	0.081621	0.067317	0.062803	0.064872	0.068577	0.072103	0.07425	0.07632
	252	0.058192	0.081621	0.067218	0.062583	0.064627	0.068351	0.071914	0.074086	0.076181
	253	0.058487	0.08162	0.067118	0.062362	0.064385	0.068128	0.071727	0.073922	0.076042
	254	0.058257	0.081619	0.067014	0.062152	0.064149	0.067908	0.071539	0.073754	0.075899
	255	0.058218	0.081618	0.066911	0.061935	0.063896	0.067666	0.07133	0.073569	0.075742
	256	0.05791	0.081618	0.066812	0.061727	0.063639	0.067417	0.071114	0.073378	0.075579
	257	0.057948	0.081617	0.066715	0.06154	0.063404	0.06719	0.070916	0.073201	0.075425
	258	0.05823	0.081617	0.066617	0.061355	0.063169	0.066962	0.070717	0.073022	0.075271
	259	0.057943	0.081616	0.066522	0.061166	0.062935	0.066737	0.070523	0.072846	0.075118
	260	0.05802	0.081616	0.06643	0.060944	0.062676	0.066497	0.070323	0.072667	0.074963
	261	0.058108	0.081615	0.066343	0.06072	0.062417	0.066261	0.070126	0.072491	0.074809
	262	0.058126	0.081615	0.066257	0.060508	0.062164	0.066026	0.069927	0.072312	0.074651
	263	0.05806	0.081614	0.066167	0.060292	0.061903	0.065777	0.069711	0.072117	0.074479
	264	0.058057	0.081613	0.066078	0.06009	0.061642	0.065518	0.069478	0.071903	0.074294
	265	0.058205	0.081613	0.065992	0.059883	0.061362	0.065236	0.069227	0.071671	0.074095
	266	0.057787	0.081612	0.065911	0.059667	0.061059	0.064925	0.068951	0.07142	0.073877
	267	0.058078	0.081612	0.065834	0.059453	0.060771	0.064625	0.068685	0.071176	0.073663
	268	0.058046	0.081612	0.06575	0.059232	0.060501	0.064352	0.068441	0.07095	0.073462
	269	0.058358	0.081611	0.065658	0.059018	0.060259	0.064114	0.068226	0.070748	0.073279
	270	0.058155	0.08161	0.065558	0.058788	0.060011	0.063866	0.068003	0.070539	0.073091
	271	0.058221	0.08161	0.065463	0.058566	0.059757	0.063604	0.067769	0.07032	0.072894
	272	0.058066	0.081609	0.06537	0.058338	0.059487	0.063324	0.067523	0.07009	0.072687
	273	0.058274	0.081608	0.065287	0.058136	0.059228	0.063057	0.067284	0.069863	0.072482
	274	0.057684	0.081608	0.065211	0.057963	0.059	0.062821	0.067067	0.069651	0.072291
	275	0.057918	0.081607	0.065135	0.057777	0.05875	0.062562	0.06683	0.069426	0.072088
	276	0.057565	0.081606	0.065056	0.05757	0.058483	0.062286	0.066579	0.069191	0.071875
	277	0.057669	0.081606	0.064975	0.057351	0.058206	0.062006	0.066326	0.068952	0.071658
	278	0.058114	0.081605	0.064885	0.057124	0.057919	0.061715	0.066063	0.068704	0.07143
	279	0.058033	0.081604	0.06479	0.056865	0.057582	0.061365	0.065745	0.068408	0.071163
	280	0.05789	0.081604	0.064696	0.056599	0.057236	0.061011	0.065422	0.068109	0.070891
	281	0.058062	0.081603	0.064615	0.056354	0.056912	0.060683	0.065115	0.067821	0.070628
	282	0.057982	0.081603	0.064544	0.05613	0.056615	0.06038	0.064825	0.067544	0.070372
	283	0.057697	0.081602	0.064475	0.055923	0.056338	0.060101	0.064556	0.067286	0.07013
	284	0.057779	0.081602	0.064399	0.055722	0.056075	0.059833	0.064302	0.067038	0.069896
	285	0.057674	0.081601	0.064325	0.055548	0.05584	0.059598	0.064075	0.066812	0.069679
	286	0.057845	0.0816	0.064249	0.055381	0.055613	0.059362	0.06384	0.066576	0.069456
	287	0.058118	0.0816	0.064175	0.055217	0.055379	0.059109	0.063585	0.066323	0.069218
	288	0.057868	0.0816	0.064102	0.055013	0.055088	0.058796	0.063276	0.066026	0.068941
	289	0.057559	0.081599	0.064027	0.054785	0.054762	0.058444	0.062938	0.065701	0.068639
	290	0.057792	0.081599	0.063951	0.054587	0.054484	0.05815	0.06265	0.065417	0.06837
	291	0.057682	0.081598	0.063879	0.05441	0.054232	0.057878	0.062375	0.065139	0.068105
	292	0.057766	0.081598	0.063809	0.054226	0.053969	0.057597	0.062093	0.064857	0.067835
	293	0.05793	0.081598	0.063741	0.054021	0.053672	0.057277	0.061779	0.064551	0.067544
	294	0.057686	0.081597	0.063672	0.053796	0.053361	0.056942	0.061455	0.064237	0.067244
	295	0.057833	0.081597	0.063601	0.053565	0.053056	0.056608	0.061137	0.063931	0.066952
	296	0.057467	0.081596	0.063532	0.053341	0.052769	0.056292	0.060835	0.063629	0.066664
	297	0.057575	0.081595	0.063467	0.053139	0.052503	0.056004	0.060552	0.063338	0.066383
	298	0.057633	0.081595	0.063411	0.052957	0.052234	0.05571	0.060259	0.063037	0.066093
	299	0.05767	0.081595	0.063356	0.052765	0.051934	0.055382	0.059928	0.062702	0.06577
	300	0.057791	0.081594	0.063295	0.052609	0.051698	0.055134	0.059666	0.062425	0.065504
	301	0.057775	0.081593	0.06323	0.052474	0.051503	0.054938	0.059456	0.062195	0.065279
	302	0.057404	0.081593	0.06316	0.052291	0.051266	0.054685	0.059184	0.061914	0.065005
	303	0.057823	0.081592	0.063098	0.052069	0.050968	0.054357	0.058838	0.06157	0.064668
	304	0.057448	0.081592	0.063036	0.051826	0.050621	0.053962	0.058426	0.061163	0.064275
	305	0.05772	0.081592	0.062972	0.051584	0.050243	0.053524	0.057972	0.060713	0.063846
	306	0.057464	0.081591	0.06291	0.051365	0.049887	0.053101	0.057537	0.06028	0.063432
	307	0.057244	0.081591	0.062858	0.051231	0.049666	0.052831	0.057248	0.059979	0.063136
	308	0.057348	0.08159	0.062812	0.05113	0.049498	0.052615	0.057008	0.059718	0.062874
	309	0.057189	0.081589	0.062775	0.051036	0.049317	0.052388	0.056752	0.059443	0.062595
	310	0.057786	0.081589	0.06273	0.050894	0.049092	0.052132	0.056467	0.059142	0.062288
	311	0.057209	0.081589	0.062672	0.050708	0.048833	0.051843	0.056157	0.05881	0.06196
	312	0.057591	0.081589	0.062609	0.050484	0.048534	0.051508	0.055809	0.05845	0.061606
	313	0.057256	0.081589	0.062542	0.05026	0.048245	0.051181	0.055479	0.05811	0.061268
	314	0.057351	0.081588	0.062477	0.050043	0.047967	0.050867	0.05516	0.057781	0.060937
	315	0.057615	0.081588	0.062413	0.049834	0.047708	0.050582	0.054863	0.057473	0.060625
	316	0.057602	0.081587	0.062352	0.04962	0.047435	0.050274	0.054529	0.057129	0.060272
	317	0.057543	0.081586	0.062294	0.049415	0.047149	0.049938	0.054161	0.056749	0.059888
	318	0.057466	0.081585	0.062243	0.04925	0.04691	0.049647	0.053854	0.056419	0.059557
	319	0.05733	0.081585	0.062194	0.049096	0.046672	0.049346	0.053541	0.05608	0.059218
	320	0.057349	0.081584	0.062143	0.048952	0.046431	0.049031	0.053207	0.055725	0.058862
	321	0.057272	0.081584	0.062094	0.048821	0.046174	0.048678	0.052828	0.055326	0.058465
	322	0.057491	0.081583	0.062044	0.048665	0.045888	0.04829	0.052418	0.054897	0.058037
	323	0.057319	0.081583	0.061992	0.048484	0.045602	0.047916	0.052023	0.054482	0.057619
	324	0.056974	0.081582	0.061944	0.048327	0.045366	0.047614	0.051701	0.054135	0.057258
	325	0.057144	0.081582	0.061901	0.048201	0.045182	0.047384	0.051448	0.053849	0.05695
	326	0.057309	0.081582	0.061863	0.048086	0.045028	0.047196	0.051232	0.0536	0.056674
	327	0.057203	0.081582	0.061825	0.047941	0.044841	0.046961	0.050964	0.0533	0.056355
	328	0.057177	0.081582	0.061779	0.047756	0.044599	0.046652	0.050618	0.052932	0.055971
	329	0.05738	0.081581	0.061736	0.047617	0.04441	0.04641	0.050332	0.052619	0.05565
	330	0.057096	0.08158	0.061695	0.047528	0.044295	0.046265	0.05014	0.052394	0.055421
	331	0.057211	0.081579	0.061658	0.047429	0.04416	0.046102	0.049933	0.052149	0.055168
	332	0.057447	0.081578	0.061623	0.04731	0.04397	0.045886	0.049673	0.051855	0.054861
	333	0.057358	0.081577	0.061586	0.047171	0.04373	0.045617	0.049366	0.05152	0.054512
	334	0.057372	0.081576	0.061541	0.047016	0.043483	0.045332	0.049058	0.051188	0.054163
	335	0.057188	0.081576	0.061492	0.046849	0.043245	0.045044	0.048743	0.050845	0.053798
	336	0.057242	0.081576	0.061446	0.046678	0.043004	0.044764	0.048427	0.050492	0.053418
	337	0.057029	0.081575	0.061407	0.046514	0.042757	0.044465	0.04807	0.050095	0.05299
	338	0.057221	0.081574	0.061374	0.046369	0.042509	0.04415	0.047694	0.04968	0.052545
	339	0.057551	0.081573	0.061343	0.046257	0.042321	0.043892	0.047387	0.04934	0.052178
	340	0.057171	0.081573	0.061306	0.04615	0.042161	0.043663	0.047127	0.049063	0.051871
	341	0.057045	0.081572	0.061271	0.046046	0.04201	0.043464	0.046896	0.048808	0.051586
	342	0.057352	0.081572	0.061239	0.045931	0.041879	0.043302	0.046705	0.048591	0.051338
	343	0.057022	0.081572	0.061202	0.045819	0.041786	0.04317	0.046546	0.048405	0.051122
	344	0.057091	0.081571	0.06116	0.045677	0.041628	0.042945	0.046296	0.048134	0.050816
	345	0.057087	0.081571	0.061123	0.045521	0.041434	0.04267	0.04599	0.047811	0.050462
	346	0.057236	0.081571	0.061088	0.045382	0.041245	0.042409	0.045701	0.047498	0.050131
	347	0.057178	0.081571	0.06106	0.045293	0.041107	0.042217	0.045492	0.047251	0.049875
	348	0.057105	0.081571	0.061036	0.045207	0.040913	0.041947	0.045173	0.046891	0.049488
	349	0.057119	0.08157	0.061006	0.04513	0.040706	0.041683	0.044855	0.046521	0.049092
	350	0.057222	0.08157	0.060971	0.045069	0.040565	0.041523	0.044661	0.046273	0.048816
	351	0.057628	0.08157	0.060934	0.04499	0.040479	0.041455	0.044568	0.046149	0.048664
	352	0.056976	0.08157	0.060895	0.044855	0.040374	0.041342	0.044413	0.045989	0.048468
	353	0.056942	0.081569	0.060866	0.044727	0.040227	0.041152	0.044175	0.045742	0.048171
	354	0.056932	0.081569	0.060847	0.044643	0.040085	0.040957	0.043947	0.045496	0.047876
	355	0.057282	0.081569	0.060824	0.04459	0.039979	0.040796	0.043757	0.045267	0.047614
	356	0.057336	0.081569	0.060792	0.044511	0.039867	0.04064	0.043541	0.045012	0.047323
	357	0.056873	0.081568	0.060752	0.044397	0.039718	0.040439	0.04324	0.04468	0.046948
	358	0.057242	0.081567	0.060713	0.044307	0.039625	0.040321	0.043048	0.044466	0.046696
	359	0.057275	0.081566	0.060679	0.044239	0.039568	0.040266	0.042966	0.044359	0.046569
	360	0.057145	0.081566	0.060656	0.044173	0.039461	0.04015	0.042823	0.044197	0.046366
	361	0.057144	0.081566	0.060642	0.044082	0.039306	0.039947	0.042562	0.043921	0.046013
	362	0.056778	0.081565	0.060631	0.043986	0.039165	0.039763	0.042309	0.043647	0.045667
	363	0.057074	0.081565	0.060612	0.043895	0.03906	0.039641	0.042142	0.043449	0.045433
	364	0.057041	0.081565	0.06058	0.043792	0.038941	0.039491	0.041972	0.043244	0.045222
	365	0.056717	0.081564	0.060543	0.043691	0.038779	0.039259	0.041717	0.042958	0.04494
	366	0.057419	0.081564	0.06051	0.043601	0.038634	0.039045	0.041496	0.042708	0.044692
	367	0.057078	0.081563	0.060479	0.043505	0.038485	0.038819	0.041228	0.042415	0.04438
	368	0.057076	0.081562	0.060456	0.043434	0.038368	0.038683	0.041065	0.042221	0.044168
	369	0.056784	0.081562	0.060441	0.043393	0.038261	0.038553	0.040913	0.04205	0.043974
	370	0.056709	0.081562	0.060433	0.043371	0.038182	0.038464	0.04081	0.041935	0.043832
	371	0.056653	0.081561	0.06042	0.043341	0.038128	0.038395	0.040719	0.041826	0.043683
	372	0.056894	0.081561	0.060394	0.043279	0.038115	0.038353	0.040635	0.041714	0.043536
	373	0.05706	0.08156	0.060365	0.043182	0.038066	0.038254	0.040465	0.04152	0.043282
	374	0.056893	0.081559	0.060339	0.04307	0.037945	0.038071	0.040206	0.041256	0.042934
	375	0.057197	0.081559	0.060323	0.042988	0.03779	0.037853	0.039949	0.041004	0.04262
	376	0.057172	0.081558	0.060308	0.042928	0.037656	0.037674	0.039747	0.040798	0.042392
	377	0.056797	0.081557	0.060288	0.042861	0.037555	0.03756	0.039599	0.04062	0.042216
	378	0.056768	0.081556	0.060267	0.042808	0.037527	0.037566	0.039589	0.040564	0.042183
	379	0.056794	0.081555	0.060245	0.042741	0.037468	0.037536	0.039513	0.040458	0.04207
	380	0.056901	0.081555	0.060225	0.042668	0.037371	0.037436	0.039351	0.040291	0.041857
	381	0.056915	0.081555	0.060209	0.042613	0.037248	0.037259	0.039117	0.040074	0.041588
	382	0.056841	0.081554	0.060191	0.042591	0.037182	0.037159	0.03901	0.039958	0.041486
	383	0.057177	0.081553	0.06017	0.04258	0.037195	0.037201	0.039083	0.039994	0.04158
	384	0.056772	0.081553	0.060147	0.042527	0.037182	0.037211	0.039078	0.039958	0.041576
	385	0.056984	0.081553	0.060125	0.042435	0.037096	0.037094	0.038891	0.039769	0.041358
	386	0.057013	0.081552	0.06011	0.042343	0.036964	0.036885	0.038575	0.039479	0.041008
	387	0.056841	0.081551	0.060101	0.042282	0.036872	0.036731	0.038332	0.039235	0.040728
	388	0.057043	0.08155	0.060094	0.042261	0.036826	0.036678	0.038248	0.039132	0.040616
	389	0.05704	0.08155	0.060083	0.042255	0.036818	0.036691	0.038261	0.03912	0.040606
	390	0.056815	0.08155	0.060065	0.042225	0.036752	0.036602	0.038129	0.038995	0.040446
	391	0.056783	0.08155	0.060046	0.042179	0.036676	0.036476	0.03794	0.038824	0.040224
	392	0.056865	0.08155	0.060024	0.042116	0.036641	0.036411	0.037833	0.038719	0.040092
	393	0.056636	0.081549	0.060007	0.042062	0.03663	0.036413	0.037826	0.038689	0.040054
	394	0.057315	0.081549	0.059997	0.042035	0.036631	0.036449	0.037888	0.038727	0.040101
	395	0.056835	0.081548	0.059985	0.042023	0.036584	0.036434	0.037906	0.038727	0.040124
	396	0.056599	0.081548	0.059971	0.042025	0.036528	0.036404	0.03788	0.038687	0.040079
	397	0.056729	0.081548	0.059954	0.042013	0.036486	0.036378	0.037826	0.038617	0.039983
	398	0.056682	0.081547	0.059943	0.041961	0.036432	0.036307	0.037707	0.038491	0.039813
	399	0.056764	0.081547	0.059937	0.041906	0.036391	0.036254	0.03762	0.038381	0.039669
	400	0.056983	0.081547	0.059932	0.041835	0.036291	0.036105	0.037427	0.038177	0.039418
	401	0.05702	0.081546	0.059919	0.041781	0.036228	0.035984	0.037259	0.037984	0.039183
	402	0.056832	0.081546	0.0599	0.04174	0.036207	0.035963	0.037223	0.037927	0.0391
	403	0.05686	0.081546	0.059882	0.041697	0.036163	0.035911	0.037141	0.037834	0.038991
	404	0.05682	0.081545	0.059863	0.041644	0.03607	0.035792	0.036994	0.037668	0.038817
	405	0.056887	0.081545	0.05985	0.041608	0.036004	0.035718	0.036907	0.037553	0.038706
	406	0.056657	0.081544	0.05984	0.041582	0.035987	0.035715	0.036923	0.037534	0.038711
	407	0.057037	0.081543	0.059833	0.041572	0.03602	0.035777	0.037023	0.037596	0.038802
	408	0.056741	0.081543	0.059821	0.041549	0.036002	0.03572	0.036929	0.037495	0.038685
	409	0.056907	0.081543	0.059811	0.041528	0.035959	0.035608	0.036738	0.03732	0.038467
	410	0.056922	0.081543	0.059801	0.041507	0.035928	0.035528	0.036596	0.037179	0.038285
	411	0.056507	0.081543	0.059787	0.041461	0.035899	0.035474	0.03649	0.037065	0.038132
	412	0.056678	0.081542	0.059778	0.041419	0.035866	0.035447	0.036446	0.037013	0.038074
	413	0.056527	0.081542	0.059775	0.041407	0.035845	0.035441	0.036459	0.037013	0.038097
	414	0.056546	0.081542	0.059769	0.041397	0.035809	0.035409	0.036428	0.036987	0.038083
	415	0.05657	0.081541	0.059758	0.04137	0.035738	0.035303	0.036285	0.036852	0.037934
	416	0.056858	0.081541	0.059741	0.041331	0.035706	0.035263	0.036204	0.036755	0.037816
	417	0.056605	0.081541	0.059725	0.041296	0.03569	0.035259	0.036186	0.036713	0.037758
	418	0.056831	0.081541	0.05971	0.041256	0.035661	0.035232	0.03615	0.036656	0.037681
	419	0.056504	0.081541	0.059699	0.041233	0.035632	0.035169	0.036066	0.03655	0.03754
	420	0.056465	0.081541	0.05969	0.041227	0.03561	0.035107	0.035976	0.036434	0.037412
	421	0.056641	0.08154	0.059681	0.041215	0.035598	0.035065	0.035892	0.036332	0.037299
	422	0.056692	0.081539	0.059673	0.041206	0.035595	0.035043	0.035835	0.036273	0.037245
	423	0.056673	0.081539	0.059665	0.041199	0.03558	0.035025	0.035808	0.036261	0.037239
	424	0.056753	0.081538	0.059664	0.041204	0.035581	0.035024	0.035816	0.036277	0.037244
	425	0.056471	0.081538	0.059664	0.041187	0.035569	0.035006	0.035806	0.03628	0.03722
	426	0.056386	0.081537	0.059659	0.041146	0.035532	0.034956	0.035718	0.036211	0.037106
	427	0.056509	0.081536	0.059648	0.041085	0.035492	0.034875	0.035539	0.036039	0.036885
	428	0.056461	0.081536	0.059634	0.041042	0.035468	0.034817	0.035409	0.035874	0.036696
	429	0.056524	0.081535	0.059624	0.041028	0.035473	0.034865	0.035462	0.035887	0.036755
	430	0.056543	0.081535	0.059611	0.041021	0.035504	0.035001	0.035656	0.036044	0.036961
	431	0.056701	0.081535	0.059593	0.04099	0.035484	0.03502	0.035676	0.036052	0.036976
	432	0.056332	0.081535	0.059577	0.040938	0.035369	0.034852	0.035446	0.035841	0.036752
	433	0.056413	0.081535	0.059569	0.040922	0.035283	0.034721	0.035302	0.035714	0.036631
	434	0.0566	0.081535	0.059569	0.04093	0.035266	0.034696	0.035315	0.035733	0.036662
	435	0.056524	0.081534	0.059567	0.040934	0.035288	0.034741	0.03539	0.035807	0.036735
	436	0.056567	0.081534	0.059561	0.04092	0.035304	0.034757	0.035383	0.035799	0.036708
	437	0.056755	0.081534	0.059558	0.040898	0.035291	0.034714	0.035278	0.035695	0.036563
	438	0.056435	0.081533	0.059553	0.040864	0.035237	0.0346	0.035101	0.03553	0.036364
	439	0.056252	0.081533	0.059547	0.040842	0.035207	0.034566	0.035063	0.035483	0.036316
	440	0.05658	0.081532	0.059536	0.040838	0.035199	0.034579	0.035096	0.035507	0.036366
	441	0.056618	0.081532	0.059523	0.040838	0.035191	0.034525	0.035029	0.035438	0.036271
	442	0.056309	0.081531	0.059513	0.040848	0.035203	0.034503	0.034989	0.03541	0.036208
	443	0.056365	0.081531	0.05951	0.040852	0.035232	0.034543	0.035033	0.035455	0.036261
	444	0.056331	0.08153	0.059514	0.040858	0.035274	0.034621	0.035158	0.03556	0.036388
	445	0.056394	0.08153	0.059513	0.040837	0.035267	0.034619	0.035193	0.035567	0.03638
	446	0.056628	0.081529	0.059497	0.040767	0.035187	0.034476	0.034992	0.035361	0.036164
	447	0.056342	0.081529	0.059479	0.040712	0.035118	0.034364	0.034817	0.035195	0.035982
	448	0.056269	0.081529	0.059461	0.04068	0.035093	0.034345	0.034775	0.035173	0.035948
	449	0.056529	0.081528	0.059452	0.040665	0.035086	0.034366	0.034807	0.035217	0.035997
	450	0.056624	0.081528	0.059451	0.040659	0.035065	0.03435	0.034786	0.035198	0.035992
	451	0.056635	0.081528	0.059456	0.040652	0.035017	0.034274	0.034686	0.035087	0.035866
	452	0.056134	0.081527	0.059457	0.040634	0.034975	0.034217	0.034602	0.03497	0.035729
	453	0.056302	0.081527	0.05945	0.040622	0.034974	0.03422	0.034591	0.03493	0.035686
	454	0.056963	0.081527	0.059442	0.040636	0.035006	0.034272	0.034651	0.03496	0.035713
	455	0.05618	0.081527	0.059433	0.04064	0.035007	0.034253	0.034617	0.034916	0.03566
	456	0.056681	0.081527	0.059428	0.040646	0.035002	0.034241	0.034605	0.034921	0.03568
	457	0.056555	0.081527	0.059418	0.040636	0.035013	0.034223	0.034579	0.034918	0.035659
	458	0.056403	0.081526	0.059406	0.040605	0.03505	0.034239	0.034566	0.034899	0.035616
	459	0.056286	0.081526	0.059398	0.040578	0.03505	0.034233	0.034534	0.034869	0.035564
	460	0.056391	0.081525	0.059393	0.040547	0.034954	0.034122	0.034383	0.034718	0.0354
	461	0.056337	0.081525	0.059396	0.040544	0.034885	0.034087	0.034344	0.034671	0.035394
	462	0.056654	0.081525	0.059393	0.040537	0.034867	0.034091	0.034338	0.034679	0.035417
	463	0.05627	0.081524	0.059388	0.04053	0.034873	0.034102	0.034348	0.0347	0.035442
	464	0.056542	0.081524	0.059383	0.040513	0.034871	0.03411	0.034383	0.034735	0.035463
	465	0.05625	0.081524	0.059373	0.040494	0.034869	0.034121	0.034438	0.0348	0.035545
	466	0.056161	0.081524	0.059369	0.040484	0.034873	0.034156	0.034523	0.034867	0.035623
	467	0.056369	0.081524	0.059369	0.040486	0.03488	0.034196	0.034582	0.034908	0.035643
	468	0.056535	0.081523	0.059364	0.040482	0.034879	0.034162	0.034492	0.034824	0.035552
	469	0.05659	0.081523	0.059356	0.040468	0.034879	0.034096	0.034365	0.034702	0.035408
	470	0.056229	0.081522	0.059347	0.040469	0.034873	0.034099	0.034367	0.034706	0.035399
	471	0.056379	0.081522	0.059341	0.040481	0.034876	0.034144	0.034444	0.034794	0.035511
	472	0.056215	0.081521	0.059335	0.040497	0.034914	0.034234	0.034569	0.034936	0.035662
	473	0.056354	0.081521	0.059333	0.040505	0.034942	0.034273	0.034606	0.035003	0.035727
	474	0.056439	0.081521	0.059333	0.040492	0.034946	0.034258	0.034572	0.034978	0.035706
	475	0.056418	0.08152	0.059332	0.04047	0.034911	0.034192	0.034491	0.034871	0.035617
	476	0.056157	0.08152	0.059325	0.040433	0.034853	0.034083	0.034344	0.034677	0.035424
	477	0.056275	0.081519	0.059318	0.040411	0.034822	0.034051	0.034293	0.034604	0.03537
	478	0.05624	0.081519	0.059311	0.040397	0.034805	0.034053	0.034279	0.034586	0.035355
	479	0.056258	0.081518	0.059304	0.040391	0.034783	0.034061	0.034274	0.034575	0.035311
	480	0.056136	0.081518	0.059298	0.040384	0.034771	0.034058	0.034261	0.034568	0.035245
	481	0.056142	0.081518	0.059291	0.040369	0.034771	0.03406	0.034285	0.034606	0.035209
	482	0.056442	0.081518	0.059286	0.040347	0.03477	0.034001	0.034204	0.034525	0.03509
	483	0.05641	0.081517	0.059284	0.040337	0.034793	0.033967	0.034135	0.03446	0.035017
	484	0.056181	0.081517	0.059284	0.040346	0.034808	0.033958	0.034089	0.034413	0.034964
	485	0.05625	0.081517	0.059285	0.040362	0.034797	0.03398	0.03411	0.034417	0.035009
	486	0.05606	0.081517	0.059284	0.040379	0.034804	0.034048	0.034232	0.034546	0.035203
	487	0.056423	0.081517	0.059276	0.040374	0.034788	0.034049	0.034256	0.034562	0.035235
	488	0.055879	0.081516	0.059265	0.040343	0.03474	0.033974	0.034152	0.034427	0.035051
	489	0.056193	0.081516	0.059256	0.040311	0.034709	0.033905	0.034029	0.034292	0.034874
	490	0.05636	0.081516	0.059249	0.040303	0.034705	0.033873	0.033976	0.034253	0.034812
	491	0.056151	0.081516	0.059241	0.040303	0.034704	0.033867	0.03399	0.034296	0.034855
	492	0.056257	0.081516	0.059238	0.040315	0.0347	0.033891	0.034045	0.034391	0.034969
	493	0.056395	0.081515	0.059241	0.040325	0.034716	0.033973	0.034187	0.034569	0.035196
	494	0.056193	0.081515	0.05924	0.040308	0.034733	0.033995	0.034233	0.03462	0.035255
	495	0.05635	0.081514	0.059236	0.040296	0.034744	0.033978	0.034207	0.034575	0.0352
	496	0.056399	0.081514	0.059229	0.040293	0.034721	0.033907	0.0341	0.03444	0.035031
	497	0.056443	0.081513	0.05922	0.040294	0.034691	0.033876	0.034059	0.034391	0.034989
	498	0.056067	0.081513	0.059211	0.04029	0.034676	0.033904	0.034103	0.034456	0.035062
	499	0.056143	0.081512	0.059204	0.040268	0.034686	0.033925	0.03413	0.034514	0.035127
	500	0.056025	0.081512	0.059201	0.040245	0.034711	0.033944	0.034149	0.034557	0.035146
	501	0.056402	0.081512	0.059201	0.040243	0.034736	0.033941	0.034132	0.034568	0.035146
	502	0.055763	0.081511	0.059206	0.040267	0.034747	0.033929	0.034096	0.034535	0.035113
	503	0.055834	0.081511	0.059208	0.040293	0.034738	0.033903	0.034057	0.034457	0.035052
	504	0.055807	0.081511	0.059203	0.04029	0.0347	0.033863	0.034007	0.03435	0.03495
	505	0.056569	0.081511	0.059195	0.040279	0.034691	0.033884	0.034029	0.034328	0.03491
	506	0.056265	0.081511	0.059185	0.040264	0.03469	0.033927	0.034078	0.034339	0.034919
	507	0.056097	0.08151	0.059179	0.040245	0.034645	0.033906	0.03405	0.034324	0.034918
	508	0.056057	0.08151	0.059178	0.040227	0.034614	0.03386	0.034004	0.034316	0.034892
	509	0.056255	0.08151	0.059176	0.040201	0.034619	0.033838	0.033999	0.034354	0.034931
	510	0.055963	0.08151	0.059171	0.040184	0.034638	0.033817	0.033955	0.034325	0.034916
	511	0.056258	0.081509	0.059168	0.040182	0.034629	0.033776	0.033868	0.034242	0.034825
	512	0.056576	0.081509	0.059163	0.040186	0.03461	0.033746	0.033798	0.034148	0.034685
	513	0.055832	0.081509	0.059164	0.040197	0.034616	0.033755	0.033745	0.034074	0.03457
	514	0.056239	0.081509	0.059164	0.040201	0.034619	0.033785	0.033782	0.034106	0.034632
	515	0.056514	0.081508	0.05916	0.040204	0.034636	0.033825	0.033849	0.034171	0.0347
	516	0.056371	0.081508	0.059152	0.040202	0.034634	0.033815	0.03385	0.034179	0.034697
	517	0.056114	0.081507	0.059145	0.040192	0.034613	0.033768	0.033817	0.034146	0.034637
	518	0.05659	0.081507	0.05914	0.040182	0.034602	0.033749	0.033803	0.034134	0.034619
	519	0.056405	0.081506	0.059137	0.040163	0.034601	0.03375	0.033811	0.034119	0.03458
	520	0.056263	0.081506	0.059134	0.040151	0.03461	0.033782	0.033859	0.03415	0.034626
	521	0.056493	0.081506	0.059129	0.040146	0.034622	0.033812	0.033913	0.034215	0.034698
	522	0.056268	0.081505	0.059124	0.040138	0.034603	0.033804	0.033919	0.034229	0.034691
	523	0.05573	0.081505	0.059117	0.040134	0.034573	0.03378	0.033905	0.034234	0.034684
	524	0.056184	0.081505	0.05911	0.040134	0.034576	0.033774	0.033908	0.034246	0.0347
	525	0.055897	0.081505	0.0591	0.04013	0.034596	0.033772	0.033865	0.034205	0.034614
	526	0.055854	0.081504	0.059094	0.040137	0.034622	0.033787	0.033865	0.034213	0.034574
	527	0.056112	0.081504	0.059094	0.040139	0.034609	0.033773	0.03387	0.034246	0.03462
	528	0.056021	0.081504	0.059094	0.040147	0.0346	0.033788	0.033905	0.034326	0.034769
	529	0.056173	0.081504	0.059093	0.040155	0.03459	0.033816	0.033941	0.034359	0.034895
	530	0.055934	0.081503	0.059094	0.040182	0.034624	0.033864	0.033976	0.034362	0.034906
	531	0.05616	0.081503	0.059095	0.040214	0.034659	0.033891	0.03399	0.034328	0.034847
	532	0.056099	0.081502	0.059096	0.040217	0.034646	0.033874	0.034006	0.034312	0.034773
	533	0.055791	0.081502	0.059095	0.040177	0.034588	0.033814	0.033962	0.034244	0.034671
	534	0.055774	0.081502	0.059093	0.040145	0.03455	0.033805	0.033979	0.034259	0.03468
	535	0.055808	0.081502	0.059089	0.040132	0.034549	0.033836	0.034009	0.034296	0.034723
	536	0.055807	0.081502	0.059084	0.040132	0.034577	0.033908	0.034056	0.034339	0.034774
	537	0.056322	0.081501	0.05908	0.040117	0.03456	0.03388	0.033992	0.034287	0.034687
	538	0.056295	0.081501	0.059076	0.040096	0.034517	0.033803	0.033868	0.03417	0.034555
	539	0.055963	0.081501	0.059072	0.04008	0.034489	0.033744	0.033775	0.034116	0.034485
	540	0.055922	0.081501	0.059067	0.040061	0.034477	0.033733	0.033794	0.034184	0.034548
	541	0.056062	0.081501	0.059059	0.040048	0.034488	0.033738	0.033842	0.034225	0.03457
	542	0.055756	0.0815	0.05905	0.040043	0.034505	0.033743	0.033881	0.034235	0.034581
	543	0.056588	0.0815	0.059047	0.040067	0.034549	0.033783	0.033964	0.034324	0.034698
	544	0.05601	0.0815	0.059049	0.040086	0.034572	0.033774	0.033951	0.034301	0.034715
	545	0.056104	0.0815	0.059056	0.040104	0.034583	0.033768	0.033933	0.034307	0.034786
	546	0.055951	0.0815	0.05906	0.040121	0.034596	0.033772	0.033922	0.0343	0.03482
	547	0.055947	0.0815	0.059059	0.040138	0.03462	0.033802	0.033932	0.034287	0.034802
	548	0.055805	0.081499	0.059055	0.040144	0.03466	0.033862	0.033998	0.034328	0.034783
	549	0.055774	0.081499	0.059045	0.040136	0.034673	0.033866	0.033974	0.034271	0.034673
	550	0.056237	0.081499	0.059036	0.040121	0.034627	0.03382	0.033899	0.034168	0.034546
	551	0.056035	0.081499	0.059028	0.04009	0.034553	0.033766	0.033845	0.034099	0.03447
	552	0.055625	0.081498	0.059024	0.040055	0.034491	0.03372	0.033799	0.034061	0.034429
	553	0.055686	0.081498	0.059025	0.040033	0.034441	0.033686	0.03375	0.03402	0.034412
	554	0.055925	0.081498	0.059029	0.040033	0.034427	0.033675	0.033729	0.034002	0.034424
	555	0.05601	0.081498	0.059031	0.040029	0.034456	0.033673	0.033711	0.033978	0.034419
	556	0.055952	0.081498	0.059031	0.040039	0.034516	0.033701	0.033731	0.034014	0.034495
	557	0.055768	0.081498	0.059026	0.040053	0.034542	0.033719	0.033761	0.034083	0.034577
	558	0.05597	0.081498	0.059012	0.040047	0.034517	0.033714	0.033794	0.034122	0.034569
	559	0.055889	0.081498	0.059	0.040035	0.034493	0.033709	0.033811	0.034121	0.034486
	560	0.055985	0.081497	0.058994	0.040023	0.034483	0.033731	0.033856	0.034126	0.034457
	561	0.056234	0.081497	0.058994	0.040022	0.034502	0.03378	0.033922	0.034172	0.034524
	562	0.056141	0.081497	0.058996	0.040024	0.034527	0.033794	0.033902	0.034166	0.034557
	563	0.056317	0.081497	0.058997	0.040018	0.034526	0.033746	0.033798	0.034086	0.034468
	564	0.056162	0.081496	0.058995	0.040005	0.034533	0.0337	0.033716	0.034005	0.034402
	565	0.055956	0.081496	0.058993	0.040006	0.034558	0.033721	0.033748	0.034038	0.034447
	566	0.056026	0.081496	0.058992	0.040024	0.034589	0.033747	0.033776	0.034069	0.034474
	567	0.055691	0.081495	0.05899	0.040036	0.034595	0.033758	0.0338	0.034115	0.034521
	568	0.056042	0.081495	0.058987	0.040023	0.034551	0.033726	0.033771	0.034104	0.034527
	569	0.0558	0.081495	0.058982	0.039993	0.034489	0.033673	0.03372	0.034045	0.034444
	570	0.055697	0.081494	0.058978	0.039981	0.034457	0.033662	0.033738	0.034063	0.034472
	571	0.055809	0.081494	0.058977	0.040002	0.034483	0.033704	0.033818	0.034141	0.034544
	572	0.055944	0.081494	0.05898	0.040038	0.034544	0.033773	0.03391	0.034249	0.034638
	573	0.055935	0.081494	0.058981	0.040072	0.034604	0.033837	0.033971	0.034345	0.034724
	574	0.056032	0.081494	0.058978	0.040067	0.034606	0.033869	0.034002	0.034387	0.03479
	575	0.056057	0.081493	0.058973	0.040038	0.034563	0.033843	0.033969	0.034343	0.034752
	576	0.055733	0.081493	0.058965	0.040018	0.034525	0.033778	0.033855	0.034179	0.034544
	577	0.055832	0.081493	0.058961	0.040012	0.034498	0.033731	0.033781	0.034049	0.034391
	578	0.056049	0.081493	0.058956	0.039992	0.034476	0.03371	0.033771	0.034029	0.034379
	579	0.056048	0.081492	0.058951	0.039973	0.034445	0.033669	0.033708	0.033965	0.034337
	580	0.055924	0.081491	0.05895	0.039969	0.034426	0.033652	0.033659	0.03392	0.034284
	581	0.055849	0.081491	0.058953	0.039975	0.03443	0.033666	0.033658	0.033908	0.034261
	582	0.055852	0.081491	0.058955	0.039982	0.034451	0.033731	0.033745	0.033987	0.034338
	583	0.05572	0.08149	0.058953	0.039993	0.034482	0.033812	0.033882	0.034126	0.034498
	584	0.055733	0.08149	0.05895	0.039996	0.034488	0.033845	0.033966	0.034246	0.034594
	585	0.055912	0.081489	0.058945	0.039981	0.034457	0.033812	0.033936	0.034247	0.034555
	586	0.055904	0.081489	0.058938	0.039962	0.034426	0.033759	0.033866	0.034202	0.034502
	587	0.055836	0.081489	0.058935	0.039949	0.034402	0.033713	0.033773	0.034116	0.034415
	588	0.056093	0.081489	0.058935	0.039952	0.034393	0.033688	0.033706	0.034023	0.034331
	589	0.055871	0.081489	0.058934	0.039956	0.034411	0.033698	0.033714	0.033986	0.034323
	590	0.05563	0.081488	0.058934	0.039951	0.034434	0.033721	0.033779	0.034035	0.034384
	591	0.055828	0.081488	0.058929	0.039937	0.03445	0.033713	0.033773	0.03403	0.034369
	592	0.055867	0.081488	0.058921	0.03992	0.034433	0.033645	0.03366	0.033939	0.034264
	593	0.055659	0.081487	0.058916	0.039923	0.034422	0.033587	0.033556	0.033854	0.034182
	594	0.05586	0.081487	0.058918	0.039941	0.034418	0.03357	0.033557	0.033884	0.034208
	595	0.055648	0.081486	0.058921	0.039949	0.034436	0.033605	0.033647	0.033983	0.034338
	596	0.055913	0.081486	0.058922	0.039945	0.034445	0.033654	0.03372	0.034049	0.034411
	597	0.055901	0.081486	0.058922	0.039931	0.03445	0.03371	0.033783	0.034114	0.034454
	598	0.05571	0.081486	0.05892	0.03993	0.034455	0.033735	0.033808	0.034122	0.034473
	599	0.055735	0.081486	0.058916	0.039948	0.034464	0.033736	0.033796	0.034112	0.03448
	600	0.055927	0.081486	0.05891	0.03996	0.034448	0.03374	0.033833	0.034154	0.034525
	601	0.055626	0.081486	0.058904	0.039946	0.034412	0.033709	0.033809	0.034109	0.034399
	602	0.055822	0.081486	0.0589	0.039923	0.034389	0.033677	0.033754	0.034032	0.034252
	603	0.055787	0.081486	0.058898	0.039905	0.034374	0.03366	0.033736	0.034013	0.034251
	604	0.055683	0.081485	0.058897	0.039898	0.034371	0.033659	0.033752	0.034037	0.03431
	605	0.055533	0.081485	0.0589	0.039913	0.03439	0.033689	0.033779	0.034078	0.034389
	606	0.055794	0.081485	0.058899	0.039928	0.034416	0.033711	0.033766	0.034055	0.034384
	607	0.055921	0.081485	0.05889	0.039922	0.034433	0.033696	0.033719	0.034001	0.03433
	608	0.055791	0.081484	0.058882	0.03991	0.034435	0.033675	0.033675	0.03395	0.03426
	609	0.055648	0.081484	0.058881	0.039899	0.034401	0.033673	0.033716	0.03399	0.034282
	610	0.05564	0.081484	0.058886	0.039903	0.034393	0.033701	0.033789	0.034062	0.034353
	611	0.056068	0.081483	0.058891	0.039915	0.034407	0.033695	0.033769	0.034031	0.034316
	612	0.055781	0.081483	0.058893	0.039905	0.034402	0.033695	0.033758	0.034039	0.034338
	613	0.055338	0.081482	0.058888	0.039889	0.034387	0.033701	0.033763	0.034073	0.034384
	614	0.05575	0.081482	0.058879	0.039879	0.034367	0.033704	0.033797	0.034115	0.034448
	615	0.055523	0.081482	0.058871	0.039884	0.034378	0.033719	0.03382	0.034144	0.034452
	616	0.055716	0.081482	0.058866	0.039885	0.034391	0.03372	0.033799	0.034104	0.034352
	617	0.055699	0.081482	0.058864	0.039879	0.034392	0.033731	0.033812	0.034104	0.034365
	618	0.055757	0.081482	0.058863	0.03987	0.03437	0.033719	0.033788	0.034047	0.034363
	619	0.05568	0.081482	0.058865	0.039873	0.034349	0.03369	0.033728	0.03396	0.034294
	620	0.055666	0.081482	0.058866	0.039885	0.034335	0.03367	0.033681	0.03391	0.034227
	621	0.05557	0.081482	0.058866	0.039887	0.034319	0.033658	0.033654	0.033913	0.034226
	622	0.055827	0.081481	0.058864	0.039873	0.034302	0.033637	0.033618	0.033905	0.034206
	623	0.055984	0.081481	0.058859	0.039844	0.034301	0.033601	0.033565	0.033851	0.034141
	624	0.05567	0.081481	0.058855	0.039837	0.034335	0.03358	0.033536	0.033832	0.034148
	625	0.055776	0.081481	0.058853	0.039845	0.034358	0.033597	0.033592	0.033885	0.034228
	626	0.055753	0.08148	0.058849	0.039848	0.034346	0.033616	0.03363	0.033924	0.034238
	627	0.055799	0.08148	0.058845	0.039838	0.034332	0.033626	0.033612	0.033882	0.034143
	628	0.055748	0.08148	0.058842	0.039831	0.034315	0.033624	0.033578	0.033828	0.034079
	629	0.055626	0.08148	0.058839	0.039818	0.034307	0.033622	0.033578	0.033852	0.034082
	630	0.055499	0.08148	0.058837	0.039805	0.034307	0.033623	0.033626	0.033944	0.034188
	631	0.055575	0.08148	0.05884	0.039831	0.034355	0.033661	0.0337	0.034026	0.034303
	632	0.05567	0.081479	0.058842	0.039857	0.034388	0.033687	0.033707	0.034005	0.034277
	633	0.05552	0.081479	0.058839	0.039875	0.034404	0.033693	0.033684	0.033952	0.034243
	634	0.05523	0.081479	0.058834	0.039881	0.034403	0.033709	0.033715	0.033943	0.034272
	635	0.055474	0.081479	0.05883	0.039885	0.034394	0.033731	0.033768	0.033988	0.034345
[truncated: 1,365 more rows]

## Sheet: Figure S2 HelT
Refloss	Epochs	Loss	ValLoss_self	ValLoss_1	ValLoss_2	ValLoss_3	ValLoss_4	ValLoss_5	ValLoss_6	ValLoss_7
[truncated: 2,000 more rows]

[truncated: 54 more sheets: Figure S3 Roll-FL, Figure S3 ProT-FL, Figure S3 MGW-FL, Figure S3 HelT-FL, Figure S4, Figure S5 left top, Figure S5 left bottom, Figure S5 right top, Figure S5 right botom, Figure S6 left top, Figure S6 left bottom, Figure S6 right top, Figure S6 right bottom, Figure S7 left top, Figure S7 left bottom, Figure S7 right top, Figure S7 right bottom, Figure S8 left top, Figure S8 left bottom, Figure S8 right top …]
